# Supplementary material for: BaCoN (Balanced Correlation Network) improves prediction of gene buffering
Source: Mol Syst Biol. 2025 Apr 22;21(7):807–24. doi: 10.1038/s44320-025-00103-7 (PMC12222496; doi:10.1038/s44320-025-00103-7)
Supplement: Supplementary file 2 — Dataset EV1 [file 44320_2025_103_MOESM2_ESM.xlsx]

## Sheet: data
buffered_gene	buffering_gene	PCC	BaCoN	ComBat_BaCoN	Cholesky	Cholesky_BaCoN	PCA	linreg_mlog10_pval	PCC_z_score	PCC_rank	BaCoN_rank	ComBat_BaCoN_rank	Cholesky_rank	Cholesky_BaCoN_rank	PCA_rank	linreg_rank	ensembl_paralog	ohnolog	anvar	anvar_standard	dekegel	dekegel_val	ito	thompson	buffering_chr	buffering_chr_arm	buffering_pos	buffered_chr	buffered_chr_arm	buffered_pos	genomic_bp_distance	proximity	self_addiction	PCC_FDR	BaCoN_FDR	ComBat_BaCoN_FDR	Cholesky_FDR	Cholesky_BaCoN_FDR	PCA_FDR	linreg_FDR	high_confidence_prediction
FAM50A	FAM50B	0.771179	0.999918	0.999918	0.595523	0.999918	-0.0507917	178.592	13.9238	1	1	1	1	1	138900035	1	1	0	1	1	1	1	0	1	6	chr6p	3841606	X	chrXq	154447398		0	0	0	0	0	0	0		0	1
RPP25L	RPP25	0.743685	0.999918	0.999918	0.508951	0.999918	-0.0165117	131.306	13.4272	2	2	2	4	2	100740975	5	1	0	1	0	1	0	0	0	15	chr15q	74955595	9	chr9p	34611296		0	0	0	0	0	0	0		0.2	1
EIF1AX	EIF1AY	0.742601	0.999876	0.999876	0.532115	0.999918	-0.00928979	156.728	13.4077	3	78	83	2	3	88031620	2	1	0	0	0	0	0	0	0	Y	chrYq	20584465	X	chrXp	20133182		0	0	0	0.0149254	0	0	0		0	1
DDX3X	DDX3Y	0.734922	0.999794	0.999835	0.514869	0.999918	-0.0177365	146.735	13.269	4	113	111	3	4	102780015	3	1	0	0	0	0	0	0	0	Y	chrYq	12912238	X	chrXp	41348890		0	0	0	0.0470588	0.0222222	0	0		0	1
CDS2	CDS1	0.674175	0.999918	0.999918	0.248703	0.999918	-0.0498644	75.006	12.1718	10	3	3	91	5	138383330	15	1	1	0	1	0	0	0	1	4	chr4q	84617230	20	chr20p	5162448		0	0	0.5	0	0	0.131579	0		0.533333	1
ATP1B3	ATP1B1	0.63871	0.999918	0.999918	0.264129	0.999918	0.00142436	38.8153	11.5312	13	4	4	80	6	68018796	60	1	1	1	0	1	0	0	0	1	chr1q	169119704	3	chr3q	141901596		0	0	0.538462	0	0	0.147059	0		0.326923	1
DNAJC19	DNAJC15	0.621445	0.999918	0.999918	0.484107	0.999918	0.00618839	99.2148	11.2194	14	5	5	5	7	59193303	12	1	1	1	0	1	0	0	0	13	chr13q	43068900	3	chr3q	180986774		0	0	0.5	0	0	0	0		0.5	1
TTC7A	TTC7B	0.614111	0.999918	0.999918	0.377584	0.999918	-0.0299765	69.1013	11.0869	15	6	6	16	8	120598485	16	1	1	0	1	1	0	0	1	14	chr14q	90670497	2	chr2p	46995994		0	0	0.466667	0	0	0.2	0		0.5	1
INTS6	INTS6L	0.609261	0.999918	0.999918	0.463681	0.999918	-0.0571613	100.73	10.9993	17	7	7	7	9	141848630	11	1	0	0	0	1	0	0	0	X	chrXq	135551585	13	chr13q	51393720		0	0	0.470588	0	0	0.142857	0		0.545455	1
RAB6A	RAB6B	0.603562	0.999918	0.999918	0.32425	0.999918	0.00574341	67.6031	10.8964	18	8	8	37	10	60006692	17	1	1	1	0	0	0	0	0	3	chr3q	133860058	11	chr11q	73718356		0	0	0.444444	0	0	0.2	0		0.470588	1
EFR3A	EFR3B	0.602099	0.999918	0.999918	0.246572	0.999918	0.0135563	64.497	10.8699	19	9	9	93	11	46248938	18	1	1	0	0	0	0	0	0	2	chr2p	25100606	8	chr8q	131958868		0	0	0.421053	0	0	0.128205	0		0.444444	1
ATP6V0E1	ATP6V0E2	0.563581	0.999918	0.999918	0.446467	0.999918	0.0300401	63.4875	10.1742	34	11	11	9	12	22926811	20	1	1	1	0	0	0	0	0	7	chr7q	149876838	5	chr5q	173009608		0	0	0.533333	0	0	0.111111	0		0.4	1
NMT1	NMT2	0.561916	0.999918	0.999918	0.316873	0.999918	-0.0401269	64.219	10.1442	35	12	12	39	13	131370346	19	1	1	0	0	1	0	0	0	10	chr10p	15137196	17	chr17q	45085166		0	0	0.516129	0	0	0.194444	0		0.421053	1
MYBL2	MYBL1	0.550717	0.999918	0.999918	0.269025	0.999918	-0.00171374	58.0897	9.9419	44	13	13	74	14	73916571	22	1	1	1	0	0	0	0	0	8	chr8q	66587696	20	chr20q	43691798		0	0	0.6	0	0	0.15625	0		0.363636	1
PRDX1	PRDX2	0.499009	0.999918	0.999918	0.371714	0.999918	-0.0327656	53.8144	9.00796	180	14	14	18	15	123929015	25	1	1	1	0	1	0	0	0	19	chr19p	12799312	1	chr1p	45516970		0	0	0.892216	0	0	0.1875	0		0.333333	1
SLC2A1	SLC2A3	0.495862	0.999918	0.999918	0.333223	0.999918	0.00714914	48.6886	8.95112	190	15	15	33	16	57446985	26	1	1	1	0	1	0	0	0	12	chr12p	7927708	1	chr1p	42942110		0	0	0.892655	0	0	0.193548	0		0.32	1
EAF1	EAF2	0.493773	0.999918	0.999918	0.316679	0.999918	-0.0628368	46.3255	8.91338	197	16	16	40	17	143714870	35	1	1	1	1	1	0	0	1	3	chr3q	121860868	3	chr3p	15435106		0	0	0.891304	0	0	0.189189	0		0.25	1
DDX19A	DDX19B	0.493611	0.999918	0.999918	0.45233	0.999918	-0.0191498	62.6285	8.91045	198	17	17	8	18	105080988	21	1	0	1	1	0	0	0	0	16	chr16q	70312536	16	chr16q	70360143	47607	1	0	0.886486	0	0	0.125	0		0.380952	0
GSPT1	GSPT2	0.489408	0.999918	0.999918	0.366891	0.999918	-0.0244868	41.847	8.83454	226	18	18	20	19	113221235	49	1	0	0	0	1	0	0	0	X	chrXp	51744837	16	chr16p	11892391		0	0	0.894737	0	0	0.166667	0		0.295455	1
RRAGC	RRAGD	0.488743	0.999918	0.999918	0.288446	0.999918	0.0503245	45.3901	8.82253	228	19	19	58	20	7100480	38	1	1	0	0	1	0	0	0	6	chr6q	89388444	1	chr1p	38848985		0	0	0.890476	0	0	0.16	0		0.228571	1
ATP6V1G1	ATP6V1G2	0.48547	0.999876	0.999918	0.234649	0.999918	0.0105283	29.2972	8.76342	254	83	20	126	21	51432658	167	1	1	0	0	0	0	0	0	6	chr6p	31545593	9	chr9q	114593324		0	0	0.896104	0.0142857	0	0.142857	0		0.651316	1
SLF1	SIMC1	0.484671	0.999918	0.999918	0.439622	0.999918	-0.0148552	57.0257	8.74899	263	20	21	10	22	97924831	23	0	0	0	0	0	0	0	0	5	chr5q	176292206	5	chr5q	94657926	81634280	0	0	0.899582	0	0	0.111111	0		0.363636	1
UAP1	UAP1L1	0.48246	0.999918	0.999918	0.366924	0.999918	0.000743401	47.2821	8.70906	283	22	23	19	23	69296609	31	1	1	0	1	1	0	1	1	9	chr9q	137081028	1	chr1q	162581386		0	0	0.899225	0	0	0.176471	0		0.266667	1
CYB5B	CYB5A	0.481312	0.999918	0.999918	0.415512	0.999918	-0.00184727	48.063	8.68832	293	23	24	11	24	74168141	28	1	1	0	0	1	0	0	0	18	chr18q	74271404	16	chr16q	69445442		0	0	0.898876	0	0	0.1	0		0.296296	1
CFL1	DSTN	0.478552	0.999876	0.999876	0.24559	0.999918	-0.0348776	27.158	8.63847	318	84	89	94	25	126263742	207	1	0	0	0	0	0	0	0	20	chr20p	17589997	11	chr11q	65856426		0	0	0.903114	0.0140845	0	0.126582	0		0.697802	1
MCL1	BCL2L1	0.478393	0.999918	0.999918	0.209612	0.999918	0.0380816	45.2084	8.6356	320	24	25	178	26	15027379	40	1	0	0	1	0	0	0	0	20	chr20q	31694208	1	chr1q	150577084		0	0	0.896907	0	0	0.164384	0		0.243243	1
ARHGEF7	ARHGEF6	0.473868	0.999918	0.999918	0.216514	0.999918	-0.0238564	19.2106	8.55387	356	25	26	154	27	112307355	781	1	1	0	0	1	0	0	0	X	chrXq	136723241	13	chr13q	111210176		0	0	0.904321	0	0	0.152	0		0.839798	1
LDHA	LDHB	0.473145	0.999918	0.999918	0.401834	0.999918	0.00616861	41.5911	8.54081	371	27	28	14	28	59229476	52	1	1	1	1	1	0	0	0	12	chr12p	21646592	11	chr11p	18401494		0	0	0.902655	0	0	0.230769	0		0.304348	1
COPG1	COPG2	0.467364	0.999918	0.999918	0.312409	0.999918	0.0162202	45.7621	8.4364	410	28	29	41	29	41887965	36	1	1	1	0	0	0	0	0	7	chr7q	130587493	3	chr3q	129263690		0	0	0.908602	0	0	0.184211	0		0.242424	1
MYH9	MYH10	0.464018	0.999918	0.999918	0.206013	0.999918	0.0525748	37.8599	8.37597	442	29	30	188	30	6097279	65	1	1	0	0	1	0	0	0	17	chr17p	8552468	22	chr22q	36334624		0	0	0.912281	0	0	0.169935	0		0.350877	1
SLC16A1	SLC16A3	0.462895	0.999918	0.999918	0.304906	0.999918	-0.00933833	36.3229	8.35568	453	30	31	45	31	88120138	80	1	1	1	1	1	0	0	0	17	chr17q	82229010	1	chr1p	112934022		0	0	0.91198	0	0	0.170732	0		0.422535	1
CEPT1	CHPT1	0.458532	0.999918	0.999918	0.347074	0.999918	-0.0133612	38.0637	8.27687	499	31	32	26	32	95326463	62	1	1	1	0	1	0	0	0	12	chr12q	101713357	1	chr1p	111162302		0	0	0.91796	0	0	0.25	0		0.333333	1
TBL1XR1	TBL1X	0.452829	0.999918	0.999918	0.381935	0.999918	-0.0275614	45.5483	8.17387	555	32	33	15	33	117482831	37	1	1	1	1	1	0	0	0	X	chrXp	9591518	3	chr3q	177110572		0	0	0.923232	0	0	0.214286	0		0.235294	1
PTK2	PTK2B	0.451274	0.999794	0.999753	0.208238	0.999918	-0.0414244	12.0724	8.14578	571	117	161	181	34	132483064	8089	1	0	0	0	1	0	0	0	8	chr8p	27384948	8	chr8q	140829990		0	0	0.923529	0.0465116	0.0789474	0.168919	0		0.968009	1
NXT1	NXT2	0.445917	0.999918	0.999918	0.280868	0.999918	-0.00404097	47.1843	8.04902	648	33	34	63	35	78297137	32	1	0	1	0	1	0	0	0	X	chrXq	109540261	20	chr20p	23352781		0	0	0.931389	0	0	0.145455	0		0.258065	1
OXSR1	STK39	0.42479	0.999918	0.999918	0.285969	0.999918	0.00129722	40.8482	7.66743	1116	34	35	59	36	68257204	54	1	1	1	0	0	0	1	0	2	chr2q	168100808	3	chr3p	38209774		0	0	0.957831	0	0	0.156863	0		0.3125	1
SMARCA2	SMARCA4	0.423637	0.999918	0.999918	0.329439	0.999918	-0.0721165	44.6487	7.64661	1147	35	36	35	37	145627601	42	1	1	0	0	1	1	0	1	19	chr19p	11011652	9	chr9p	2104484		0	0	0.95809	0	0	0.181818	0		0.236842	1
PPP2CA	PPP2CB	0.420309	0.999918	0.999918	0.346283	0.999918	0.0324251	35.2908	7.58649	1255	36	37	28	38	20340874	94	1	1	0	0	0	0	0	0	8	chr8p	30799217	5	chr5q	134210202		0	0	0.959714	0	0	0.230769	0		0.5	1
TIMM17A	TIMM17B	0.412587	0.999918	0.999918	0.354907	0.999918	-0.00654556	37.8465	7.44703	1526	37	38	24	39	82974973	66	1	1	0	1	1	0	0	0	X	chrXp	48895795	1	chr1q	201963084		0	0	0.965262	0	0	0.227273	0		0.344828	1
DNM2	DNM1	0.410393	0.999671	0.999918	0.234851	0.999918	0.00573577	24.8536	7.4074	1619	178	39	125	40	60020644	276	1	1	0	0	0	0	0	0	9	chr9q	128229312	19	chr19p	10774991		0	0	0.96648	0.165217	0	0.144231	0		0.724138	1
PFN1	PFN2	0.408698	0.999547	0.999876	0.2716	0.999918	0.0106909	30.135	7.37678	1692	259	91	70	41	51148467	154	1	0	1	0	0	0	0	0	3	chr3q	149967900	17	chr17p	4947091		0	0	0.967246	0.305732	0	0.163934	0		0.647482	1
SRD5A3	HTATIP2	0.406604	0.999918	0.999918	0.270583	0.999918	-0.0277998	37.3155	7.33896	1784	38	40	71	42	117800724	68	0	0	0	0	0	0	0	0	11	chr11p	20373748	4	chr4q	55359671		0	0	0.968968	0	0	0.163934	0		0.355932	1
ATP1A1	ATP1A3	0.403221	0.999794	0.999918	0.33324	0.999918	0.0471564	34.1186	7.27786	1946	121	41	32	43	8729332	102	1	1	0	0	0	0	0	0	19	chr19q	41980406	1	chr1p	116389009		0	0	0.970998	0.045977	0	0.2	0		0.527473	1
ATP6V0A2	ATP6V0A1	0.399403	0.999918	0.999918	0.241477	0.999918	-0.0266191	40.1176	7.2089	2140	39	42	106	44	116211588	57	1	1	1	1	1	0	1	0	17	chr17q	42490728	12	chr12q	123737054		0	0	0.973073	0	0	0.142857	0		0.32	1
FERMT2	FERMT1	0.390771	0.996912	0.998929	0.226644	0.999918	0.0451536	25.9883	7.05298	2705	3484	850	137	45	9901473	236	1	1	0	0	1	0	0	0	20	chr20p	6098938	14	chr14q	52904162		0	0	0.977861	0.870869	0.579952	0.142857	0		0.696517	1
AGPAT1	AGPAT2	0.383619	0.999918	0.999918	0.337343	0.999918	0.00223173	26.6503	6.9238	3326	41	44	30	46	66509586	224	1	1	1	0	1	0	0	0	9	chr9q	136680300	6	chr6p	32173160		0	0	0.980592	0	0	0.214286	0		0.6875	1
ATL2	ATL3	0.383416	0.999918	0.999918	0.220765	0.999918	-0.00240713	31.3729	6.92014	3344	42	45	145	47	75224146	134	1	1	0	0	0	0	0	0	11	chr11q	63648030	2	chr2p	38336269		0	0	0.980352	0	0	0.151261	0		0.61157	1
HSPA8	HSPA1A	0.382571	0.999918	0.999918	0.231547	0.999918	-0.0215195	18.0689	6.90488	3417	43	46	129	48	108806837	1040	1	0	0	0	1	0	0	0	6	chr6p	31816742	11	chr11q	123059976		0	0	0.980483	0	0	0.138889	0		0.866234	1
FERMT1	FERMT2	0.379292	0.998559	0.999835	0.296986	0.999918	0.00313585	26.8794	6.84566	3770	1098	115	52	49	64822130	216	1	1	0	0	1	0	0	0	14	chr14q	52904162	20	chr20p	6098938		0	0	0.981987	0.676	0.0217391	0.155556	0		0.693548	1
ACSL3	ACSL1	0.379052	0.999918	0.999918	0.245521	0.999918	0.0020778	29.5401	6.84133	3790	44	47	95	50	66796882	166	1	0	0	0	0	0	0	0	4	chr4q	184791094	2	chr2q	222902838		0	0	0.981796	0	0	0.125	0		0.655629	1
GFPT1	GFPT2	0.376017	0.999465	0.999588	0.190631	0.999918	0.0041482	14.0546	6.78651	4085	312	284	263	51	62943174	3727	1	1	0	1	0	0	0	0	5	chr5q	180327017	2	chr2p	69353504		0	0	0.982495	0.369565	0.28	0.228155	0		0.941388	1
MAGOH	MAGOHB	0.373751	0.999918	0.999918	0.343855	0.999918	-0.0124628	30.0733	6.74559	4359	45	48	29	52	93742483	156	1	0	1	0	0	1	0	0	12	chr12p	10606566	1	chr1p	53232709		0	0	0.983029	0	0	0.222222	0		0.64539	1
FBXW11	BTRC	0.36879	0.999918	0.999918	0.213112	0.999918	0.0551108	25.892	6.65598	5007	47	50	170	53	5108861	240	1	1	1	0	0	0	0	0	10	chr10q	101455680	5	chr5q	171934094		0	0	0.984928	0	0	0.166667	0		0.697561	1
UBIAD1	SQLE	0.368124	0.999918	0.999918	0.227348	0.999918	0.0301865	30.1399	6.64395	5093	48	51	136	54	22762437	153	0	0	0	0	0	0	0	0	8	chr8q	125010394	1	chr1p	11286386		0	0	0.984944	0	0	0.144144	0		0.652174	1
STRIP1	STRIP2	0.367373	0.999918	0.999918	0.21119	0.999918	-0.00373684	26.8466	6.63039	5202	49	52	176	55	77724889	218	1	1	0	0	0	0	0	0	7	chr7q	129461416	1	chr1p	110043109		0	0	0.985029	0	0	0.159722	0		0.691489	1
CDK4	CDK6	0.366938	0.999918	0.999918	0.205577	0.999918	0.0317516	27.603	6.62253	5262	50	53	192	56	21050929	202	1	1	1	1	1	0	0	0	7	chr7q	92720747	12	chr12q	57750018		0	0	0.984984	0	0	0.173077	0		0.698324	1
EMC4	EMC10	0.361472	0.999918	0.999918	0.29825	0.999918	-0.00569937	29.0622	6.52379	6064	51	54	51	57	81399190	173	0	0	0	0	0	0	0	0	19	chr19q	50483689	15	chr15q	34227586		0	0	0.986151	0	0	0.159091	0		0.658065	1
ATP6V1B2	ATP6V1B1	0.360658	0.999918	0.999918	0.242109	0.999918	0.0464808	23.2102	6.5091	6195	52	55	105	58	9112277	351	1	1	0	1	0	0	0	0	2	chr2p	70950666	8	chr8p	20209538		0	0	0.986266	0	0	0.144444	0		0.749129	1
RBBP7	RBBP4	0.351567	0.999753	0.999918	0.211694	0.999918	-0.00642576	23.2707	6.3449	7925	139	58	173	59	82751813	348	1	0	0	1	0	0	0	0	1	chr1p	32668710	X	chrXp	16857352		0	0	0.988294	0.0824742	0	0.163121	0		0.75	1
ACTR1A	ACTR1B	0.348146	0.999918	0.999918	0.284522	0.999918	-0.0401475	29.9694	6.28311	8664	55	59	60	60	131388521	160	1	1	0	0	0	0	0	0	2	chr2q	97659992	10	chr10q	102490970		0	0	0.988973	0	0	0.153846	0		0.648276	1
PABPC1	PABPC4	0.347796	0.999918	0.999918	0.334235	0.999918	-0.0659259	33.5551	6.27678	8741	56	60	31	61	144488732	108	1	1	0	0	0	0	0	0	1	chr1p	39568803	8	chr8q	100712502		0	0	0.988929	0	0	0.206897	0		0.541667	1
SLC25A28	SLC25A37	0.34669	0.999918	0.999918	0.215919	0.999918	-0.0170709	26.8289	6.2568	8988	57	61	157	62	101677262	219	1	1	1	1	0	0	0	1	8	chr8p	23552210	10	chr10q	99634904		0	0	0.989099	0	0	0.164062	0		0.687831	1
PRPS1	PRPS2	0.346684	0.999918	0.999918	0.346969	0.999918	0.0210074	32.0509	6.2567	8990	58	62	27	63	34581256	120	1	1	1	1	0	0	1	0	X	chrXp	12807817	X	chrXq	107639768		0	0	0.988972	0	0	0.24	0		0.579439	1
DDX39B	DDX39A	0.344588	0.999712	0.999876	0.298948	0.999918	-0.0183612	25.0976	6.21884	9490	169	95	50	64	103803156	265	1	1	1	1	0	0	0	0	19	chr19p	14414090	6	chr6p	31536114		0	0	0.988896	0.160714	0	0.159091	0		0.71875	1
USE1	USE1	0.336777	0.999918	0.999918	0.267096	0.999918	-0.0468038	19.8581	6.07777	11681	61	64	76	65	136499869	670	0	0	0	0	0	0	0	0	19	chr19p	17217593	19	chr19p	17217593	0	0	1	0.990547	0	0	0.153846	0		0.823301	0
VPS36	VPS36	0.336145	0.999918	0.999918	0.266805	0.999918	0.0162213	21.9879	6.06635	11892	62	65	77	66	41886289	443	0	0	0	0	0	0	0	0	13	chr13q	52431620	13	chr13q	52431620	0	0	1	0.990598	0	0	0.151515	0		0.767705	0
VRK1	VRK2	0.335274	0.999465	0.999794	0.308812	0.999918	-0.0483628	14.0719	6.05062	12177	315	142	44	67	137492502	3711	1	1	0	0	1	0	0	0	2	chr2p	58033756	14	chr14q	96839496		0	0	0.990718	0.370968	0.0485437	0.175	0		0.94153	1
STAMBP	VPS35L	0.331951	0.999918	0.999918	0.181673	0.999918	-0.0154245	22.4225	5.99059	13262	63	66	339	68	98899524	400	0	0	0	0	0	0	0	0	16	chr16p	19628433	2	chr2p	73851308		0	0	0.991419	0	0	0.29845	0		0.767802	1
SMARCA4	SMARCA2	0.330572	0.999876	0.999918	0.310471	0.999918	-0.0355098	37.0297	5.9657	13764	88	67	43	69	126931540	71	1	1	0	0	1	1	0	1	9	chr9p	2104484	19	chr19p	11011652		0	0	0.991634	0.0135135	0	0.179487	0		0.370968	1
MAGT1	TUSC3	0.329304	0.999135	0.999712	0.182138	0.999918	0.00413417	15.2455	5.94279	14195	544	194	333	70	62969119	2405	1	1	1	0	0	0	0	0	8	chr8p	15634640	X	chrXq	77860658		0	0	0.991798	0.508897	0.165414	0.294118	0		0.923124	1
ELL	ELL2	0.328291	0.999671	0.999794	0.189285	0.999918	0.0029338	20.956	5.9245	14581	185	144	271	71	65198811	545	1	1	0	0	0	0	0	0	5	chr5q	95923474	19	chr19p	18482366		0	0	0.991929	0.183333	0.0480769	0.240566	0		0.795775	1
GAK	DNAJC6	0.322824	0.999918	0.999918	0.23075	0.999918	-0.0658457	20.2383	5.82575	16769	64	68	130	72	144470433	621	1	1	1	0	0	0	0	0	1	chr1p	65340310	4	chr4p	890796		0	0	0.99243	0	0	0.137615	0		0.814196	1
CSTF2	CSTF2T	0.322112	0.999918	0.999918	0.359025	0.999918	-0.0195895	30.6916	5.8129	17059	65	69	22	73	105785786	144	1	0	1	1	0	0	0	1	10	chr10q	51697540	X	chrXq	100830956		0	0	0.992483	0	0	0.2	0		0.633588	1
BUD13	BUD13	0.321373	0.999794	0.999835	0.255874	0.999918	0.00426026	24.1825	5.79954	17396	124	122	88	74	62736280	298	0	0	0	0	0	0	0	0	11	chr11q	116760580	11	chr11q	116760580	0	0	1	0.992552	0.0561798	0.0212766	0.136986	0		0.733068	0
TFDP1	TFDP2	0.320767	0.999918	0.999918	0.240243	0.999918	-0.0206554	27.0618	5.7886	17674	66	70	110	75	107468882	209	1	1	0	0	0	0	0	0	3	chr3q	142046986	13	chr13q	113613080		0	0	0.992596	0	0	0.139785	0		0.695652	1
ASF1B	ASF1A	0.31864	0.999918	0.999918	0.284411	0.999918	0.0819228	21.4817	5.75018	18702	67	71	61	76	548503	498	1	1	1	1	0	0	0	1	6	chr6q	118901662	19	chr19p	14128050		0	0	0.992585	0	0	0.150943	0	0.994834	0.783163	1
SEC23B	SEC23A	0.318372	0.999629	0.999876	0.281968	0.999918	-0.00570509	15.6772	5.74534	18835	224	97	62	77	81409841	2072	1	1	1	1	0	0	1	0	14	chr14q	39067577	20	chr20p	18534482		0	0	0.992564	0.246377	0	0.148148	0		0.915423	1
DMXL1	DMXL2	0.316593	0.996377	0.999712	0.213942	0.999918	0.0198671	20.1641	5.71321	19679	4586	197	164	78	36257069	636	1	1	0	0	1	0	1	0	15	chr15q	51535281	5	chr5q	119160077		0	0	0.992799	0.900593	0.162963	0.164179	0		0.816701	1
HNRNPH1	HNRNPF	0.314138	0.996624	0.999424	0.269995	0.999918	0.00764435	22.5321	5.66886	20979	4095	397	73	79	56553791	394	1	0	0	0	0	0	0	0	10	chr10q	43397402	5	chr5q	179624481		0	0	0.993101	0.889291	0.372807	0.15873	0		0.764151	1
PPA1	PPA2	0.309871	0.999218	0.999259	0.214304	0.999918	-0.0132674	15.7062	5.5918	23291	484	529	161	80	95161889	2045	1	1	0	0	0	0	0	0	4	chr4q	105421574	10	chr10q	70218132		0	0	0.99347	0.472441	0.439024	0.167939	0		0.915047	1
DYNLL1	DYNLL2	0.309023	0.999918	0.999918	0.242894	0.999918	-0.100169	21.6882	5.57648	23802	68	72	102	81	147270005	474	1	0	1	0	0	0	0	0	17	chr17q	58089480	12	chr12q	120484168		0	0	0.993498	0	0	0.137931	0		0.779255	1
EIF4A1	EIF4A2	0.308312	0.999918	0.999918	0.249106	0.999918	0.0488018	22.3518	5.56363	24235	69	73	90	82	7850444	408	1	1	0	0	0	0	0	0	3	chr3q	186786737	17	chr17p	7575916		0	0	0.993554	0	0	0.133333	0		0.762195	1
PAK2	PAK1	0.302906	0.999918	0.999918	0.266655	0.999918	0.0100225	18.5501	5.46598	27727	70	74	78	83	52319506	912	1	1	1	0	1	0	1	0	11	chr11q	77426013	3	chr3q	196786252		0	0	0.994122	0	0	0.149254	0		0.85444	1
ZC3H13	ZC3H13	0.299478	0.999547	0.999588	0.218568	0.999918	0.0395803	14.8	5.40407	30216	272	301	150	84	13806625	2835	0	0	0	0	0	0	0	0	13	chr13q	46003606	13	chr13q	46003606	0	0	1	0.994446	0.325153	0.308108	0.153226	0		0.928646	0
ATP6V1C1	ATP6V1C2	0.293537	0.999876	0.999876	0.247274	0.999918	-0.011544	15.8376	5.29678	34986	90	99	92	85	92106224	1955	1	1	0	0	0	0	0	0	2	chr2p	10753026	8	chr8q	103047067		0	0	0.99505	0.0133333	0	0.12987	0		0.912556	1
PELO	FOCAD	0.292246	0.999835	0.999835	0.299859	0.999918	-0.023422	25.4004	5.27345	36124	103	125	49	86	111669183	258	0	0	0	0	0	0	0	0	9	chr9p	20825788	5	chr5q	52795980		0	0	0.995121	0.0375	0.03125	0.162791	0		0.716895	1
NAPG	NAPA	0.291959	0.999835	0.999876	0.184431	0.999918	-0.0306331	18.2665	5.26826	36332	104	100	310	87	121407885	984	1	0	0	0	0	0	0	0	19	chr19q	47499796	18	chr18p	10539396		0	0	0.995112	0.037037	0	0.276151	0		0.862585	1
BRIP1	ALDH2	0.291953	0.994482	0.997941	0.195594	0.999918	-0.0212571	11.4704	5.26816	36337	9217	2111	239	88	108402432	10421	0	0	0	0	0	0	0	0	12	chr12q	111792232	17	chr17q	61771334		0	0	0.995113	0.944073	0.784536	0.207447	0		0.973772	1
CDKN1C	CDKN1C	0.290531	0.999918	0.999918	0.243453	0.999918	-0.0390599	18.7325	5.24249	37635	71	75	100	89	130413414	875	0	0	0	0	0	0	0	0	11	chr11p	2884496	11	chr11p	2884496	0	0	1	0.995162	0	0	0.129412	0		0.850227	0
GEMIN8	GEMIN8	0.290294	0.999918	0.999918	0.234435	0.999918	-0.00850969	15.2674	5.2382	37842	72	76	127	90	86602449	2387	0	0	0	0	0	0	0	0	X	chrXp	14007038	X	chrXp	14007038	0	0	1	0.995154	0	0	0.141509	0		0.923124	0
IDH3A	IDH2	0.288015	0.999547	0.999835	0.194226	0.999918	0.0329118	19.6984	5.19704	39975	274	126	245	91	19838741	698	0	0	0	0	0	0	0	0	15	chr15q	90092756	15	chr15q	78160654	11932102	0	0	0.995361	0.323171	0.03125	0.208333	0		0.826168	1
SLC16A3	SLC16A1	0.287381	0.999876	0.999876	0.276181	0.999918	-0.0312344	15.4527	5.18558	40647	92	103	66	92	122136608	2238	1	1	1	1	1	0	0	0	1	chr1p	112934022	17	chr17q	82229010		0	0	0.995402	0.0131579	0	0.140351	0		0.919397	1
IMPDH2	IMPDH1	0.283718	0.991888	0.997982	0.274407	0.999918	-0.0242879	24.4689	5.11942	44413	18315	2053	68	93	112935013	289	1	1	0	0	0	0	0	0	7	chr7q	128401130	3	chr3p	49026862		0	0	0.995611	0.967918	0.778015	0.152542	0		0.728395	1
AIFM1	CHCHD4	0.279724	0.999465	0.999465	0.276948	0.999918	-0.0190707	14.4788	5.04728	48963	325	386	65	94	104953461	3198	0	0	0	0	0	0	0	0	3	chr3p	14118474	X	chrXq	130147602		0	0	0.995829	0.367021	0.372197	0.142857	0		0.935125	1
PPP2R1A	PPP2R1B	0.277701	0.993124	0.996747	0.294474	0.999918	0.0644527	14.6775	5.01075	51447	13592	4291	53	95	2533804	2976	1	0	1	0	0	0	0	0	11	chr11q	111727194	19	chr19q	52209785		0	0	0.995834	0.95894	0.878908	0.152174	0		0.930452	1
CHMP3	CHMP2A	0.275865	0.999835	0.999918	0.261978	0.999918	0.0240384	22.8078	4.97758	53747	110	77	82	96	30345645	375	1	0	0	0	0	0	0	0	19	chr19q	58553336	2	chr2p	86533436		0	0	0.995877	0.047619	0	0.142857	0		0.756579	1
PAPSS1	PAPSS2	0.275823	0.996377	0.999424	0.212544	0.999918	-0.0102677	18.0731	4.97683	53808	4600	402	172	97	89807233	1038	1	1	0	1	0	0	0	0	10	chr10q	87703792	4	chr4q	107666950		0	0	0.995857	0.900455	0.369565	0.164286	0		0.867188	1
RRAGA	RRAGB	0.275601	0.999876	0.999918	0.183422	0.999918	-0.0166909	17.3123	4.97282	54071	93	78	318	98	101041275	1265	1	0	0	0	0	0	0	0	X	chrXp	55738262	9	chr9p	19050226		0	0	0.995852	0.012987	0	0.276423	0		0.883644	1
PMM2	PMM1	0.274201	0.986165	0.994688	0.199462	0.999918	0.0102366	10.043	4.94753	55877	48490	9258	220	99	51943669	19296	1	1	1	0	0	0	0	0	22	chr22q	41583370	16	chr16p	8823582		0	0	0.995854	0.985688	0.933779	0.206897	0		0.982432	1
FDXR	FDXR	0.271167	0.999588	0.999588	0.219179	0.999918	-0.0132595	15.0023	4.89272	60143	250	305	149	100	95148310	2627	0	0	0	0	0	0	0	0	17	chr17q	74867746	17	chr17q	74867746	0	0	1	0.996009	0.300654	0.304813	0.154472	0		0.927415	0
ZFP36L1	ZFP36L2	0.264869	0.980071	0.9874	0.240147	0.999918	0.0545634	11.4279	4.77897	70129	93799	39548	111	101	5310041	10610	1	1	0	0	0	0	0	0	2	chr2p	43224504	14	chr14q	68791949		0	0	0.996412	0.990991	0.979207	0.138298	0		0.97361	1
CAB39	CAB39L	0.264758	0.980236	0.994853	0.242339	0.999918	-0.00615196	22.4071	4.77697	70316	92422	8810	104	102	82243097	401	1	1	1	0	1	0	0	0	13	chr13q	49376357	2	chr2q	230766958		0	0	0.996402	0.990985	0.931722	0.146067	0		0.765432	1
UBP1	TFCP2	0.260366	0.999918	0.999918	0.260184	0.999918	0.0206981	19.0934	4.69765	78248	75	80	83	103	35030944	805	1	1	0	0	1	0	0	0	12	chr12q	51133396	3	chr3p	33414868		0	0	0.996577	0.0153846	0	0.140845	0		0.842881	1
CDC40	CDC40	0.259623	0.999671	0.999794	0.193118	0.999918	0.0254463	16.0613	4.68423	79558	194	146	251	104	28488443	1820	0	0	0	0	0	0	0	0	6	chr6q	110206330	6	chr6q	110206330	0	0	1	0.996594	0.192	0.047619	0.208122	0		0.909091	0
ITPA	PUDP	0.259547	0.999918	0.999918	0.310573	0.999918	0.072665	16.7128	4.68286	79730	76	81	42	105	1279556	1500	0	0	0	0	0	0	0	0	X	chrXp	6926996	20	chr20p	3215757		0	0	0.996584	0.0153846	0	0.184211	0		0.896324	1
EIF1	EIF1B	0.254402	0.9993	0.999835	0.194192	0.999918	-0.00601366	15.8942	4.58992	90451	433	134	246	106	81985421	1915	1	1	1	1	0	0	0	0	3	chr3p	40311066	17	chr17q	41690776		0	0	0.996782	0.443478	0.040404	0.207254	0		0.911585	1
UBE2S	UBE2C	0.254138	0.999918	0.999918	0.289189	0.999918	-0.0356031	14.7746	4.58516	91023	77	82	56	107	127029095	2870	1	0	0	0	0	0	0	0	20	chr20q	45814798	19	chr19q	55403766		0	0	0.996786	0.0151515	0	0.163265	0		0.928387	1
PTP4A2	PTP4A1	0.250943	0.988224	0.994688	0.213406	0.999918	-0.0205337	10.2543	4.52745	98425	36181	9276	168	108	107278022	17637	1	1	1	1	0	0	0	0	6	chr6q	63550014	1	chr1p	31922394		0	0	0.99688	0.981839	0.933675	0.169118	0		0.981296	1
HDAC2	HDAC1	0.25025	0.995141	0.996377	0.195949	0.999918	0.026344	8.41902	4.51492	100099	7452	5035	238	109	27342165	40852	1	1	1	1	1	0	1	0	1	chr1p	32312854	6	chr6q	113952088		0	0	0.996857	0.934729	0.895397	0.207447	0		0.988982	1
WNK1	WNK2	0.242488	0.962653	0.970147	0.197445	0.999918	-0.0388739	15.3894	4.37473	120681	286826	176624	228	110	130242123	2282	1	1	0	0	0	0	0	0	9	chr9q	93252354	12	chr12p	832016		0	0	0.997087	0.995651	0.993	0.205556	0		0.920462	1
GLE1	GLE1	0.240435	0.998559	0.998888	0.197844	0.999918	-0.025092	10.3208	4.33765	126811	1119	914	225	111	114087481	17101	0	0	0	0	0	0	0	0	9	chr9q	128523490	9	chr9q	128523490	0	0	1	0.997168	0.674603	0.591743	0.207865	0		0.981051	0
NRBP1	NRBP2	0.237255	0.992547	0.995347	0.184263	0.999918	-0.0542681	6.97605	4.28022	136908	15742	7512	313	112	140634629	83730	1	1	0	0	0	0	0	0	8	chr8q	143835374	2	chr2p	27435024		0	0	0.997289	0.963441	0.923394	0.27686	0		0.992493	1
DYNC1LI2	DYNC1LI1	0.231015	0.980112	0.992382	0.207387	0.999918	-0.0595219	8.52696	4.16751	159004	93504	16802	184	113	142701599	38830	1	1	1	1	0	0	0	0	3	chr3p	32548416	16	chr16q	66736251		0	0	0.997434	0.991005	0.958713	0.166667	0		0.988654	1
PDS5B	PDS5A	0.228131	0.991477	0.995347	0.241182	0.999918	-0.0178457	9.3082	4.11543	170557	20111	7518	108	114	102959113	27116	1	1	1	0	1	0	0	0	4	chr4p	39900387	13	chr13q	32682236		0	0	0.997495	0.970514	0.923161	0.141304	0		0.985802	1
IRS1	IRS2	0.227738	0.999012	0.999135	0.179776	0.999918	-0.0609995	9.90688	4.10833	172161	659	659	353	115	143179745	20528	1	1	0	0	1	0	1	0	13	chr13q	109769639	2	chr2q	226765566		0	0	0.9975	0.559633	0.502924	0.296992	0		0.982881	1
STAG1	STAG2	0.222651	0.999218	0.999671	0.226499	0.999918	-0.0235517	14.2588	4.01646	194610	495	233	138	116	111860878	3470	1	1	1	0	1	1	0	0	X	chrXq	124031608	3	chr3q	136544307		0	0	0.997595	0.474903	0.194631	0.141593	0		0.938593	1
REEP4	REEP3	0.220204	0.987483	0.991518	0.197249	0.999918	0.014807	6.96398	3.97224	206624	40384	20184	230	117	44176162	84264	1	0	1	0	0	0	0	0	10	chr10q	63573264	8	chr8p	22139964		0	0	0.99769	0.983236	0.964018	0.20442	0		0.992493	1
NFE2L1	NFE2L3	0.216364	0.995182	0.998682	0.193756	0.999918	-0.00925751	8.45197	3.90289	226756	7351	1136	247	118	87972887	40202	1	1	0	0	0	0	1	0	7	chr7p	26169668	17	chr17q	48054952		0	0	0.997732	0.934014	0.641618	0.206186	0		0.988914	1
NAA15	NAA16	0.215174	0.995471	0.997118	0.219681	0.999918	-0.0461696	9.81829	3.8814	233263	6642	3598	148	119	136074551	21440	1	1	0	0	1	0	0	0	13	chr13q	41344148	4	chr4q	139346444		0	0	0.997736	0.928353	0.858333	0.155738	0		0.983477	1
AP1B1	AP2B1	0.212677	0.998765	0.999629	0.173061	0.999918	0.0165092	8.99501	3.8363	247895	883	276	430	120	41425905	31228	1	1	0	1	0	0	1	0	17	chr17q	35656868	22	chr22q	29358125		0	0	0.997818	0.618454	0.274854	0.350158	0		0.986901	1
SNAI2	SNAI1	0.212519	0.967183	0.991724	0.183722	0.999918	0.0179783	12.1448	3.83344	248850	228582	19371	314	121	39121758	7836	1	1	0	0	1	0	0	0	20	chr20q	49985933	8	chr8q	48919514		0	0	0.997819	0.994991	0.962936	0.27572	0		0.967447	1
RBM8A	RBM8A	0.211574	0.999712	0.999835	0.236912	0.999918	-0.0107984	10.5598	3.81637	254673	174	138	116	122	90766241	15371	0	0	0	0	0	0	0	0	1	chr1q	145924520	1	chr1q	145924520	0	0	1	0.99784	0.166667	0.039604	0.134021	0		0.97951	0
FAM50B	FAM50A	0.209576	0.996912	0.999176	0.300605	0.999918	0.0228363	10.9516	3.78029	267347	3539	614	47	123	31986325	12920	1	0	1	1	1	1	0	1	X	chrXq	154447398	6	chr6p	3841606		0	0	0.997855	0.871532	0.487805	0.162791	0		0.976994	1
PMVK	PMVK	0.207542	0.993206	0.996788	0.185745	0.999918	-0.052467	10.7648	3.74356	280648	13362	4240	297	124	139774773	14024	0	0	0	0	0	0	0	0	1	chr1q	154933699	1	chr1q	154933699	0	0	1	0.997885	0.958395	0.877705	0.271552	0		0.978402	0
PCGF3	PCGF5	0.207149	0.994071	0.996912	0.189957	0.999918	0.0361502	10.2501	3.73645	283284	10467	3993	268	125	16715316	17666	1	0	0	0	0	0	1	0	10	chr10q	91220278	4	chr4p	737960		0	0	0.99788	0.949732	0.871123	0.238095	0		0.981237	1
XYLT2	XYLT1	0.207056	0.993453	0.995512	0.193373	0.999918	0.0167967	5.61008	3.73478	283917	12492	7113	249	126	40970364	180050	1	1	0	0	0	0	0	0	16	chr16p	17286364	17	chr17q	50353656		0	0	0.997878	0.956135	0.919567	0.209184	0		0.99448	1
HSD17B12	LDAH	0.200176	0.994235	0.998065	0.257672	0.999918	-0.0594684	12.3635	3.61052	335846	9994	1967	85	127	142683453	7187	0	0	0	0	0	0	0	0	2	chr2p	20752795	11	chr11p	43706668		0	0	0.998007	0.94781	0.767937	0.138889	0		0.96551	1
RANBP10	RANBP9	0.198116	0.997818	0.997406	0.179587	0.999918	-0.00471685	5.47503	3.57331	353171	2033	3034	355	128	79562718	195395	1	1	0	0	0	0	0	0	6	chr6p	13666666	16	chr16q	67764815		0	0	0.998035	0.795181	0.835832	0.29588	0		0.994706	1
HDAC1	HDAC2	0.194195	0.981141	0.995759	0.28076	0.999918	-0.000913383	12.0992	3.50248	389213	85103	6462	64	129	72409026	7985	1	1	1	1	1	0	1	0	6	chr6q	113952088	1	chr1p	32312854		0	0	0.998115	0.990539	0.91435	0.142857	0		0.967843	1
PDCD2	RPS2	0.193968	0.985959	0.995924	0.239782	0.999918	-0.00705975	11.9804	3.49837	391485	49883	6091	112	130	83928702	8408	0	0	0	0	0	0	0	0	16	chr16p	1963442	6	chr6q	170579966		0	0	0.99812	0.985966	0.909873	0.138298	0		0.968854	1
CCDC86	CCDC86	0.193866	0.999506	0.999794	0.186561	0.999918	0.00206486	9.75676	3.49655	392482	303	152	292	131	66820896	22079	0	0	0	0	0	0	0	0	11	chr11q	60846597	11	chr11q	60846597	0	0	1	0.998121	0.363128	0.0458716	0.268722	0		0.983787	0
SAMD4B	SAMD4A	0.193597	0.978836	0.996006	0.185778	0.999918	-0.0106588	16.1063	3.49168	395183	104729	5865	296	132	90515170	1789	1	1	0	0	0	0	0	0	14	chr14q	54679316	19	chr19q	39366592		0	0	0.998129	0.991625	0.907401	0.272727	0		0.909091	1
PTDSS1	PISD	0.17888	0.990282	0.991724	0.184461	0.999918	-0.0186057	7.53629	3.22587	571148	25592	19400	309	133	104200681	62862	0	0	0	0	0	0	0	0	22	chr22q	31640528	8	chr8q	96299448		0	0	0.99835	0.975968	0.962963	0.277311	0		0.991516	1
TUBG1	TUBG2	0.17858	0.983859	0.990365	0.197566	0.999918	-0.0202291	6.85972	3.22045	575514	64290	25104	227	134	106799307	89044	1	0	0	0	0	0	0	0	17	chr17q	42663145	17	chr17q	42612460	50685	1	0	0.998352	0.9884	0.969913	0.206704	0		0.992641	0
TFDP2	TFDP1	0.175804	0.997776	0.999588	0.224583	0.999918	0.011186	11.4469	3.17031	617528	2111	313	139	135	50288137	10526	1	1	0	0	0	0	0	0	13	chr13q	113613080	3	chr3q	142046986		0	0	0.998395	0.802935	0.300518	0.140351	0		0.973574	1
PPIE	PPIE	0.175321	0.994071	0.997282	0.234296	0.999918	-0.0345613	7.34	3.16159	625313	10481	3279	128	136	125924815	69454	0	0	0	0	0	0	0	0	1	chr1p	39751398	1	chr1p	39751398	0	0	1	0.998394	0.94958	0.84585	0.140187	0		0.99187	0
HK2	HK1	0.173447	0.990159	0.994318	0.203938	0.999918	0.00514519	6.80444	3.12774	656031	26167	10343	206	137	61103497	91749	1	1	1	0	1	0	1	0	10	chr10q	69335941	2	chr2p	74863743		0	0	0.998415	0.976351	0.93943	0.195122	0		0.992797	1
POLA1	POLA1	0.171869	0.9783	0.988841	0.186577	0.999918	0.00459424	6.7503	3.09923	683306	109583	32267	291	138	62119229	94432	0	0	0	0	0	0	0	0	X	chrXp	24845452	X	chrXp	24845452	0	0	1	0.998423	0.991795	0.975452	0.269912	0		0.992941	0
IPO11	EIF4A3	0.167511	0.996171	0.998518	0.181382	0.999918	0.022775	8.06107	3.02052	765046	5059	1325	343	139	32071606	48535	0	0	0	0	0	0	0	0	17	chr17q	80140748	5	chr5q	62520672		0	0	0.998504	0.908792	0.680067	0.29845	0		0.990204	1
CWF19L1	GCFC2	0.166362	0.990818	0.993	0.177369	0.999918	-0.00321569	6.5598	2.99977	788345	23057	14657	379	140	76743941	104493	0	0	0	0	0	0	0	0	2	chr2p	75687914	10	chr10q	100249968		0	0	0.998511	0.974068	0.953534	0.323843	0		0.993218	1
TUBGCP5	TUBGCP5	0.162155	0.997118	0.999341	0.263375	0.999918	-0.0319681	8.18459	2.92379	881108	3171	484	81	141	123006349	45736	0	0	0	0	0	0	0	0	15	chr15q	23011297	15	chr15q	23011297	0	0	1	0.998563	0.861413	0.410646	0.144928	0		0.989764	0
TRUB1	ATP5MC2	0.156046	0.980812	0.98633	0.205299	0.999918	-0.0170754	4.78239	2.81344	1037201	87872	45881	193	142	101684708	307158	0	0	0	0	0	0	0	0	12	chr12q	53673296	10	chr10q	114957936		0	0		0.990714	0.981613	0.173077	0		0.995768	1
TRAPPC2L	TRAPPC2B	0.150403	0.980359	0.992012	0.180703	0.999918	-0.044426	9.59188	2.71152	1209119	91636	18255	350	143	134840603	23853	1	0	0	0	0	0	0	0	19	chr19q	57364478	16	chr16q	88859449		0	0		0.990944	0.961385	0.299242	0		0.984533	1
DERL2	DERL3	0.14996	0.966565	0.995388	0.220318	0.999918	0.0566218	9.75592	2.70352	1223538	236341	7449	147	144	4585265	22092	1	1	0	0	0	0	0	0	22	chr22q	23836754	17	chr17p	5479036		0	0		0.995063	0.922799	0.157025	0		0.983722	1
TIMM10B	AGK	0.148897	0.963271	0.995265	0.300514	0.999918	-0.0224415	10.5162	2.68433	1259544	278858	7765	48	145	110208592	15662	0	0	0	0	0	0	0	0	7	chr7q	141603327	11	chr11p	6483091		0	0		0.995583	0.925067	0.162791	0		0.979857	1
CYB5A	UBE2M	0.148321	0.992053	0.998312	0.376405	0.999918	0.00945022	7.76872	2.67392	1279553	17736	1642	17	146	53327992	55936	0	0	0	0	0	0	0	0	19	chr19q	58557162	18	chr18q	74271404		0	0		0.967346	0.731903	0.2	0		0.990986	1
PRPS2	PRPS1	0.144533	0.977971	0.983612	0.200717	0.999918	0.0609576	4.74862	2.60549	1420370	112668	62888	213	147	3325821	314563	1	1	1	1	0	0	1	0	X	chrXq	107639768	X	chrXp	12807817		0	0		0.991979	0.98537	0.202381	0		0.995838	1
NOP9	RBM19	0.143599	0.978547	0.990118	0.17804	0.999918	-0.0637957	6.19022	2.58863	1457920	107431	26247	373	148	143972027	128239	0	0	0	0	0	0	0	0	12	chr12q	113891532	14	chr14q	24290164		0	0		0.991764	0.970816	0.318996	0		0.993803	1
NRDE2	NRDE2	0.140465	0.980112	0.995265	0.176253	0.999918	0.0106415	6.74531	2.53203	1591756	93719	7766	388	149	51234232	94677	0	0	0	0	0	0	0	0	14	chr14q	90299900	14	chr14q	90299900	0	0	1		0.990999	0.92482	0.327526	0		0.992898	0
RBM5	RBM10	0.137006	0.895084	0.954706	0.198996	0.999918	-0.0461887	6.87767	2.46954	1755798	1687650	359118	221	150	136087308	88229	1	1	0	0	1	0	0	0	X	chrXp	47166017	3	chr3p	50103970		0	0			0.995488	0.205714	0		0.992687	1
ATAD3A	ATAD3B	0.129663	0.948818	0.972865	0.214342	0.999918	-0.0549249	5.56829	2.33692	2166959	497033	150495	160	151	140927627	184610	1	0	0	0	0	0	0	0	1	chr1p	1490616	1	chr1p	1523424	32808	1	0		0.996796	0.992187	0.169231	0		0.994543	0
GNB1	GNB4	0.128136	0.90546	0.93943	0.214199	0.999918	-0.0434082	4.4362	2.30933	2265366	1417093	583040	163	152	134075340	393488	1	1	0	0	0	0	0	0	3	chr3q	179461943	1	chr1p	1838186		0	0			0.996547	0.165414	0		0.996166	1
CENPI	CENPI	0.115964	0.907025	0.92963	0.192799	0.999918	0.00046916	3.86422	2.08948	3248757	1378003	747514	252	153	69812815	614879	0	0	0	0	0	0	0	0	X	chrXq	101140032	X	chrXq	101140032	0	0	1			0.996912	0.207071	0		0.996834	0
TAF1B	TAF1B	0.104246	0.909619	0.945648	0.18082	0.999918	0.0228912	4.30526	1.87785	4640358	1313889	487302	349	154	31910262	434013	0	0	0	0	0	0	0	0	2	chr2p	9888929	2	chr2p	9888929	0	0	1			0.99617	0.30038	0		0.99637	0
LDHB	LDHA	0.0857033	0.852837	0.924319	0.302637	0.999918	0.0196148	3.40718	1.54293	8257399	2958166	843467	46	155	36632929	910616	1	1	1	1	1	0	0	0	11	chr11p	18401494	12	chr12p	21646592		0	0			0.997083	0.166667	0		0.99732	1
HSD17B10	HSD17B10	0.0850485	0.649345	0.613687	0.207279	0.999918	-0.0555537	1.32727	1.5311	8427021	12246382	12328355	185	156	141198098	9474505	0	0	0	0	0	0	0	0	X	chrXp	53432817	X	chrXp	53432817	0	0	1				0.165563	0			0
ORC4	GMPPA	0.0701277	0.680639	0.683315	0.173023	0.999918	0.0265466	1.32384	1.26161	13338764	10479422	8729713	431	157	27087376	9519062	0	0	0	0	0	0	0	0	2	chr2q	219502940	2	chr2q	147975974	71526966	0	0				0.350158	0			1
SETDB2	ATP5MC3	0.0617567	0.616981	0.614469	0.175492	0.999918	-0.0546213	0.918311	1.11041	17139528	14221247	12285203	396	158	140793581	16893533	0	0	0	0	0	0	0	0	2	chr2q	175178984	13	chr13q	49469638		0	0				0.336735	0			1
YAP1	WWTR1	0.0517784	0.501482	0.841472	0.19649	0.999918	-0.0367738	11.4089	0.930188	22854074	22627629	2803206	236	159	128224302	10693	1	1	0	0	0	0	0	0	3	chr3q	149621012	11	chr11q	102171936		0	0				0.208556	0		0.973665	1
TRMT10C	TRMT10C	0.0235245	0.295561	0.272956	0.195203	0.999918	-0.0218754	0.377835	0.419872	46720622	45236146	44332948	243	160	109350761	38817002	0	0	0	0	0	0	0	0	3	chr3q	101564157	3	chr3q	101564157	0	0	1				0.209424	0			0
RPIA	RPIA	-0.0249991	-0.395701	-0.248703	0.187716	0.999918	-0.0679302	0.753308	-0.456549	101824504	115109129	99316390	281	161	144911267	21592927	0	0	0	0	0	0	0	0	2	chr2p	88721301	2	chr2p	88721301	0	0	1				0.255708	0			0
DARS2	DARS2	-0.0340952	-0.399572	-0.475583	0.20048	0.999918	-0.0422818	-0.776563	-0.620841	110748257	115533464	125781695	216	162	133187845	127080978	0	0	0	0	0	0	0	0	1	chr1q	173841610	1	chr1q	173841610	0	0	1				0.204678	0			0
EIF1AX	KDM5D	0.70409	0.999753	0.999753	0.469441	0.999876	-0.0365054	131.405	12.7121	5	132	153	6	163	127954306	4	0	0	0	0	0	0	0	0	Y	chrYq	19724296	X	chrXp	20133182		0	0	0.2	0.0736842	0.0545455	0.166667	0.00704225		0.25	0
CHMP4B	CHMP4C	0.57699	0.999424	0.999629	0.236753	0.999876	0.0204603	36.6008	10.4164	24	333	236	117	164	35378798	74	1	1	0	0	0	0	0	0	8	chr8q	81745982	20	chr20q	33832857		0	0	0.478261	0.373057	0.193333	0.132653	0.00699301		0.384615	1
YRDC	GJA1	0.565766	0.999918	0.999918	0.204678	0.999876	0.00848828	39.7496	10.2137	31	10	10	198	165	55038908	58	0	0	0	0	0	0	0	0	6	chr6q	121442686	1	chr1p	37805576		0	0	0.535714	0	0	0.170886	0.00699301		0.32	1
POP7	RPP25	0.520284	0.999876	0.999876	0.321518	0.999876	-0.06007	45.1153	9.39222	100	81	87	38	166	142883634	41	0	0	0	0	0	0	0	0	15	chr15q	74955595	7	chr7q	100706804		0	0	0.824176	0.0147059	0	0.2	0.00699301		0.243243	1
SNAP23	SNAP25	0.484361	0.999918	0.999918	0.243996	0.999876	-0.0316678	31.936	8.74338	268	21	22	98	167	122651339	123	1	1	0	0	0	0	0	0	20	chr20p	10263124	15	chr15q	42512094		0	0	0.897119	0	0	0.13253	0.00694444		0.581818	1
RPS4X	RPS4Y1	0.478409	0.999835	0.999835	0.329772	0.999876	-0.0220557	56.2591	8.63589	319	97	113	34	168	109624666	24	1	0	1	1	0	0	0	0	Y	chrYp	2854435	X	chrXq	72274645		0	0	0.9	0.0128205	0.021978	0.1875	0.00689655		0.347826	1
PSMB6	PSMB9	0.473186	0.999918	0.999918	0.200324	0.999876	-0.0382778	43.4514	8.54154	370	26	27	219	169	129685976	45	1	1	0	1	1	0	0	0	6	chr6p	32857022	17	chr17p	4797330		0	0	0.905325	0	0	0.208092	0.00684932		0.268293	1
ELMO2	ELMO3	0.421109	0.999506	0.999588	0.235941	0.999876	-0.0532049	47.8933	7.60094	1228	287	280	120	170	140137047	29	1	1	0	0	1	0	0	0	16	chr16q	67201568	20	chr20q	46386332		0	0	0.959854	0.348837	0.277457	0.148515	0.00680272		0.285714	1
ACO2	ACO1	0.384359	0.999218	0.999341	0.235182	0.999876	0.0529002	23.8346	6.93717	3241	477	459	123	171	5962189	314	1	0	0	0	0	0	0	0	9	chr9p	32419706	22	chr22q	41499046		0	0	0.980789	0.472222	0.391304	0.147059	0.00675676		0.735632	1
RHOA	RHOB	0.368358	0.999671	0.999835	0.16867	0.999876	0.0438978	14.3387	6.64817	5062	183	116	475	172	10697407	3379	1	1	1	0	1	0	0	0	2	chr2p	20448257	3	chr3p	49385560		0	0	0.984855	0.177966	0.0215054	0.391429	0.00671141		0.937801	1
WDR77	MTAP	0.355001	0.999918	0.999918	0.266561	0.999876	-0.00543064	26.9843	6.40692	7206	54	57	79	173	80896859	213	0	0	0	0	0	0	0	0	9	chr9p	21871876	1	chr1p	111444573		0	0	0.987652	0	0	0.149254	0.00671141		0.695652	1
IREB2	ACO1	0.352351	0.999876	0.999876	0.205651	0.999876	-0.041355	22.1894	6.35907	7750	86	92	190	174	132425435	424	1	1	1	0	0	0	0	0	9	chr9p	32419706	15	chr15q	78469442		0	0	0.988323	0.0138889	0	0.174194	0.00666667		0.767647	1
CHMP4B	CHMP4A	0.351985	0.985753	0.986783	0.253024	0.999876	-0.0320739	22.1542	6.35244	7815	51030	42957	89	175	123130143	429	1	0	0	0	0	0	0	0	14	chr14q	24211552	20	chr20q	33832857		0	0	0.988277	0.986202	0.980516	0.135135	0.00662252		0.766764	1
FERMT1	FADS1	0.34656	0.999012	0.999341	0.216648	0.999876	0.0659357	16.4613	6.25446	9024	644	461	153	176	2250418	1612	0	0	0	0	0	0	0	0	11	chr11q	61808315	20	chr20p	6098938		0	0	0.98901	0.558642	0.391304	0.153226	0.00662252		0.901961	1
VPS26A	VPS26B	0.345637	0.999918	0.999918	0.17622	0.999876	-0.0269968	20.7138	6.23779	9239	60	63	390	177	116723701	571	1	1	1	0	1	0	0	0	11	chr11q	134236230	10	chr10q	69149295		0	0	0.988753	0	0	0.32872	0.00657895		0.801354	1
CRK	CRKL	0.324269	0.999465	0.999712	0.237841	0.999876	-0.0146159	19.7527	5.85185	16179	318	195	115	178	97511309	690	1	1	1	1	0	0	0	0	22	chr22q	20935577	17	chr17p	1438462		0	0	0.99225	0.368984	0.164179	0.135417	0.00653595		0.825188	1
CCND1	CCND3	0.319709	0.998847	0.999382	0.211668	0.999876	0.00941869	12.6323	5.76949	18174	785	424	174	179	53383999	6446	1	1	0	0	0	0	0	0	6	chr6p	41992484	11	chr11q	69647815		0	0	0.99265	0.595041	0.366667	0.161972	0.00649351		0.962377	1
CCND1	CCND2	0.319075	0.998806	0.999218	0.244357	0.999876	-0.0342982	12.3166	5.75803	18476	816	565	97	180	125639942	7319	1	1	0	0	1	0	0	0	12	chr12p	4289558	11	chr11q	69647815		0	0	0.992632	0.602667	0.453642	0.134146	0.00645161		0.965919	1
EAF1	IQCB1	0.308232	0.998765	0.998682	0.18834	0.999876	-0.0475044	9.49145	5.56219	24278	866	1120	276	181	136954906	24983	0	0	0	0	0	0	0	0	3	chr3q	121802410	3	chr3p	15435106		0	0	0.993564	0.616162	0.642718	0.251163	0.00645161		0.985113	1
KDSR	ERMP1	0.299893	0.998353	0.999012	0.181866	0.999876	0.0676161	20.2333	5.41157	29927	1328	769	336	182	1961632	622	0	0	0	0	0	0	0	0	9	chr9p	5825832	18	chr18q	63347466		0	0	0.994441	0.715966	0.550649	0.292969	0.00645161		0.814196	1
PELO	KLHL9	0.296083	0.999835	0.999835	0.244592	0.999876	-0.0315382	21.2526	5.34275	32857	102	124	96	183	122497902	524	0	0	0	0	0	0	0	0	9	chr9p	21332534	5	chr5q	52795980		0	0	0.994829	0.0253165	0.0210526	0.135802	0.0128205		0.791262	0
PPIL1	NSRP1	0.293241	0.998271	0.999547	0.240837	0.999876	-0.0311265	17.4523	5.29143	35255	1408	336	109	184	122007026	1224	0	0	0	0	0	0	0	0	17	chr17q	30151646	6	chr6p	36864816		0	0	0.995049	0.732171	0.330049	0.141304	0.0128205		0.881087	1
VMA21	VMA21	0.292865	0.999547	0.999588	0.185271	0.999876	0.0565274	19.7908	5.28463	35584	273	302	304	185	4616899	680	0	0	0	0	0	0	0	0	X	chrXq	151402980	X	chrXq	151402980	0	0	1	0.995055	0.323171	0.306452	0.275424	0.0127389		0.824092	0
HBS1L	FOCAD	0.287485	0.999835	0.999835	0.229156	0.999876	-0.0782817	20.7548	5.18746	40558	107	128	134	186	146352624	562	0	0	0	0	0	0	0	0	9	chr9p	20825788	6	chr6q	135007600		0	0	0.995423	0.0365854	0.03125	0.145455	0.0127389		0.800915	1
ELMO2	ELMO1	0.279601	0.988635	0.989706	0.214276	0.999876	0.0381488	13.663	5.04507	49113	33910	28072	162	187	14970891	4299	1	1	0	0	1	0	0	0	7	chr7p	37151116	20	chr20q	46386332		0	0	0.995813	0.980814	0.972331	0.166667	0.0126582		0.948324	1
ARF4	ARF5	0.278694	0.999629	0.999835	0.166609	0.999876	0.02	19.4191	5.02869	50211	228	130	500	188	36059686	750	1	1	1	0	0	0	0	0	7	chr7q	127590056	3	chr3p	57584354		0	0	0.995791	0.255319	0.0309278	0.410959	0.0125786		0.836806	1
ENO1	ENO2	0.274313	0.997447	0.997571	0.181924	0.999876	0.0176049	7.04996	4.94956	55733	2569	2707	335	189	39700881	80610	1	1	0	0	0	1	0	0	12	chr12p	6919138	1	chr1p	8869843		0	0	0.995892	0.833051	0.821918	0.292969	0.0125		0.992354	1
PRMT5	MTAP	0.272954	0.999876	0.999876	0.218367	0.999876	0.0246898	16.0768	4.925	57636	94	105	151	190	29477182	1810	0	0	0	0	0	0	0	0	9	chr9p	21871876	14	chr14q	22924952		0	0	0.995895	0.012987	0.0114943	0.153226	0.0125		0.90931	1
ALDOA	ALDOC	0.270722	0.999753	0.999588	0.178888	0.999876	0.0156653	12.299	4.88469	60832	145	306	361	191	42779454	7363	1	1	0	0	0	0	0	0	17	chr17q	28575008	16	chr16p	30067350		0	0	0.996007	0.0909091	0.303191	0.307692	0.0124224		0.96588	1
RBM27	RBM26	0.263831	0.999218	0.999629	0.200645	0.999876	0.00423502	18.0357	4.76023	71956	488	268	215	192	62782847	1050	1	1	0	0	1	0	0	0	13	chr13q	79359041	5	chr5q	146246414		0	0	0.996419	0.472656	0.26506	0.205882	0.0123457		0.865806	1
SLC7A1	SLC7A2	0.24852	0.989335	0.994359	0.173095	0.999876	0.068221	9.67493	4.48369	104343	30149	10179	429	193	1866373	22941	1	1	0	0	0	0	0	0	8	chr8p	17532318	13	chr13q	29552551		0	0	0.996946	0.979111	0.938903	0.351266	0.0122699		0.98412	1
DDX5	DDX17	0.247548	0.999341	0.999506	0.2217	0.999876	0.00113165	13.538	4.46613	106874	399	365	142	194	68568321	4528	1	1	0	1	0	1	0	0	22	chr22q	38494874	17	chr17q	64502560		0	0	0.996973	0.426606	0.359813	0.146552	0.0121951		0.95035	1
CUL4B	CUL4A	0.241164	0.999794	0.999794	0.239139	0.999876	-0.0101184	14.9104	4.35082	124636	130	148	114	195	89537046	2721	1	1	1	1	1	0	1	0	13	chr13q	113237650	X	chrXq	120549695		0	0	0.997146	0.0638298	0.0471698	0.136842	0.0121212		0.92861	1
FBXO42	PPP2R1A	0.24063	0.999341	0.999712	0.213579	0.999876	-0.0155332	14.9856	4.34118	126272	403	202	166	196	99085049	2648	0	0	0	0	0	0	0	0	19	chr19q	52209785	1	chr1p	16299660		0	0	0.997168	0.429224	0.162963	0.17037	0.0121212		0.927938	1
SUCLG1	ACOT9	0.237149	0.995471	0.998847	0.176369	0.999876	-0.0515533	10.9591	4.27831	137278	6633	949	385	197	139307379	12883	0	0	0	0	0	0	0	0	X	chrXp	23722166	2	chr2p	84441404		0	0	0.997296	0.928571	0.600446	0.326316	0.0121212		0.977053	1
NSRP1	NSRP1	0.235107	0.999753	0.999671	0.270156	0.999876	-0.0579534	14.3179	4.24143	144214	149	229	72	198	142147311	3406	0	0	0	0	0	0	0	0	17	chr17q	30151646	17	chr17q	30151646	0	0	1	0.99733	0.09	0.190476	0.16129	0.0120482		0.93788	0
TGS1	TGS1	0.230523	0.999259	0.999712	0.19718	0.999876	0.0135675	11.0609	4.15864	160907	464	203	231	199	46230176	12335	0	0	0	0	0	0	0	0	8	chr8q	55799946	8	chr8q	55799946	0	0	1	0.997444	0.460905	0.161765	0.203297	0.011976		0.976258	0
WDR1	CFL1	0.228761	0.997941	0.998312	0.256236	0.999876	-0.00274952	11.8068	4.12681	167951	1847	1632	87	200	75866932	9026	0	0	0	0	0	0	0	0	11	chr11q	65856426	4	chr4p	10095569		0	0	0.997496	0.779927	0.730821	0.138889	0.011976		0.970721	1
KHSRP	FUBP1	0.228333	0.999753	0.999794	0.173813	0.999876	-0.0235486	8.7275	4.11907	169700	150	149	416	201	111856269	35356	1	1	1	1	0	0	0	0	1	chr1p	77961778	19	chr19p	6418956		0	0	0.997501	0.0891089	0.046729	0.345277	0.0119048		0.987959	1
CYB5R4	SOD1	0.216308	0.992012	0.998312	0.176418	0.999876	-0.0162928	10.5825	3.90189	227056	17852	1637	384	202	100372497	15213	0	0	0	0	0	0	0	0	21	chr21q	31664312	6	chr6q	83913556		0	0	0.997735	0.967575	0.731183	0.326316	0.0119048		0.979401	1
CCDC6	PPP2R1A	0.215563	0.998929	0.999506	0.182333	0.999876	-0.0270864	11.7333	3.88842	231194	736	370	329	203	116845263	9316	0	0	0	0	0	0	0	0	19	chr19q	52209785	10	chr10q	59847652		0	0	0.997738	0.583815	0.37156	0.289683	0.0119048		0.971601	1
NBAS	USE1	0.214108	0.998641	0.999053	0.193139	0.999876	-0.0123996	8.40949	3.86215	239385	1036	743	250	204	93629858	41049	0	0	0	0	0	0	0	0	19	chr19p	17217593	2	chr2p	15170122		0	0	0.997781	0.660981	0.541555	0.209184	0.0119048		0.988985	1
HSPA13	SPCS3	0.213806	0.977559	0.9839	0.20169	0.999876	-0.046457	6.52787	3.85669	241167	116244	60919	210	205	136268416	106301	0	0	0	0	0	0	0	0	4	chr4q	176326106	21	chr21q	14377130		0	0	0.997789	0.992152	0.985115	0.198795	0.0119048		0.993284	1
NCDN	PRPF8	0.208757	0.997447	0.9993	0.215104	0.999876	-0.0374729	13.341	3.76549	272623	2590	513	158	206	128913836	4867	0	0	0	0	0	0	0	0	17	chr17p	1667748	1	chr1p	35562289		0	0	0.997869	0.833895	0.433692	0.164062	0.0119048		0.953402	1
EIF5A	EIF5A2	0.197692	0.978341	0.983324	0.176529	0.999876	0.0711914	6.02112	3.56565	356945	109135	64695	383	207	1453613	141297	1	0	0	0	0	0	0	0	3	chr3q	170898528	17	chr17p	7309731		0	0	0.998031	0.99178	0.985618	0.326316	0.0118343		0.994014	1
TRPM7	SLC5A3	0.19278	0.931854	0.951371	0.173736	0.999876	0.0433421	5.89466	3.47692	403283	812367	404162	418	208	11064528	151962	0	0	0	0	0	0	0	0	21	chr21q	34089919	15	chr15q	50621978		0	0	0.998142	0.997456	0.9958	0.344156	0.0118343		0.994147	1
SMARCC2	SMARCC1	0.188006	0.985053	0.992012	0.175492	0.999876	0.0131508	7.75876	3.39069	453929	55899	18239	397	209	46930586	56225	1	0	1	0	0	1	0	0	3	chr3p	47683581	12	chr12q	56175921		0	0	0.998227	0.987179	0.961475	0.335593	0.0117647		0.990992	1
TIMM22	CHCHD5	0.185422	0.993412	0.998929	0.239425	0.999876	-0.0335778	12.2186	3.34402	484219	12645	882	113	210	124847005	7615	0	0	0	0	0	0	0	0	2	chr2q	112586744	17	chr17p	1000400		0	0	0.998262	0.956556	0.585882	0.138298	0.0117647		0.966925	1
HARS2	HARS2	0.183774	0.923207	0.925842	0.213181	0.999876	-0.013963	5.61041	3.31426	504409	996278	814974	169	211	96378764	180015	0	0	0	0	0	0	0	0	5	chr5q	140695380	5	chr5q	140695380	0	0	1	0.998292	0.997661	0.997029	0.167883	0.0116959		0.994501	0
STK26	STK26	0.180684	0.987359	0.988882	0.195424	0.999876	-0.0410144	7.64211	3.25845	545557	41159	32078	242	212	132137862	59595	0	0	0	0	0	0	0	0	X	chrXq	132049622	X	chrXq	132049622	0	0	1	0.998325	0.983455	0.975365	0.210526	0.0116279		0.991212	0
NUP50	RAN	0.177367	0.996253	0.999176	0.241354	0.999876	0.0374158	9.78955	3.19854	593599	4872	620	107	213	15594583	21742	0	0	0	0	0	0	0	0	12	chr12q	130874872	22	chr22q	45175971		0	0	0.998377	0.905272	0.492447	0.142857	0.0116279		0.983624	1
LDAH	HSD17B12	0.171023	0.9993	0.999712	0.198848	0.999876	-0.0385534	10.0702	3.08395	698641	443	207	223	214	129945253	19071	0	0	0	0	0	0	0	0	11	chr11p	43706668	2	chr2p	20752795		0	0	0.998445	0.446352	0.160584	0.210227	0.0116279		0.98233	1
MSTO1	CCT6A	0.168822	0.967389	0.973936	0.190219	0.999876	0.00344943	6.55329	3.0442	739388	226240	140394	266	215	64239509	104856	0	0	0	0	0	0	0	0	7	chr7p	56057877	1	chr1q	155589106		0	0	0.998483	0.994969	0.991853	0.235577	0.0116279		0.993238	1
RPF1	RPF1	0.167726	0.989459	0.991477	0.179993	0.999876	-0.0202182	6.15411	3.02441	760795	29615	20396	352	216	106782168	130875	0	0	0	0	0	0	0	0	1	chr1p	84488809	1	chr1p	84488809	0	0	1	0.998501	0.978835	0.96407	0.298113	0.0115607		0.993868	0
CD46	GNE	0.166646	0.989953	0.995141	0.174969	0.999876	-0.0480638	8.40596	3.00489	782591	27173	8093	402	217	137307780	41131	0	0	0	0	0	0	0	0	9	chr9p	36245710	1	chr1q	207773777		0	0	0.99851	0.977234	0.927291	0.341137	0.0115607		0.989008	1
ZNF574	RPL10	0.16658	0.957836	0.971383	0.191292	0.999876	0.0146513	8.40211	3.00371	783868	354880	164638	257	218	44431937	41221	0	0	0	0	0	0	0	0	X	chrXq	154400202	19	chr19q	42075014		0	0	0.998512	0.996156	0.992728	0.217822	0.0115607		0.989031	1
CENPQ	MMUT	0.165478	0.993206	0.997776	0.16331	0.999876	-0.0708707	8.78213	2.9838	807107	13387	2385	555	219	145436406	34487	0	0	0	0	0	0	0	0	6	chr6p	49446806	6	chr6p	49478238	31432	1	0	0.998527	0.958426	0.800365	0.449749	0.0172414		0.987775	0
E2F1	E2F3	0.152867	0.971177	0.986865	0.160076	0.999876	-0.0572495	5.93357	2.75603	1130673	181821	42665	621	220	141882741	148603	1	1	0	0	0	0	0	0	6	chr6p	20447796	20	chr20q	33680931		0	0		0.994217	0.980465	0.467269	0.0171429		0.994099	1
VPS45	VAMP8	0.152644	0.915836	0.974965	0.197583	0.999876	0.0203205	14.9867	2.752	1137562	1164411	131183	226	221	35585077	2644	0	0	0	0	0	0	0	0	2	chr2p	85579808	1	chr1q	150106356		0	0			0.991425	0.207865	0.0171429		0.927858	1
MRPS33	MRPS33	0.149177	0.943671	0.955612	0.168918	0.999876	0.00203238	4.14698	2.68939	1249895	586338	347102	474	222	66881641	490291	0	0	0	0	0	0	0	0	7	chr7q	141008781	7	chr7q	141008781	0	0	1		0.997021	0.995401	0.39255	0.0170455		0.99656	0
GLRX3	GLRX3	0.141656	0.932677	0.953306	0.185591	0.999876	0.0161452	4.63158	2.55354	1539436	796147	377992	300	223	42007569	341391	0	0	0	0	0	0	0	0	10	chr10q	130158384	10	chr10q	130158384	0	0	1		0.997439	0.995592	0.270386	0.0169492		0.995902	0
APEX2	TDP1	0.139167	0.942477	0.946101	0.177452	0.999876	0.056886	3.59423	2.50857	1651442	607923	480378	378	224	4498184	771376	0	0	0	0	0	0	0	0	14	chr14q	89999866	X	chrXp	55004710		0	0		0.997083	0.996164	0.323843	0.0169492		0.997165	1
RPA2	RPA2	0.136447	0.949395	0.979947	0.165089	0.999876	0.0085076	7.84305	2.45944	1783770	487404	89167	519	225	55004302	53890	0	0	0	0	0	0	0	0	1	chr1p	27903160	1	chr1p	27903160	0	0	1		0.996762	0.988789	0.421751	0.0168539		0.990735	0
PLRG1	PLRG1	0.133959	0.986124	0.990694	0.184394	0.999876	-0.0662854	4.53519	2.41451	1914819	48898	23672	311	226	144568259	366043	0	0	0	0	0	0	0	0	4	chr4q	154542702	4	chr4q	154542702	0	0	1		0.985713	0.968431	0.275	0.0167598		0.995998	0
SLC7A1	SLC7A6	0.133023	0.879643	0.953018	0.18087	0.999876	-0.0269432	10.6151	2.39761	1966988	2120379	381860	348	227	116651761	14985	1	0	0	0	0	0	0	0	16	chr16q	68283172	13	chr13q	29552551		0	0			0.995623	0.301527	0.0166667		0.979122	1
AHCYL1	AHCYL2	0.128449	0.929342	0.950671	0.173751	0.999876	0.0223909	5.38103	2.31499	2244805	864738	414159	417	228	32607825	207035	1	1	0	0	0	0	0	0	7	chr7q	129327620	1	chr1p	110004254		0	0		0.997533	0.995846	0.344156	0.0165746		0.994841	1
CHML	CHM	0.127902	0.957877	0.983488	0.173958	0.999876	-0.00170663	5.2573	2.30512	2280636	354464	63667	413	229	73902992	224052	1	0	1	0	1	0	0	1	X	chrXq	85954369	1	chr1q	241634610		0	0		0.996151	0.985443	0.344262	0.0164835		0.995087	1
RAC1	RAC2	0.119883	0.790579	0.619328	0.18345	0.999876	-0.036133	-0.0371054	2.16027	2888537	5257861	12011476	316	230	127576622	78773618	1	1	0	0	0	0	0	0	22	chr22q	37234770	7	chr7p	6389247		0	0				0.27459	0.0163934			1
IPO4	IPO7	0.11838	0.884213	0.951618	0.182636	0.999876	-0.00803918	8.44644	2.13313	3021172	1988921	401159	326	231	85738064	40307	0	0	0	0	0	0	0	0	11	chr11p	9416390	14	chr14q	24184518		0	0			0.995775	0.290837	0.0163934		0.988939	1
NUP153	PAK1IP1	0.11772	0.920201	0.979041	0.208294	0.999876	0.0237815	5.95513	2.12121	3081438	1064325	96428	180	232	30692165	146789	0	0	0	0	0	0	0	0	6	chr6p	10700324	6	chr6p	17660981	6960657	1	0			0.98938	0.170068	0.0217391		0.994076	0
TAF7	TAF7	0.108519	0.962406	0.981265	0.169285	0.999876	-0.0272269	3.93257	1.95502	4070893	290562	79147	470	233	117034200	581719	0	0	0	0	0	0	0	0	5	chr5q	141319637	5	chr5q	141319637	0	0	1		0.995677	0.987712	0.390173	0.0216216		0.996766	0
CCDC136	MED7	0.0998285	0.84172	0.875196	0.178237	0.999876	-0.0108988	3.36558	1.79806	5318674	3334023	1905631	371	234	90947129	945507	0	0	0	0	0	0	0	0	5	chr5q	157140144	7	chr7q	128806446		0	0				0.316547	0.0216216		0.997352	1
UBE2F	UBE2M	0.0951761	0.800461	0.890266	0.288704	0.999876	-0.0298243	4.10396	1.71403	6146279	4862685	1547688	57	235	120407727	506979	0	0	0	0	0	0	0	0	19	chr19q	58557162	2	chr2q	238004898		0	0				0.163265	0.0216216		0.99657	1
TIMM22	SLC25A46	0.0940281	0.824879	0.905872	0.191018	0.999876	0.0383587	5.26238	1.69329	6369116	3932592	1205698	259	236	14795416	223326	0	0	0	0	0	0	0	0	5	chr5q	110751651	17	chr17p	1000400		0	0				0.217822	0.0216216		0.995091	1
MYH14	AP3D1	0.0826109	0.839825	0.896442	0.201708	0.999876	0.0228146	2.46235	1.48708	9088508	3399775	1408780	209	237	32016514	2340809	0	0	0	0	0	0	0	0	19	chr19p	2132802	19	chr19q	50257081		0	0				0.198795	0.0216216			1
BNIP1	BNIP1	0.0778674	0.688339	0.744091	0.18647	0.999876	0.00145181	2.41908	1.4014	10523499	10064054	6111747	293	238	67967381	2455413	0	0	0	0	0	0	0	0	5	chr5q	173154459	5	chr5q	173154459	0	0	1				0.267544	0.0215054			0
GPX1	GGCT	0.0730512	0.76752	0.845755	0.174951	0.999876	-0.0349373	2.4419	1.31441	12201325	6232333	2682065	403	239	126327556	2394064	0	0	0	0	0	0	0	0	7	chr7p	30500725	3	chr3p	49357764		0	0				0.341137	0.0215054			1
DGCR2	ATP1B3	0.0723289	0.688874	0.76575	0.176285	0.999876	-0.0105485	2.55088	1.30136	12473615	10035886	5284281	387	240	90315663	2125024	0	0	0	0	0	0	0	0	3	chr3q	141901596	22	chr22q	19079349		0	0				0.328671	0.0215054			1
CYB5A	MZF1	0.0534121	0.557646	0.62044	0.235564	0.999876	-0.00814877	1.32708	0.959694	21825564	18254109	11951210	121	241	85939661	9477007	0	0	0	0	0	0	0	0	19	chr19q	58567752	18	chr18q	74271404		0	0				0.148515	0.0215054			1
TUBB4B	TUBB	0.389114	0.999382	0.999547	0.227463	0.999835	-0.00800389	18.806	7.02306	2830	365	327	135	242	85673159	861	1	1	0	0	0	0	0	0	6	chr6p	30722887	9	chr9q	137242497		0	0	0.9784	0.405797	0.313131	0.144144	0.0213904		0.850998	1
SPICE1	HYLS1	0.287815	0.999835	0.999835	0.182163	0.999835	0.0724905	12.7581	5.19342	40217	106	127	332	243	1299241	6125	0	0	0	0	0	0	0	0	11	chr11q	125892130	3	chr3q	113478937		0	0	0.995388	0.0365854	0.03125	0.295276	0.0213904		0.961229	1
MAN1A2	MAN1A1	0.264563	0.999918	0.999918	0.17076	0.999835	-0.021007	12.9691	4.77346	70630	74	79	453	244	108015503	5622	1	1	0	0	1	0	0	0	6	chr6q	119263905	1	chr1p	117448160		0	0	0.996398	0.015625	0	0.372372	0.0212766		0.958469	1
SUCLA2	ACOT9	0.263176	0.998188	0.999629	0.205622	0.999835	-0.000455389	12.6752	4.7484	73142	1506	269	191	245	71548267	6346	0	0	0	0	0	0	0	0	X	chrXp	23722166	13	chr13q	47971964		0	0	0.996472	0.743666	0.26506	0.174194	0.0212766		0.962278	1
ICE1	ICE1	0.241688	0.999424	0.999588	0.259752	0.999835	0.0121626	15.9926	4.3603	123071	350	309	84	246	48606287	1861	0	0	0	0	0	0	0	0	5	chr5p	5456448	5	chr5p	5456448	0	0	1	0.997126	0.380711	0.301587	0.138889	0.021164		0.909945	0
AGPAT1	EGFL7	0.227337	0.988306	0.990035	0.15838	0.999835	0.00657943	5.54445	4.10108	173839	35738	26551	658	247	58481022	187370	0	0	0	0	0	0	0	0	9	chr9q	136665767	6	chr6p	32173160		0	0	0.997521	0.981678	0.971074	0.483871	0.021164		0.994569	1
WBP11	WBP11	0.21974	0.999588	0.999629	0.173726	0.999835	-0.00707856	9.02655	3.96387	208958	254	274	419	248	83963277	30787	0	0	0	0	0	0	0	0	12	chr12p	14794030	12	chr12p	14794030	0	0	1	0.997698	0.298701	0.276471	0.343042	0.0210526		0.986901	0
SLC25A19	TPK1	0.218744	0.987235	0.996829	0.181397	0.999835	0.0333361	14.6239	3.94588	214110	41826	4152	342	249	19407995	3031	0	0	0	0	0	0	0	0	7	chr7q	144644189	17	chr17q	75281212		0	0	0.997711	0.983696	0.875965	0.29845	0.0210526		0.931574	1
CUL4A	CUL4B	0.21578	0.996171	0.997859	0.166684	0.999835	-0.00057061	9.35079	3.89234	229955	5037	2253	499	250	71764993	26631	1	1	1	1	1	0	1	0	X	chrXq	120549695	13	chr13q	113237650		0	0	0.997734	0.908567	0.793605	0.412088	0.0209424		0.985694	1
DYNLT1	DYNLT3	0.213363	0.993041	0.997859	0.162163	0.999835	0.0331378	11.8159	3.84869	243813	13917	2254	575	251	19608598	8989	1	0	0	0	0	0	0	0	X	chrXp	37843204	6	chr6q	158640608		0	0	0.997804	0.959363	0.792836	0.454768	0.0208333		0.970598	1
DDX5	TOMM22	0.207915	0.997324	0.998888	0.196482	0.999835	0.0238	12.2592	3.75029	278197	2824	922	237	252	30667295	7485	0	0	0	0	0	0	0	0	22	chr22q	38683689	17	chr17q	64502560		0	0	0.997879	0.846978	0.593607	0.208556	0.0208333		0.966383	1
RNF25	RTN4IP1	0.195713	0.990282	0.994729	0.172094	0.999835	-0.0205279	7.70427	3.5299	374943	25576	9190	438	253	107268702	57808	0	0	0	0	0	0	0	0	6	chr6q	106600631	2	chr2q	218667947		0	0	0.99809	0.975961	0.933423	0.35625	0.0208333		0.99115	1
UBE2M	UBE2F	0.191422	0.9776	0.981224	0.180457	0.999835	-0.0293655	6.8485	3.45239	416830	115945	79367	351	254	119830590	89606	0	0	0	0	0	0	0	0	2	chr2q	238004898	19	chr19q	58557162		0	0	0.998169	0.992149	0.987754	0.299242	0.0208333		0.992681	1
PARVA	PARVB	0.191292	0.999341	0.999876	0.198032	0.999835	0.0138062	9.57824	3.45004	418147	406	110	224	255	45831214	23996	1	1	1	0	1	0	0	0	22	chr22q	44086075	11	chr11p	12455896		0	0	0.998166	0.427273	0.0224719	0.20904	0.0207254		0.984549	1
NAF1	NAF1	0.17285	0.983983	0.995265	0.211252	0.999835	-0.00881635	7.14897	3.11695	666181	63320	7761	175	256	87165930	76591	0	0	0	0	0	0	0	0	4	chr4q	163135410	4	chr4q	163135410	0	0	1	0.998415	0.988372	0.925067	0.160839	0.0206186		0.992172	0
DHX35	GPATCH1	0.161191	0.982706	0.993741	0.186818	0.999835	0.0132397	8.66383	2.90638	903812	72915	12079	289	257	46780957	36455	0	0	0	0	0	0	0	0	19	chr19q	33105862	20	chr20q	39001032		0	0	0.998563	0.989444	0.946746	0.271111	0.0206186		0.988262	1
NAF1	TMA16	0.160216	0.982788	0.9951	0.213922	0.999835	-0.0439533	7.09293	2.88877	927459	72283	8222	165	258	134488956	78785	0	0	0	0	0	0	0	0	4	chr4q	163507614	4	chr4q	163135410	372204	1	0	0.998572	0.989351	0.927869	0.17037	0.025641		0.992316	0
DHRS7B	HSD17B12	0.15573	0.996706	0.997735	0.178296	0.999835	-0.00644566	6.35716	2.80774	1046041	3972	2457	370	259	82788929	116764	0	0	0	0	0	0	0	0	11	chr11p	43706668	17	chr17p	21159192		0	0		0.885852	0.805506	0.316547	0.025641		0.993525	1
ORC6	WIPF2	0.154429	0.964547	0.978877	0.157404	0.999835	-0.0595222	5.3609	2.78423	1083557	261937	97770	682	260	142701691	209746	0	0	0	0	0	0	0	0	17	chr17q	40251720	16	chr16q	46694026		0	0		0.995395	0.989483	0.4875	0.025641		0.99489	1
NUP153	NOL7	0.143808	0.965989	0.98283	0.18435	0.999835	0.00064858	4.83102	2.5924	1449483	243574	68157	312	261	69475279	297142	0	0	0	0	0	0	0	0	6	chr6p	13623902	6	chr6p	17660981	4037079	1	0		0.995164	0.986245	0.278008	0.0306122		0.995678	0
NMNAT1	NMNAT3	0.143129	0.833814	0.874249	0.158256	0.999835	-0.0245299	9.01994	2.58014	1477131	3609484	1928360	661	262	113283015	30887	1	0	0	0	1	0	1	0	3	chr3q	139619115	1	chr1p	9969908		0	0				0.485043	0.0304569		0.986888	1
BTBD9	ZNF658	0.129353	0.953018	0.957795	0.164618	0.999835	0.0308957	2.56026	2.33133	2186292	428781	319076	529	263	21976342	2103589	0	0	0	0	0	0	0	0	9	chr9q	66916433	6	chr6p	38404190		0	0		0.996536	0.995153	0.425197	0.0304569			1
ARF1	ARF4	0.127355	0.78362	0.856296	0.19236	0.999835	0.00881248	4.92127	2.29524	2317320	5544968	2392141	254	264	54461022	279337	1	0	0	0	0	0	0	0	3	chr3p	57584354	1	chr1q	228090960		0	0				0.21	0.030303		0.995611	1
JUP	AP3D1	0.118602	0.949724	0.966524	0.186685	0.999835	0.0127105	3.87793	2.13714	3001124	481983	215527	290	265	47673159	608153	0	0	0	0	0	0	0	0	19	chr19p	2132802	17	chr17q	41770660		0	0		0.996748	0.993832	0.271111	0.030303		0.996824	1
USP27X	USP22	0.116887	0.961089	0.979536	0.196857	0.999835	-0.0276771	4.0893	2.10615	3159722	308484	92493	234	266	117637516	512838	1	0	0	0	0	0	1	0	17	chr17p	21021508	X	chrXp	49881021		0	0		0.995779	0.989025	0.205405	0.0301508		0.99658	1
SIVA1	PCNA	0.107486	0.848966	0.917154	0.221865	0.999835	-0.0294258	4.69282	1.93636	4201597	3086775	978589	141	267	119906625	326781	0	0	0	0	0	0	0	0	20	chr20p	5120788	14	chr14q	104756400		0	0			0.997246	0.147826	0.0301508		0.995887	1
TMX1	LRRK1	0.106661	0.815532	0.88759	0.160689	0.999835	0.017645	4.67702	1.92146	4309113	4278940	1609246	611	268	39638290	330382	0	0	0	0	0	0	0	0	15	chr15q	100998807	14	chr14q	51248951		0	0				0.464368	0.0301508		0.9959	1
CYB5R3	UBE2M	0.0974174	0.877748	0.918801	0.229748	0.999835	-0.049925	3.1804	1.75451	5731433	2177094	946862	132	269	138417591	1123174	0	0	0	0	0	0	0	0	19	chr19q	58557162	22	chr22q	42633616		0	0			0.997195	0.145455	0.0301508			1
NUP62	NUP62	0.0909738	0.806143	0.831508	0.16056	0.999835	-0.0147535	1.57596	1.63812	7005500	4639499	3093579	613	270	97748936	6798369	0	0	0	0	0	0	0	0	19	chr19q	49918164	19	chr19q	49918164	0	0	1				0.463303	0.03			0
INF2	ADORA1	0.0818131	0.725068	0.770362	0.166407	0.999835	0.011498	2.91633	1.47267	9316013	8191889	5114166	504	271	49749243	1452761	0	0	0	0	0	0	0	0	1	chr1q	203147566	14	chr14q	104701834		0	0				0.409836	0.03			1
MRPS30	MRPS30	0.0691636	0.652516	0.678457	0.177201	0.999835	0.000599382	1.68295	1.2442	13733971	12061613	8960155	380	272	69568001	5919613	0	0	0	0	0	0	0	0	5	chr5p	44812230	5	chr5p	44812230	0	0	1				0.322695	0.0298507			0
EMC2	EIF3E	0.0432126	0.458453	0.541341	0.186861	0.999835	0.0695184	1.98611	0.775474	28880561	26405951	16845484	287	273	1674827	4058104	0	0	0	0	0	0	0	0	8	chr8q	108224966	8	chr8q	108466410	241444	1	0				0.267857	0.0346535			0
JUP	CTNNA1	0.0405761	0.451577	0.573252	0.183483	0.999835	-0.0133858	1.79539	0.727855	30951806	27048630	14746674	315	274	95369225	5132753	0	0	0	0	0	0	0	0	5	chr5q	138844230	17	chr17q	41770660		0	0				0.27572	0.0346535			1
EIF1AX	DDX3Y	0.689216	0.999753	0.999753	0.414434	0.999794	-0.0332303	122.127	12.4434	7	133	154	12	275	124457621	6	0	0	0	0	0	0	0	0	Y	chrYq	12912238	X	chrXp	20133182		0	0	0.428571	0.0833333	0.0630631	0.181818	0.0394089		0.333333	0
PSMB5	PSMB8	0.383916	0.998765	0.999382	0.203299	0.999794	0.0308374	23.334	6.92917	3294	855	419	207	276	22040230	344	1	1	1	0	0	0	0	0	6	chr6p	32842698	14	chr14q	23030536		0	0	0.980749	0.614213	0.365546	0.193939	0.0392157		0.75089	1
PSMB5	TAP1	0.32114	0.9958	0.998188	0.204107	0.999794	0.0429792	20.611	5.79533	17488	5840	1765	204	277	11309498	586	0	0	0	0	0	0	0	0	6	chr6p	32849456	14	chr14q	23030536		0	0	0.99259	0.91927	0.748756	0.196319	0.0439024		0.807018	0
SNAP23	SNAP29	0.314278	0.987688	0.992753	0.204858	0.999794	-0.030356	21.418	5.6714	20905	39132	15442	195	278	121068467	507	1	0	0	0	0	0	0	0	22	chr22q	20875110	15	chr15q	42512094		0	0	0.993138	0.982927	0.955838	0.171975	0.0436893		0.78392	1
VPS4A	VPS4B	0.305327	0.998847	0.999012	0.234933	0.999794	-0.0122029	24.119	5.50973	26068	789	768	124	279	93280686	299	1	1	1	1	1	1	0	0	18	chr18q	63405833	16	chr16q	69319144		0	0	0.993874	0.593407	0.550649	0.145631	0.0434783		0.730159	1
ASH2L	ASH2L	0.299415	0.999671	0.999671	0.289318	0.999794	-0.00766477	17.2183	5.40294	30263	192	223	55	280	85047496	1298	0	0	0	0	0	0	0	0	8	chr8p	38122786	8	chr8p	38122786	0	0	1	0.994414	0.186992	0.180556	0.166667	0.0432692		0.885806	0
ASH2L	LSM1	0.283812	0.999671	0.999671	0.292433	0.999794	-0.0203214	19.5106	5.12112	44319	193	225	54	281	106944808	728	0	0	0	0	0	0	0	0	8	chr8p	38170026	8	chr8p	38122786	47240	1	0	0.995633	0.193548	0.186207	0.170213	0.0478469		0.833631	0
EMC3	EMC10	0.26	0.993988	0.998065	0.169873	0.999794	-0.0532848	13.8487	4.69104	78867	10675	1947	465	282	140175153	4007	0	0	0	0	0	0	0	0	19	chr19q	50483689	3	chr3p	9986900		0	0	0.996584	0.950271	0.767837	0.387755	0.0478469		0.945149	1
FUBP1	KHSRP	0.239225	0.994812	0.995224	0.220962	0.999794	0.00721219	7.37911	4.3158	130505	8361	7833	143	283	57333090	68108	1	1	1	1	0	0	0	0	19	chr19p	6418956	1	chr1p	77961778		0	0	0.997206	0.939655	0.92529	0.145299	0.047619		0.991882	1
LIN54	LIN54	0.215793	0.997035	0.998065	0.212957	0.999794	0.0433568	9.31743	3.89257	229891	3307	1961	171	284	11054760	27008	0	0	0	0	0	0	0	0	4	chr4q	82968772	4	chr4q	82968772	0	0	1	0.997747	0.865759	0.768279	0.165468	0.0473934		0.98581	0
IL13RA1	GSTO1	0.211178	0.999424	0.999671	0.163344	0.999794	-0.0317697	8.44309	3.80923	257086	352	234	554	285	122771708	40385	0	0	0	0	0	0	0	0	10	chr10q	104260814	X	chrXq	118766417		0	0	0.997846	0.383838	0.194631	0.448363	0.0473934		0.988958	1
ZNF236	RPS26	0.202546	0.996871	0.997859	0.205106	0.999794	0.0530187	9.72349	3.65332	316768	3623	2259	194	286	5913805	22408	0	0	0	0	0	0	0	0	12	chr12q	56043308	18	chr18q	76897729		0	0	0.997971	0.87389	0.793037	0.173077	0.0473934		0.983921	1
COPE	COPA	0.200146	0.988059	0.991888	0.162781	0.999794	-0.022766	6.92233	3.60997	336083	37174	18696	567	287	110695713	86112	0	0	0	0	0	0	0	0	1	chr1q	160315922	19	chr19p	18909450		0	0	0.998004	0.982225	0.961945	0.454321	0.0473934		0.992594	1
PRELID3B	PRELID3A	0.190245	0.981224	0.981759	0.175115	0.999794	-0.0441091	6.01554	3.43113	429146	84481	75500	401	288	134605661	141747	1	1	0	0	0	0	0	0	18	chr18p	12420084	20	chr20q	59037966		0	0	0.998185	0.990496	0.98722	0.341137	0.0471698		0.994001	1
WWTR1	DCUN1D5	0.170237	0.91703	0.943712	0.197277	0.999794	-0.0771067	7.8074	3.06976	712929	1136230	516036	229	289	146239172	54869	0	0	0	0	0	0	0	0	11	chr11q	103071423	3	chr3q	149621012		0	0	0.998461		0.996318	0.205556	0.0471698		0.990854	1
ETFRF1	ETFRF1	0.169943	0.9986	0.9993	0.187033	0.999794	0.00908182	7.40384	3.06445	718307	1083	516	285	290	53981568	67237	0	0	0	0	0	0	0	0	12	chr12p	25200190	12	chr12p	25200190	0	0	1	0.998464	0.672098	0.430605	0.261261	0.0469484		0.991818	0
MSTO1	CHCHD2	0.169433	0.968006	0.975747	0.182986	0.999794	0.016962	7.63702	3.05523	727738	218779	124040	324	291	40709342	59750	0	0	0	0	0	0	0	0	7	chr7p	56104024	1	chr1q	155589106		0	0	0.998482	0.994848	0.991091	0.288	0.0514019		0.991233	0
ETFRF1	KRAS	0.158552	0.997653	0.998312	0.173668	0.999794	0.00756034	5.81764	2.8587	969640	2287	1641	422	292	56704884	158939	0	0	0	0	0	0	0	0	12	chr12p	25228088	12	chr12p	25200190	27898	1	0	0.998585	0.81528	0.731903	0.347267	0.055814		0.994232	0
HEATR3	RPL5	0.152675	0.948736	0.986288	0.172981	0.999794	-0.00143008	10.5406	2.75255	1136645	498280	46117	434	293	73382204	15503	0	0	0	0	0	0	0	0	1	chr1p	92836955	16	chr16q	50086621		0	0		0.9968	0.981668	0.350158	0.055814		0.979664	1
ECHS1	HSD17B8	0.141241	0.948736	0.966071	0.171508	0.999794	-0.015463	4.4256	2.54604	1557358	498373	220564	444	294	98965354	396574	0	0	0	0	0	0	0	0	6	chr6p	33205743	10	chr10q	133367920		0	0		0.996801	0.993929	0.36	0.055814		0.996182	1
EPC1	EPC2	0.137504	0.968006	0.978012	0.15215	0.999794	-0.0315268	4.54766	2.47855	1731083	218900	104675	842	295	122484519	362618	1	1	0	1	0	0	0	0	2	chr2q	148716160	10	chr10p	32323260		0	0		0.99484	0.989986	0.499099	0.0555556		0.996006	1
RBSN	VAMP8	0.128373	0.82319	0.938277	0.178429	0.999794	0.00754181	9.04951	2.31362	2249705	3993924	601531	366	296	56738182	30476	0	0	0	0	0	0	0	0	2	chr2p	85579808	3	chr3p	15084610		0	0			0.996599	0.312727	0.0555556		0.986823	1
PITPNC1	NDUFA4L2	0.110322	0.937165	0.930166	0.166719	0.999794	-0.0227171	2.43455	1.98758	3853053	707171	738176	497	297	110622383	2413656	0	0	0	0	0	0	0	0	12	chr12q	57237832	17	chr17q	67537268		0	0		0.997284	0.99689	0.413223	0.0555556			1
UBE2F	MZF1	0.0302017	0.301532	0.374825	0.181655	0.999794	-0.0236448	1.77437	0.540474	40075937	44382921	31282232	340	298	111996932	5269864	0	0	0	0	0	0	0	0	19	chr19q	58567752	2	chr2q	238004898		0	0				0.29845	0.0555556			1
MRPS21	MRPS21	0.0279184	0.395001	0.356625	0.161558	0.999794	-0.0610514	0.0840861	0.499234	42283662	32773121	33316057	588	299	143195747	63654602	0	0	0	0	0	0	0	0	1	chr1q	150301420	1	chr1q	150301420	0	0	1				0.453461	0.0552995			0
ARID1B	ARID1A	0.00438624	0.251256	0.352713	0.161665	0.999794	0.0195766	0.861391	0.0742017	68182719	52014624	33769314	584	300	36690550	18370506	1	1	1	0	1	1	1	0	1	chr1p	26739060	6	chr6q	156993402		0	0				0.455422	0.0550459			1
DDX3X	USP9Y	0.690278	0.999712	0.999712	0.403309	0.999753	-0.0201764	119.291	12.4626	6	152	179	13	301	106715999	8	0	0	0	0	0	0	0	0	Y	chrYq	12781035	X	chrXp	41348890		0	0	0.333333	0.0970874	0.126984	0.25	0.0593607		0.5	0
EIF1AX	USP9Y	0.660931	0.999712	0.999753	0.356724	0.999753	-0.0231966	107.381	11.9326	11	155	155	23	302	111336375	10	0	0	0	0	0	0	0	0	Y	chrYq	12781035	X	chrXp	20133182		0	0	0.545455	0.122642	0.0714286	0.238095	0.0636364		0.6	0
ZFX	RPS4Y1	0.427226	0.999629	0.999629	0.268923	0.999753	-0.00739922	40.5562	7.71143	1043	204	240	75	303	84556670	56	0	0	0	0	0	0	0	0	Y	chrYp	2854435	X	chrXp	24182618		0	0	0.956009	0.190476	0.198675	0.15625	0.0636364		0.326531	1
PSMB5	PSMB9	0.375005	0.998559	0.9993	0.178377	0.999753	0.056452	22.0978	6.76822	4200	1100	495	367	304	4641803	432	1	0	0	0	0	0	0	0	6	chr6p	32857022	14	chr14q	23030536		0	0	0.982693	0.674651	0.422222	0.311594	0.0633484		0.765217	1
CTBP1	CTBP2	0.364367	0.999094	0.999671	0.181118	0.999753	-0.0163162	8.62467	6.57608	5618	570	219	345	305	100411832	37112	1	1	1	1	1	0	0	0	10	chr10q	125073390	4	chr4p	1230900		0	0	0.985495	0.523649	0.183099	0.3	0.0630631		0.988409	1
TRA2B	TRA2A	0.262006	0.996912	0.9993	0.185112	0.999753	-0.0151933	17.2092	4.72726	75229	3524	505	306	306	98505879	1305	1	1	1	1	0	0	0	0	7	chr7p	23518380	3	chr3q	185926286		0	0	0.996543	0.871748	0.427007	0.274262	0.0627803		0.885228	1
EXOC6	EXOC6B	0.256848	0.989747	0.992259	0.166594	0.999753	0.0477341	6.7401	4.6341	85287	28074	17224	501	307	8413426	94953	1	1	0	0	1	0	0	0	2	chr2p	72501008	10	chr10q	92943160		0	0	0.996719	0.97781	0.95949	0.409836	0.0625		0.992896	1
PSMB5	TAP2	0.244804	0.988224	0.991724	0.172938	0.999753	0.0586855	11.3305	4.41657	114185	36190	19345	435	308	3943930	11024	0	0	0	0	0	0	0	0	6	chr6p	32830285	14	chr14q	23030536		0	0	0.997025	0.981844	0.963005	0.352201	0.0666667		0.974134	0
GABPB1	GABPB2	0.214092	0.990777	0.996171	0.164879	0.999753	0.0350262	9.98547	3.86186	239484	23198	5484	523	309	17757238	19812	1	1	0	0	0	0	0	0	1	chr1q	151098152	15	chr15q	50315294		0	0	0.997776	0.974168	0.902224	0.420635	0.0663717		0.982639	1
NDUFB6	S100A13	0.196461	0.93346	0.93873	0.167367	0.999753	-0.0460082	4.51326	3.54341	367956	779820	593760	485	310	135964330	371939	0	0	0	0	0	0	0	0	1	chr1q	153626580	9	chr9p	32563080		0	0	0.998071	0.99741	0.996586	0.4	0.0663717		0.996031	1
SRPRA	SRPRA	0.188578	0.999135	0.999094	0.163009	0.999753	-0.0608616	7.00199	3.40103	447421	561	708	560	311	143136984	82587	0	0	0	0	0	0	0	0	11	chr11q	126252412	11	chr11q	126252412	0	0	1	0.998225	0.519031	0.527624	0.4475	0.0660793		0.992425	0
TUT7	FOCAD	0.188244	0.995471	0.999506	0.164553	0.999753	0.0146692	10.1349	3.395	451227	6655	372	532	312	44402474	18555	0	0	0	0	0	0	0	0	9	chr9p	20825788	9	chr9q	86321072		0	0	0.998224	0.928462	0.369863	0.426702	0.0660793		0.981852	1
DNAJC2	PUS7	0.172487	0.987524	0.985712	0.171351	0.999753	-0.0101123	4.4822	3.11039	672518	40231	49482	448	313	89526167	380378	0	0	0	0	0	0	0	0	7	chr7q	105489386	7	chr7q	103328528	2160858	1	0	0.998424	0.983208	0.982624	0.365854	0.0701754		0.996088	0
FAM210A	FAM210A	0.16704	0.994812	0.997818	0.243904	0.999753	-0.0647875	8.4428	3.01201	774604	8391	2325	99	314	144221497	40393	0	0	0	0	0	0	0	0	18	chr18p	13694952	18	chr18p	13694952	0	0	1	0.998507	0.939575	0.796071	0.130952	0.069869		0.988916	0
LUC7L2	LUC7L	0.165674	0.983571	0.995718	0.162127	0.999753	-0.021852	8.31457	2.98734	802937	66479	6572	576	315	109314748	42981	1	0	0	0	0	0	0	0	16	chr16p	209220	7	chr7q	139381963		0	0	0.998522	0.988577	0.914684	0.453659	0.0695652		0.989243	1
LRRC37A3	ARL17B	0.150343	0.992918	0.9979	0.158592	0.999753	0.0238287	6.23051	2.71044	1211033	14365	2201	653	316	30628579	125311	0	0	0	0	0	0	0	0	17	chr17q	46317986	17	chr17q	64886804	18568818	0	0		0.960154	0.790099	0.481641	0.0695652		0.993739	1
UPF3B	UPF3A	0.149283	0.97093	0.989953	0.169934	0.999753	-0.0735541	8.1939	2.69129	1246303	184627	27038	464	317	145827588	45533	1	1	1	0	0	0	0	0	13	chr13q	114293709	X	chrXq	119829137		0	0		0.994265	0.971322	0.387755	0.0692641		0.98976	1
PRDM10	NCAPD3	0.147893	0.953842	0.970642	0.173562	0.999753	-0.042213	5.25928	2.66618	1294839	415636	172017	424	318	133131716	223787	0	0	0	0	0	0	0	0	11	chr11q	134187787	11	chr11q	129951273	4236514	1	0		0.996483	0.992892	0.351438	0.0732759		0.9951	0
PPP2R1A	SIK2	0.133674	0.887219	0.937907	0.200671	0.999753	-0.00121794	6.32274	2.40936	1930576	1903337	607437	214	319	72982907	119014	0	0	0	0	0	0	0	0	11	chr11q	111666652	19	chr19q	52209785		0	0			0.99662	0.207101	0.0772532		0.993617	0
RPL22L1	RPL22	0.13195	0.948654	0.967224	0.172054	0.999753	0.0177073	4.6428	2.37823	2028518	499833	207898	440	320	39541512	338586	1	1	1	1	1	0	0	0	1	chr1p	6192308	3	chr3q	170867535		0	0		0.996793	0.993654	0.357143	0.0769231		0.995929	1
TUBB	TMEM203	0.131771	0.919377	0.945854	0.206942	0.999753	-0.0174274	6.40763	2.375	2039081	1082956	484171	186	321	102270168	113504	0	0	0	0	0	0	0	0	9	chr9q	137204865	6	chr6p	30722887		0	0			0.996174	0.165563	0.0769231		0.993419	1
SIVA1	SNRPB	0.12894	0.93066	0.9713	0.201411	0.999753	-0.0336951	5.84123	2.32386	2213092	837540	165540	211	322	124977649	156831	0	0	0	0	0	0	0	0	20	chr20p	2466216	14	chr14q	104756400		0	0		0.997502	0.992749	0.203593	0.0808511		0.994192	0
USP27X	MAP2K3	0.118068	0.960718	0.979412	0.168088	0.999753	-0.0397684	4.48925	2.1275	3049355	313598	93506	480	323	131053425	378416	0	0	0	0	0	0	0	0	17	chr17p	21299976	X	chrXp	49881021		0	0		0.995831	0.989128	0.396601	0.0808511		0.996086	1
ZFP69B	EMD	0.112234	0.915425	0.877254	0.169206	0.999753	-0.0186336	2.00421	2.02213	3636102	1174635	1854801	472	324	104246162	3970093	0	0	0	0	0	0	0	0	X	chrXq	154380409	1	chr1p	40456890		0	0				0.391931	0.0808511			1
GAS2	PARP6	0.111399	0.945771	0.959195	0.165931	0.999753	-0.028894	2.91202	2.00704	3729438	549270	301541	508	325	119228544	1459119	0	0	0	0	0	0	0	0	15	chr15q	72256868	11	chr11p	22719528		0	0		0.996941	0.994964	0.411924	0.0808511			1
GCNT3	C12orf29	0.10886	0.945442	0.952318	0.167243	0.999753	0.0354274	3.95181	1.96117	4028488	554990	391539	488	326	17380684	572570	0	0	0	0	0	0	0	0				15	chr15q	59617253		0	0		0.996941	0.995704	0.4	0.0808511		0.996742	1
REXO2	MYG1	0.105276	0.773285	0.825661	0.160312	0.999753	-0.00610369	3.83737	1.89645	4496004	5981882	3268979	617	327	82153259	628733	0	0	0	0	0	0	0	0	12	chr12q	53303436	11	chr11q	114444873		0	0				0.46697	0.0808511		0.996859	1
SPTLC2	SPTLC3	0.0206855	0.285432	0.319773	0.158627	0.999753	-0.0164691	1.20366	0.368596	49704265	46715135	37802493	652	328	100669907	11234847	1	1	0	0	0	0	0	0	20	chr20p	13089038	14	chr14q	77561317		0	0				0.481641	0.0805085			1
WWTR1	YAP1	-0.266954	-0.94223	-0.894631	0.182364	0.999753	-0.0615232	1.10741	-4.82668	147337767	146757189	145944746	328	329	143338209	12862843	1	1	0	0	0	0	0	0	11	chr11q	102171936	3	chr3q	149621012		0	0				0.289683	0.0801688			1
DDX3X	EIF1AY	0.68675	0.999712	0.999712	0.354025	0.999712	-0.0222125	120.606	12.3989	8	153	180	25	330	109862631	7	0	0	0	0	0	0	0	0	Y	chrYq	20584465	X	chrXp	41348890		0	0	0.5	0.105769	0.133858	0.26087	0.0840336		0.428571	0
DDX3X	KDM5D	0.677377	0.999712	0.999712	0.360877	0.999712	-0.00138242	113.774	12.2296	9	154	181	21	331	73292673	9	0	0	0	0	0	0	0	0	Y	chrYq	19724296	X	chrXp	41348890		0	0	0.555556	0.114286	0.140625	0.210526	0.0878661		0.555556	0
DDX3X	RPS4Y1	0.646934	0.999712	0.999712	0.327709	0.999712	-0.00572365	92.7176	11.6798	12	156	182	36	332	81444390	13	0	0	0	0	0	0	0	0	Y	chrYp	2854435	X	chrXp	41348890		0	0	0.583333	0.130841	0.147287	0.205882	0.0916667		0.538462	0
NAMPT	GJC1	0.425934	0.995429	0.997859	0.158142	0.999712	0.00400554	14.7793	7.6881	1081	6663	2208	663	333	63207254	2863	0	0	0	0	0	0	0	0	17	chr17q	44812734	7	chr7q	106267093		0	0	0.957425	0.92855	0.791339	0.485043	0.0916667		0.928756	1
ZFX	DDX3Y	0.414086	0.999629	0.999629	0.220775	0.999712	0.00134961	35.8188	7.47411	1472	205	241	144	334	68159160	87	0	0	0	0	0	0	0	0	Y	chrYq	12912238	X	chrXp	24182618		0	0	0.964778	0.19685	0.203947	0.152542	0.0954357		0.474359	0
WRN	MLH1	0.346061	0.999918	0.999876	0.182118	0.999712	0.00132966	23.7078	6.24544	9131	59	94	334	335	68196588	317	0	0	0	0	0	0	0	0	3	chr3p	37022156	8	chr8p	31104974		0	0	0.988751	0	0	0.294118	0.0954357		0.736641	1
PPP2CA	GTF2E2	0.312365	0.999671	0.999671	0.256785	0.999712	-0.022645	19.9889	5.63684	21942	187	222	86	336	110514459	657	0	0	0	0	0	0	0	0	8	chr8p	30618277	5	chr5q	134210202		0	0	0.993272	0.183333	0.181818	0.138889	0.0954357		0.822134	1
ZFX	ZNF711	0.310646	0.999465	0.999588	0.207925	0.999712	0.0022826	17.8762	5.60579	22882	320	296	182	337	66414171	1100	1	0	0	0	0	0	0	0	X	chrXq	85258674	X	chrXp	24182618		0	0	0.99347	0.367021	0.298343	0.167785	0.0950413		0.87021	1
MAGOH	SMIM10L1	0.307248	0.999712	0.999712	0.229343	0.999712	0.0282076	19.8202	5.54442	24842	171	200	133	338	25054138	674	0	0	0	0	0	0	0	0	12	chr12p	11173605	1	chr1p	53232709		0	0	0.993699	0.160714	0.162963	0.145455	0.0950413		0.824324	1
RNF113A	RNF113A	0.3031	0.999794	0.999876	0.174018	0.999712	-0.0053057	24.8344	5.4695	27588	126	98	412	339	80663025	277	0	0	0	0	0	0	0	0	X	chrXq	119871104	X	chrXq	119871104	0	0	1	0.994142	0.0549451	0	0.345395	0.0946502		0.72103	0
ASH2L	BAG4	0.252815	0.999547	0.999629	0.276153	0.999712	0.00635843	16.2341	4.56125	93990	275	271	67	340	58883896	1721	0	0	0	0	0	0	0	0	8	chr8p	38195078	8	chr8p	38122786	72292	1	0	0.996819	0.327273	0.27381	0.155172	0.0983607		0.906487	0
CFDP1	CFDP1	0.242877	0.999382	0.999424	0.174808	0.999712	0.0286226	15.6107	4.38177	119618	376	405	405	341	24561147	2121	0	0	0	0	0	0	0	0	16	chr16q	75363606	16	chr16q	75363606	0	0	1	0.997076	0.412322	0.367965	0.342193	0.0979592		0.916321	0
VPS36	CKAP2	0.241549	0.999176	0.999218	0.190835	0.999712	0.0381111	12.0482	4.35777	123474	531	575	262	342	15002643	8181	0	0	0	0	0	0	0	0	13	chr13q	52466052	13	chr13q	52431620	34432	1	0	0.997134	0.498155	0.464286	0.229268	0.101626		0.967945	0
TUBB	TUBB4B	0.217203	0.980647	0.984888	0.204856	0.999712	0.025696	8.16543	3.91805	222134	89084	54527	196	343	28166412	46139	1	1	0	0	0	0	0	0	9	chr9q	137242497	6	chr6p	30722887		0	0	0.997725	0.990782	0.983931	0.170886	0.101215		0.989807	1
UVRAG	THAP12	0.212791	0.999176	0.9993	0.20412	0.999712	0.00821493	12.2121	3.83835	247224	534	512	202	344	55528935	7635	0	0	0	0	0	0	0	0	11	chr11q	76365544	11	chr11q	75979721	385823	1	0	0.997825	0.5	0.433692	0.191358	0.104839		0.967013	0
NCDN	YWHAE	0.209373	0.9979	0.999135	0.178357	0.999712	-0.0383918	9.65429	3.77662	268647	1912	662	368	345	129793653	23162	0	0	0	0	0	0	0	0	17	chr17p	1372248	1	chr1p	35562289		0	0	0.997859	0.785211	0.505814	0.314079	0.108434		0.984256	0
ARF1	PDE12	0.208018	0.992629	0.993988	0.164716	0.999712	-0.0236337	7.7803	3.75215	277516	15431	11303	527	346	111980590	55592	0	0	0	0	0	0	0	0	3	chr3p	57606384	1	chr1q	228090960		0	0	0.997875	0.962901	0.94383	0.425197	0.108434		0.990936	1
LIN54	ENOPH1	0.207645	0.9937	0.996377	0.188695	0.999712	-0.028779	10.3815	3.74541	279949	11693	5051	275	347	119080858	16644	0	0	0	0	0	0	0	0	4	chr4q	82445884	4	chr4q	82968772	522888	1	0	0.997891	0.953465	0.895529	0.251163	0.112		0.980769	0
ZW10	ZW10	0.207572	0.994071	0.998065	0.194294	0.999712	-0.0121743	11.1652	3.7441	280438	10466	1966	244	348	93229638	11828	0	0	0	0	0	0	0	0	11	chr11q	113753440	11	chr11q	113753440	0	0	1	0.997889	0.949914	0.767937	0.208333	0.111554		0.975446	0
CD2BP2	DDX23	0.204763	0.992177	0.995429	0.173479	0.999712	-0.0388475	8.22819	3.69337	300289	17233	7341	425	349	130217990	44789	0	0	0	0	0	0	0	0	12	chr12q	48840960	16	chr16p	30353040		0	0	0.99793	0.966488	0.92184	0.351438	0.111554		0.989638	1
EPC2	KIF5B	0.176476	0.993906	0.998929	0.174275	0.999712	-0.0463699	10.7985	3.18244	607015	10996	883	408	350	136209834	13816	0	0	0	0	0	0	0	0	10	chr10p	32032720	2	chr2q	148716160		0	0	0.998381	0.950971	0.585882	0.344371	0.111554		0.978311	1
EPC2	ITGB1	0.166465	0.953059	0.978794	0.187096	0.999712	-0.012335	12.2777	3.00163	786201	427857	98406	284	351	93515241	7417	0	0	0	0	0	0	0	0	10	chr10p	32929274	2	chr2q	148716160		0	0	0.998514	0.99653	0.989529	0.262443	0.111554		0.966123	1
TAF2	EIF3H	0.146378	0.976447	0.985547	0.186038	0.999712	0.0268505	6.34374	2.63883	1350038	126823	50556	295	352	26706523	117595	0	0	0	0	0	0	0	0	8	chr8q	116704252	8	chr8q	119781808	3077556	1	0		0.992595	0.982937	0.273913	0.115079		0.993562	0
ARGLU1	ARGLU1	0.144813	0.959153	0.969694	0.157677	0.999712	0.0182159	4.64017	2.61055	1409561	335827	181688	674	353	38754487	339213	0	0	0	0	0	0	0	0	13	chr13q	106554905	13	chr13q	106554905	0	0	1		0.996016	0.993111	0.484211	0.114625		0.995923	0
TAF2	UTP23	0.140729	0.970724	0.980771	0.185479	0.999712	0.0260556	5.24577	2.53679	1579980	187005	82847	301	354	27707572	225764	0	0	0	0	0	0	0	0	8	chr8q	116770604	8	chr8q	119781808	3011204	1	0		0.994305	0.988153	0.273504	0.11811		0.995083	0
NADK2	BRIX1	0.139113	0.94573	0.928395	0.169737	0.999712	-0.0152817	2.79016	2.5076	1654005	549871	769272	466	355	98657049	1651427	0	0	0	0	0	0	0	0	5	chr5p	34920854	5	chr5p	36217434	1296580	1	0		0.996941	0.996948	0.389535	0.121569			0
AAMP	RPL10	0.129254	0.874784	0.935601	0.235428	0.999712	0.0483985	8.0682	2.32954	2192760	2264807	645551	122	356	8059404	48372	0	0	0	0	0	0	0	0	X	chrXq	154400202	2	chr2q	218267133		0	0			0.996727	0.148515	0.121569		0.990175	1
HDAC1	CETN3	0.0923909	0.810343	0.843449	0.164637	0.999712	0.0285074	2.73127	1.66372	6702680	4477067	2746887	528	357	24697502	1755191	0	0	0	0	0	0	0	0	5	chr5q	90401006	1	chr1p	32312854		0	0				0.425197	0.121569			1
PPAN	SLCO4A1	0.0537635	0.499547	0.526023	0.156305	0.999712	0.0317059	1.08568	0.966042	21608485	22788973	17916452	717	358	21099893	13265853	0	0	0	0	0	0	0	0	20	chr20q	62666622	19	chr19p	10109118		0	0				0.488	0.121569			1
IPO5	IPO7	0.0507379	0.496624	0.726097	0.153205	0.999712	-0.032574	4.14634	0.911394	23530330	23035395	6840885	793	359	123710104	490543	0	0	0	0	0	0	0	0	11	chr11p	9416390	13	chr13q	97988986		0	0				0.495327	0.121569		0.996557	1
TAF1	ADAP1	0.038831	0.416001	0.378696	0.165238	0.999712	-0.0169907	0.900525	0.696334	32381095	30549090	30862995	515	360	101543623	17340284	0	0	0	0	0	0	0	0	7	chr7p	926654	X	chrXq	71448441		0	0				0.419786	0.121569			1
YES1	SRC	0.0325072	0.412789	0.82319	0.157632	0.999712	-0.046417	9.19768	0.582115	37920647	30882709	3344786	676	361	136241451	28473	1	1	0	0	0	0	1	0	20	chr20q	37375374	18	chr18p	767170		0	0				0.483193	0.121094		0.986031	1
ZMYND8	ARRDC2	0.0122489	0.267726	0.396854	0.159521	0.999712	0.0187203	2.21435	0.216215	59038724	49401392	28964602	634	362	37982565	3098874	0	0	0	0	0	0	0	0	19	chr19p	18007613	20	chr20q	47282956		0	0				0.474614	0.121094			1
HSPA14	NCL	0.0115841	0.19538	0.203698	0.164469	0.999712	0.0104753	0.23473	0.204207	59797890	61366187	56021485	535	363	51525281	49153891	0	0	0	0	0	0	0	0	2	chr2q	231459008	10	chr10p	14855024		0	0				0.429688	0.121094			1
TMX2	SSRP1	0.010443	0.265462	0.310426	0.185415	0.999712	0.00735926	0.935137	0.183597	61108408	49754676	39026879	303	364	57066733	16482081	0	0	0	0	0	0	0	0	11	chr11q	57330940	11	chr11q	57726783	395843	1	0				0.276596	0.124514			0
TAMM41	TAMM41	0.00189055	0.279791	0.307461	0.15774	0.999712	-0.020115	0.157202	0.0291252	71138384	47558369	39423348	673	365	106618806	56064560	0	0	0	0	0	0	0	0	3	chr3p	11784390	3	chr3p	11784390	0	0	1				0.485232	0.124031			0
NMT1	FAM171A1	0.37687	0.996253	0.997735	0.173337	0.999671	-0.016105	29.597	6.80192	4008	4796	2400	427	366	100055275	165	0	0	0	0	0	0	0	0	10	chr10p	15293098	17	chr17q	45085166		0	0	0.982461	0.903871	0.801989	0.352381	0.127413		0.66	0
SNAP23	PI4KA	0.343702	0.994771	0.996129	0.181831	0.999671	-0.010685	18.5391	6.20284	9727	8408	5525	337	367	90562310	914	0	0	0	0	0	0	0	0	22	chr22q	20783251	15	chr15q	42512094		0	0	0.989153	0.939776	0.902662	0.29572	0.130769		0.854862	0
BRAT1	INTS9	0.336809	0.999629	0.999835	0.166685	0.999671	0.0283729	17.6577	6.07835	11670	221	119	498	368	24857072	1151	0	0	0	0	0	0	0	0	8	chr8p	28828815	7	chr7p	2546667		0	0	0.99064	0.244444	0.0215054	0.413223	0.130769		0.875149	1
PPP2CA	DCTN6	0.306897	0.999629	0.999588	0.242463	0.999671	0.0194097	18.1676	5.53808	25069	225	298	103	369	36940750	1013	0	0	0	0	0	0	0	0	8	chr8p	30170004	5	chr5q	134210202		0	0	0.993753	0.251799	0.306011	0.147727	0.1341		0.865691	0
WRAP73	HYLS1	0.281913	0.999835	0.999835	0.173701	0.999671	0.0195193	13.7186	5.08682	46429	108	129	420	370	36776166	4220	0	0	0	0	0	0	0	0	11	chr11q	125892130	1	chr1p	3640436		0	0	0.995704	0.0365854	0.03125	0.343042	0.1341		0.947687	1
FUBP1	GTF2F1	0.269394	0.998641	0.998847	0.205803	0.999671	-0.0399909	11.1736	4.8607	62835	1016	938	189	371	131250649	11786	0	0	0	0	0	0	0	0	19	chr19p	6386368	1	chr1p	77961778		0	0	0.996101	0.658747	0.598655	0.175325	0.137405		0.975495	0
CRK	LZTR1	0.192948	0.958042	0.979741	0.204502	0.999671	-0.01728	8.78173	3.47995	401596	351808	90717	200	372	102025284	34492	0	0	0	0	0	0	0	0	22	chr22q	20990664	17	chr17p	1438462		0	0	0.998135	0.99613	0.98893	0.18125	0.140684		0.987776	0
ACTB	ACTG1	0.183671	0.962406	0.972	0.157191	0.999671	0.0086152	5.74932	3.3124	505670	290270	158598	690	373	54812039	165529	1	0	1	0	0	0	0	0	17	chr17q	81511385	7	chr7p	5528874		0	0	0.998292	0.995688	0.992471	0.484472	0.140152		0.994386	1
EPC2	ARHGAP12	0.174448	0.986288	0.997694	0.168382	0.999671	0.0321113	9.56974	3.14581	639476	47876	2528	479	374	20669488	24097	0	0	0	0	0	0	0	0	10	chr10p	31867137	2	chr2q	148716160		0	0	0.99841	0.98553	0.811532	0.396601	0.140152		0.984606	1
CALM3	ZC4H2	0.172951	0.993288	0.996706	0.151893	0.999671	-0.0347761	6.15291	3.11878	664499	13080	4395	850	375	126155579	130975	0	0	0	0	0	0	0	0	X	chrXq	64975274	19	chr19q	46605928		0	0	0.998414	0.957608	0.881356	0.499106	0.140152		0.993857	1
MCM10	MCM10	0.152167	0.971506	0.987277	0.188032	0.999671	-0.0484393	6.42838	2.74339	1152653	178058	40382	278	376	137539459	112214	0	0	0	0	0	0	0	0	10	chr10p	13186334	10	chr10p	13186334	0	0	1		0.994155	0.979471	0.25	0.139623		0.993438	0
GAR1	GAR1	0.145492	0.983818	0.9944	0.159845	0.999671	-0.0130204	6.90665	2.62282	1383178	64631	10114	626	377	94727535	86831	0	0	0	0	0	0	0	0	4	chr4q	109820124	4	chr4q	109820124	0	0	1		0.988395	0.938634	0.470982	0.139098		0.992627	0
ARRDC2	DCTD	0.128699	0.964424	0.973153	0.158562	0.999671	0.0166131	3.30075	2.31951	2228396	263674	147767	654	378	41261173	1003637	0	0	0	0	0	0	0	0	4	chr4q	182903851	19	chr19p	18007613		0	0		0.995424	0.992094	0.481641	0.139098			1
ISL2	CCS	0.115271	0.946018	0.937001	0.158714	0.999671	-0.046425	2.80529	2.07698	3317860	545006	622468	649	379	136246817	1626043	0	0	0	0	0	0	0	0	11	chr11q	66599602	15	chr15q	76339624		0	0		0.996923	0.996669	0.481562	0.139098			1
NUSAP1	HDAC2	0.110365	0.904472	0.950712	0.169722	0.999671	-0.0204985	3.61028	1.98836	3847945	1442309	413613	467	380	107222592	760710	0	0	0	0	0	0	0	0	6	chr6q	113952088	15	chr15q	41356964		0	0			0.995846	0.389535	0.139098		0.997152	1
TMX2	CLP1	0.0994623	0.798979	0.824014	0.171271	0.999671	0.0380664	2.94165	1.79144	5379608	4921378	3319041	449	381	15040116	1416656	0	0	0	0	0	0	0	0	11	chr11q	57659814	11	chr11q	57726783	66969	1	0				0.367781	0.142322			0
JAK2	PHRF1	0.095204	0.778308	0.83509	0.166487	0.999671	-0.0281267	2.93494	1.71453	6140901	5768982	2987904	503	382	118232085	1426071	0	0	0	0	0	0	0	0	11	chr11p	594346	9	chr9p	5057169		0	0				0.409836	0.142322			1
MUS81	RIC8A	0.0893073	0.799144	0.856584	0.159317	0.999671	0.00574463	3.13776	1.60802	7379385	4915180	2384940	639	383	60004463	1169546	0	0	0	0	0	0	0	0	11	chr11p	211410	11	chr11q	65863664		0	0				0.476923	0.142322			1
RAB1B	RAB1A	0.0704121	0.56654	0.683727	0.157257	0.999671	-0.00521914	3.3897	1.26674	13224040	17611390	8710344	686	384	80501244	925145	1	0	1	1	0	0	0	0	2	chr2p	65108480	11	chr11q	66273066		0	0				0.486486	0.141791		0.997329	1
MRPS17	CHCHD2	0.030188	0.358602	0.369266	0.164519	0.999671	0.00338774	0.876919	0.540226	40089004	36935251	31891411	533	385	64354098	17953541	0	0	0	0	0	0	0	0	7	chr7p	56104024	7	chr7p	55954188	149836	1	0				0.428198	0.144981			0
WWTR1	BIRC2	-0.083088	-0.630034	-0.414436	0.171439	0.999671	-0.0565935	1.01136	-1.50574	138980097	134399326	120336054	446	386	141624990	14755358	0	0	0	0	0	0	0	0	11	chr11q	102362942	3	chr3q	149621012		0	0				0.361963	0.144981			1
ITGB5	ITGB3	-0.0901071	-0.587211	-0.445112	0.157911	0.999671	-0.052083	-0.892302	-1.63251	140746360	131666082	123186165	668	387	139580672	130354607	1	1	0	0	0	0	0	0	17	chr17q	47283785	3	chr3q	124831683		0	0				0.485106	0.144444			1
EIF1AX	RPS4Y1	0.611039	0.999712	0.999712	0.271672	0.999629	0.0107154	84.7839	11.0314	16	157	183	69	388	51105727	14	0	0	0	0	0	0	0	0	Y	chrYp	2854435	X	chrXp	20133182		0	0	0.5	0.138889	0.153846	0.166667	0.147601		0.571429	0
NAA10	XAGE1A	0.31928	0.999588	0.999588	0.181421	0.999629	0.035362	26.2056	5.76174	18388	241	292	341	389	17441935	232	0	0	0	0	0	0	0	0	X	chrXp	52498310	X	chrXq	153932131		0	0	0.992663	0.268966	0.292135	0.29845	0.147601		0.69697	1
WRN	SMAP1	0.291144	0.999876	0.999876	0.174271	0.999629	0.0622026	20.3519	5.25355	37108	91	101	409	390	3022355	608	0	0	0	0	0	0	0	0	6	chr6q	70764949	8	chr8p	31104974		0	0	0.995168	0.0133333	0	0.344371	0.147601		0.812766	1
POLR3D	R3HCC1	0.287681	0.998929	0.999341	0.214897	0.999629	0.00495853	13.429	5.191	40363	717	468	159	391	61447281	4705	0	0	0	0	0	0	0	0	8	chr8p	23292186	8	chr8p	22249867	1042319	1	0	0.995403	0.577713	0.398438	0.170543	0.150735		0.951815	0
FERMT2	FERMT3	0.283438	0.98213	0.973112	0.150627	0.999629	-0.0114386	1.45152	5.11437	44692	77025	147816	893	392	91917513	8011665	1	1	0	0	0	0	0	0	11	chr11q	64214906	14	chr14q	52904162		0	0	0.995607	0.989797	0.992084	0.505172	0.150183			1
MED10	CCT5	0.276325	0.998435	0.999547	0.200389	0.999629	-0.00452848	11.7593	4.98588	53132	1240	338	217	393	79210209	9196	0	0	0	0	0	0	0	0	5	chr5p	10258166	5	chr5p	6375210	3882956	1	0	0.995906	0.701599	0.336585	0.209302	0.153285		0.971239	0
DOLPP1	PLPP6	0.233454	0.999012	0.999176	0.162746	0.999629	0.00787965	11.9163	4.21157	149999	657	609	568	394	56130505	8618	0	0	0	0	0	0	0	0	9	chr9p	4663776	9	chr9q	129085774		0	0	0.997355	0.56135	0.48773	0.454321	0.153285		0.96962	1
ASF1B	RWDD1	0.230294	0.9986	0.999341	0.174686	0.999629	0.0770673	12.5943	4.15449	161818	1078	478	406	395	863909	6547	0	0	0	0	0	0	0	0	6	chr6q	116584590	19	chr19p	14128050		0	0	0.997457	0.672802	0.409962	0.342193	0.153285	0.99587	0.962972	1
VPS36	SUGT1	0.228459	0.998806	0.999094	0.183132	0.999629	-0.010567	10.126	4.12135	169180	833	701	320	396	90349018	18638	0	0	0	0	0	0	0	0	13	chr13q	52676872	13	chr13q	52431620	245252	1	0	0.997503	0.603675	0.526462	0.282258	0.156364		0.981933	0
UVRAG	GVQW3	0.223158	0.996335	0.998394	0.186897	0.999629	-0.0185399	11.3496	4.0256	192216	4687	1506	286	397	104093623	10937	0	0	0	0	0	0	0	0	11	chr11q	76397978	11	chr11q	75979721	418257	1	0	0.9976	0.902232	0.708824	0.264574	0.15942		0.973973	0
TRPM7	MRPS6	0.214486	0.94923	0.969612	0.161083	0.999629	0.00405073	8.85667	3.86897	237174	489638	182344	601	398	63123810	33278	0	0	0	0	0	0	0	0	21	chr21q	34108304	15	chr15q	50621978		0	0	0.997769	0.996776	0.993125	0.461538	0.162455		0.987529	0
TBCE	TBCE	0.210268	0.997612	0.999053	0.151993	0.999629	0.0219079	12.1775	3.79279	262858	2344	744	845	399	33289782	7741	0	0	0	0	0	0	0	0	1	chr1q	235409935	1	chr1q	235409935	0	0	1	0.997858	0.818779	0.540107	0.498208	0.161871		0.967263	0
LIN54	HELQ	0.203583	0.995512	0.997035	0.173699	0.999629	0.0444593	7.81808	3.67204	309002	6526	3749	421	400	10335809	54549	0	0	0	0	0	0	0	0	4	chr4q	83431614	4	chr4q	82968772	462842	1	0	0.997951	0.927948	0.86374	0.345161	0.164875		0.990805	0
FAM210A	RNMT	0.198822	0.998929	0.999382	0.23651	0.999629	-0.0874722	11.9972	3.58605	347050	738	448	118	401	146948636	8357	0	0	0	0	0	0	0	0	18	chr18p	13745614	18	chr18p	13694952	50662	1	0	0.998037	0.585014	0.385542	0.141414	0.167857		0.968657	0
UTP3	UTP3	0.185796	0.995924	0.998435	0.152955	0.999629	-0.0352135	6.71168	3.35079	479662	5608	1447	803	402	126620496	96384	0	0	0	0	0	0	0	0	4	chr4q	70689542	4	chr4q	70689542	0	0	1	0.998257	0.91584	0.699695	0.49353	0.16726		0.992956	0
SLC7A6	SLC7A1	0.1425	0.983694	0.986124	0.159002	0.999629	-0.00221246	5.24527	2.56878	1503535	65572	47115	644	403	74857615	225844	1	0	0	0	0	0	0	0	13	chr13q	29552551	16	chr16q	68283172		0	0		0.98848	0.981921	0.479303	0.166667		0.995076	1
TIMM50	ZNF615	0.114791	0.900313	0.915836	0.153974	0.999629	0.00928246	3.0188	2.0683	3366440	1549149	1004370	778	404	53625510	1312717	0	0	0	0	0	0	0	0	19	chr19q	51999772	19	chr19q	39487308	12512464	0	0				0.493384	0.166667			1
IGFBP2	SLTM	0.102435	0.858972	0.925224	0.159359	0.999629	0.00234673	3.81841	1.84513	4906552	2758138	826778	637	405	66295053	638649	0	0	0	0	0	0	0	0	15	chr15q	58906364	2	chr2q	216648632		0	0			0.997055	0.475771	0.166667		0.99688	1
MRPS17	MRPS17	0.0232709	0.289344	0.223997	0.161661	0.999629	0.00859542	0.297877	0.415292	46984004	46139018	52347435	585	406	54847361	44249068	0	0	0	0	0	0	0	0	7	chr7p	55954188	7	chr7p	55954188	0	0	1				0.454327	0.166078			0
ZFX	USP9Y	0.386554	0.999629	0.999629	0.174036	0.999588	0.00982389	30.4677	6.97682	3048	207	244	411	407	52668158	148	0	0	0	0	0	0	0	0	Y	chrYq	12781035	X	chrXp	24182618		0	0	0.979926	0.209302	0.214286	0.346535	0.169014		0.644444	0
MAGOH	M6PR	0.271435	0.999259	0.9993	0.21712	0.999588	-0.0690798	15.8094	4.89756	59758	461	504	152	408	145129432	1968	0	0	0	0	0	0	0	0	12	chr12p	8945003	1	chr1p	53232709		0	0	0.996008	0.46281	0.428571	0.153226	0.169014		0.91314	1
ASH2L	NSD3	0.259294	0.999629	0.999629	0.242918	0.999588	-0.00701906	15.2219	4.67828	80229	233	270	101	409	83853578	2428	0	0	0	0	0	0	0	0	8	chr8p	38325988	8	chr8p	38122786	203202	1	0	0.996587	0.263889	0.269461	0.139535	0.17193		0.923913	0
SLC25A3	BCAT1	0.248337	0.991312	0.992053	0.1637	0.999588	0.00776519	9.27177	4.48038	104835	20802	18039	548	410	56336362	27524	0	0	0	0	0	0	0	0	12	chr12p	24879682	12	chr12q	98600026		0	0	0.996959	0.971479	0.961246	0.442748	0.17193		0.985931	1
HNRNPH1	ZNF487	0.2352	0.982747	0.986165	0.188039	0.999588	-0.00973666	9.57056	4.2431	143874	72454	46727	277	411	88844939	24091	0	0	0	0	0	0	0	0	10	chr10q	43480371	5	chr5q	179624481		0	0	0.997345	0.989384	0.981917	0.251163	0.17193		0.984601	1
CUL4B	PCID2	0.227871	0.999629	0.999753	0.204567	0.999588	0.00743774	14.2184	4.11073	171620	235	178	199	412	56925807	3523	0	0	0	0	0	0	0	0	13	chr13q	113186836	X	chrXq	120549695		0	0	0.997501	0.268966	0.12	0.176101	0.174825		0.939076	0
UBIAD1	HMGCR	0.223791	0.993206	0.995018	0.151072	0.999588	0.021673	12.0074	4.03703	189372	13351	8421	872	413	33623473	8323	0	0	0	0	0	0	0	0	5	chr5q	75349322	1	chr1p	11286386		0	0	0.9976	0.958525	0.929363	0.504363	0.174825		0.96851	1
ARF1	DENND6A	0.199815	0.989418	0.9888	0.155381	0.999588	-0.0228654	6.3479	3.60399	338769	29786	32447	737	414	110844112	117328	0	0	0	0	0	0	0	0	3	chr3p	57659266	1	chr1q	228090960		0	0	0.998013	0.978967	0.975613	0.488189	0.174825		0.993551	1
FAM210A	PTPN2	0.177996	0.995265	0.998353	0.220592	0.999588	-0.0668503	11.2711	3.2099	584172	7153	1571	146	415	144690191	11311	0	0	0	0	0	0	0	0	18	chr18p	12834858	18	chr18p	13694952	860094	1	0	0.998365	0.932897	0.719495	0.158333	0.1777		0.974639	0
ZNF407	CHMP6	0.167735	0.980894	0.983983	0.173121	0.999588	-0.030512	4.97685	3.02456	760600	87168	60466	428	416	121259884	269287	0	0	0	0	0	0	0	0	17	chr17q	80995987	18	chr18q	74831770		0	0	0.998503	0.990689	0.985045	0.352381	0.1777		0.995541	1
KAT2A	KAT2B	0.166941	0.982624	0.993165	0.157049	0.999588	0.00263703	8.88556	3.01022	776647	73487	14049	693	417	65753216	32842	1	1	0	1	1	0	1	0	3	chr3p	20097425	17	chr17q	42117239		0	0	0.998504	0.989501	0.952595	0.483539	0.177083		0.987371	1
WDR73	INTS11	0.158362	0.939101	0.954459	0.185698	0.999588	-0.0291267	4.77986	2.85527	974643	670341	362258	299	418	119526124	307712	0	0	0	0	0	0	0	0	1	chr1p	1318130	15	chr15q	84646784		0	0	0.998583	0.997222	0.995513	0.271552	0.177083		0.995776	1
HCN2	RIOX2	0.143071	0.981553	0.984353	0.157235	0.999588	0.0276592	5.87671	2.57909	1479584	81932	58045	687	419	25713886	153608	0	0	0	0	0	0	0	0	3	chr3q	97957124	19	chr19p	603520		0	0		0.990281	0.984634	0.486486	0.177083		0.994124	1
SYNE3	TJP2	0.139052	0.951536	0.963395	0.152668	0.999588	0.00190699	4.02902	2.5065	1656862	452300	250899	819	420	67116069	538003	0	0	0	0	0	0	0	0	9	chr9q	69188236	14	chr14q	95461958		0	0		0.996657	0.994452	0.496337	0.177083		0.996636	1
PYCR2	PYCR1	0.138013	0.981059	0.993041	0.157819	0.999588	-0.0133568	7.08651	2.48774	1706334	85852	14496	670	421	95318815	79061	1	0	1	1	0	0	0	0	17	chr17q	81934846	1	chr1q	225922064		0	0		0.990593	0.953292	0.484076	0.176471		0.992294	1
PTTG1	ESPL1	0.119813	0.894754	0.941036	0.156784	0.999588	0.0130182	4.69368	2.15901	2894566	1696789	557701	701	422	47153262	326607	0	0	0	0	0	0	0	0	12	chr12q	53280968	5	chr5q	160425300		0	0			0.996454	0.486762	0.176471		0.995885	1
GSR	TTC21B	0.11614	0.928066	0.971424	0.160591	0.999588	0.0366448	4.67358	2.09267	3231495	891841	164356	612	423	16269604	331184	0	0	0	0	0	0	0	0	2	chr2q	165913569	8	chr8p	30702956		0	0		0.997557	0.992714	0.464368	0.176471		0.99591	1
DYNLL1	MRPS23	0.108038	0.882854	0.901095	0.152272	0.999588	-0.0470406	4.06624	1.94634	4131122	2028199	1307329	837	424	136656011	522184	0	0	0	0	0	0	0	0	17	chr17q	57842412	12	chr12q	120484168		0	0				0.498188	0.176471		0.996598	1
EEF1D	RNF168	0.10403	0.868072	0.917154	0.156557	0.999588	0.0167547	3.56257	1.87395	4671340	2470961	978605	713	425	41037006	792938	0	0	0	0	0	0	0	0	3	chr3q	196486276	8	chr8q	143588572		0	0			0.997246	0.486974	0.176471		0.99719	1
DEPDC7	VCPKMT	0.0629506	0.661698	0.62151	0.159472	0.999588	0.0075502	1.08942	1.13198	16545725	11534505	11891129	635	426	56723090	13195611	0	0	0	0	0	0	0	0	14	chr14q	50109644	11	chr11p	33024730		0	0				0.474614	0.176471			1
WWTR1	TMEM123	0.0504836	0.506218	0.641604	0.160783	0.999588	-0.064367	2.65848	0.906801	23697410	22234164	10806513	607	427	144117658	1894508	0	0	0	0	0	0	0	0	11	chr11q	102424548	3	chr3q	149621012		0	0				0.465278	0.17931			0
HDAC9	AHI1	0.0428531	0.530594	0.669604	0.161116	0.999588	-0.0124881	2.13859	0.768981	29157372	20288952	9387731	599	428	93787577	3384711	0	0	0	0	0	0	0	0	6	chr6q	135390636	7	chr7p	18544620		0	0				0.459016	0.17931			1
PSTPIP2	CLIC1	0.0328845	0.397801	0.43523	0.163079	0.999588	-0.0538718	1.06652	0.588931	37575373	32469311	25261060	558	429	140452520	13632644	0	0	0	0	0	0	0	0	6	chr6p	31733950	18	chr18q	46027898		0	0				0.448622	0.17931			1
MRPS17	NIPSNAP2	0.00305128	0.180104	-0.227827	0.158684	0.999588	0.00571642	-0.232089	0.05009	69762209	63897408	95780344	650	430	60056117	98597440	0	0	0	0	0	0	0	0	7	chr7p	55982382	7	chr7p	55954188	28194	1	0				0.482684	0.182131			0
GPR137C	NEBL	-0.00876821	-0.23495	0.163839	0.156232	0.999588	0.0359741	1.35048	-0.163391	83747764	92869157	63501235	721	431	16875203	9179141	0	0	0	0	0	0	0	0	10	chr10p	21036512	14	chr14q	52595274		0	0				0.487026	0.182131			1
PIK3R3	KIAA1217	-0.0112263	-0.275385	0.221815	0.15506	0.999588	-0.00407981	1.24986	-0.207789	86608371	99378425	52737883	748	432	78370011	10537494	0	0	0	0	0	0	0	0	10	chr10p	24121285	1	chr1p	46107520		0	0				0.48932	0.182131			1
GOLT1B	GOLT1B	-0.0550468	-0.456601	-0.344972	0.160247	0.999588	-0.0513321	0.127369	-0.999264	126819386	121280043	112845870	618	433	139191619	59021271	0	0	0	0	0	0	0	0	12	chr12p	21510098	12	chr12p	21510098	0	0	1				0.465909	0.181507			0
CTNNB1	TCEA2	0.411061	0.999794	0.999794	0.152801	0.999547	-0.0158109	12.3539	7.41945	1590	120	139	811	434	99557118	7217	0	0	0	0	0	0	0	0	20	chr20q	64063972	3	chr3p	41219974		0	0	0.966572	0.0465116	0.039604	0.494485	0.181507		0.965643	1
ZFX	KDM5D	0.386489	0.999629	0.999629	0.161048	0.999547	-0.0151247	29.7639	6.97564	3053	208	245	602	435	98388129	162	0	0	0	0	0	0	0	0	Y	chrYq	19724296	X	chrXp	24182618		0	0	0.979955	0.215385	0.219355	0.462791	0.1843		0.653061	0
USP28	MDM2	0.359078	0.999629	0.999629	0.161039	0.999547	0.0248637	28.2402	6.48056	6485	215	250	603	436	29247917	189	0	0	0	0	0	0	0	0	12	chr12q	68829429	11	chr11q	113836724		0	0	0.986847	0.227273	0.229299	0.462791	0.1843		0.684524	1
KATNA1	KATNAL1	0.327184	0.9993	0.999465	0.15341	0.999547	-0.00856528	15.5092	5.9045	15005	421	382	786	437	86704342	2187	1	1	0	0	1	0	0	0	13	chr13q	30255090	6	chr6q	149621932		0	0	0.991905	0.433036	0.372197	0.495327	0.183673		0.918176	1
PPP2CA	UBXN8	0.310718	0.999506	0.999629	0.20904	0.999547	-0.00374068	18.2826	5.60709	22848	296	261	179	438	77732110	980	0	0	0	0	0	0	0	0	8	chr8p	30748070	5	chr5q	134210202		0	0	0.993516	0.36	0.257669	0.164384	0.183673		0.863201	1
NUP58	NUP58	0.278254	0.998024	0.998476	0.152854	0.999547	-0.0179614	13.0437	5.02073	50766	1738	1362	807	439	103148658	5477	0	0	0	0	0	0	0	0	13	chr13q	25325712	13	chr13q	25325712	0	0	1	0.995807	0.769821	0.687296	0.494485	0.183051		0.957696	0
MED1	MED10	0.273712	0.994153	0.994441	0.162811	0.999547	-0.0284455	14.6426	4.9387	56575	10183	9954	566	440	118648369	3011	0	0	0	0	0	0	0	0	5	chr5p	6375210	17	chr17q	39427774		0	0	0.995875	0.948824	0.938404	0.454321	0.183051		0.931136	1
PPP2CA	WRN	0.271016	0.998806	0.999382	0.213411	0.999547	-0.0101705	14.9809	4.89001	60362	824	438	167	441	89631512	2658	0	0	0	0	0	0	0	0	8	chr8p	31104974	5	chr5q	134210202		0	0	0.996021	0.602122	0.379592	0.17037	0.183051		0.928137	1
ASH2L	PLPBP	0.252214	0.999547	0.999547	0.236131	0.999547	0.00443878	14.2369	4.5504	95400	276	341	119	442	62406835	3498	0	0	0	0	0	0	0	0	8	chr8p	37771157	8	chr8p	38122786	351629	1	0	0.996833	0.331325	0.342995	0.15	0.185811		0.938689	0
ICE1	MTRR	0.23807	0.999424	0.999341	0.216458	0.999547	-0.0123709	11.6574	4.29494	134174	351	476	155	443	93578723	9600	0	0	0	0	0	0	0	0	5	chr5p	7875986	5	chr5p	5456448	2419538	1	0	0.997252	0.383838	0.409962	0.15873	0.188552		0.972222	0
PPP2CA	GSR	0.221015	0.998024	0.997447	0.20761	0.999547	-0.0177163	9.68737	3.9869	202573	1751	2939	183	444	102746697	22798	0	0	0	0	0	0	0	0	8	chr8p	30702956	5	chr5q	134210202		0	0	0.997671	0.771574	0.831111	0.167785	0.188552		0.98416	1
HARS2	ZMAT2	0.206416	0.946883	0.947542	0.166327	0.999547	0.037146	5.92996	3.72322	288357	529544	458717	505	445	15829011	148911	0	0	0	0	0	0	0	0	5	chr5q	140703566	5	chr5q	140695380	8186	1	0	0.997892	0.996878	0.996082	0.411444	0.191275		0.994109	0
ASH2L	DDHD2	0.197821	0.9965	0.997694	0.230581	0.999547	0.032299	8.05396	3.56798	355781	4390	2524	131	446	20472526	48687	0	0	0	0	0	0	0	0	8	chr8p	38252616	8	chr8p	38122786	129830	1	0	0.99803	0.896618	0.81137	0.145455	0.19398		0.990198	0
TIMM17A	TFE3	0.196802	0.982088	0.990365	0.195581	0.999547	-0.0298565	8.65145	3.54956	364819	77502	25083	240	447	120447890	36666	0	0	0	0	0	0	0	0	X	chrXp	49036042	1	chr1q	201963084		0	0	0.998056	0.989834	0.969974	0.207447	0.19398		0.988326	1
BET1	AKAP9	0.189232	0.9937	0.995182	0.187165	0.999547	-0.0271072	9.58032	3.41284	440034	11707	7975	283	448	116873500	23968	0	0	0	0	0	0	0	0	7	chr7q	92025768	7	chr7q	93983558	1957790	1	0	0.99821	0.95348	0.92634	0.262443	0.196667		0.9846	0
MED30	MED30	0.186498	0.995224	0.998188	0.15475	0.999547	-0.0109895	7.31322	3.36347	471316	7252	1789	759	449	91110345	70387	0	0	0	0	0	0	0	0	8	chr8q	117530488	8	chr8q	117530488	0	0	1	0.998247	0.933202	0.749692	0.489443	0.196013		0.991863	0
PTPMT1	PTPMT1	0.150732	0.962036	0.970889	0.156244	0.999547	-0.0330552	4.62927	2.71746	1198416	295537	169541	720	450	124258656	341964	0	0	0	0	0	0	0	0	11	chr11p	47569530	11	chr11p	47569530	0	0	1		0.995721	0.992815	0.487026	0.195364		0.995896	0
LAMTOR1	ALG8	0.140994	0.968953	0.980318	0.164441	0.999547	0.0349019	5.26522	2.54158	1568313	207477	86259	536	451	17874789	222955	0	0	0	0	0	0	0	0	11	chr11q	78120286	11	chr11q	72100294	6019992	1	0		0.994676	0.98851	0.431169	0.19802		0.995084	0
PER1	TOR2A	0.123265	0.876349	0.892737	0.152701	0.999547	-0.06596	3.42005	2.22136	2612844	2218334	1491397	816	452	144496408	900075	0	0	0	0	0	0	0	0	9	chr9q	127733409	17	chr17p	8146438		0	0				0.495413	0.19802		0.997317	1
RPL36AL	RPL36A	0.121681	0.897101	0.887631	0.162589	0.999547	-0.00499319	3.70436	2.19275	2738173	1633883	1608100	569	453	80079124	701947	1	0	0	0	0	0	1	0	X	chrXq	101393583	14	chr14q	49619578		0	0				0.453202	0.197368		0.99702	1
TRMT6	TRMT6	0.110077	0.892284	0.900684	0.173364	0.999547	-0.0128351	3.33967	1.98317	3881934	1763631	1316256	426	454	94400948	968173	0	0	0	0	0	0	0	0	20	chr20p	5943880	20	chr20p	5943880	0	0	1				0.350318	0.196721		0.99738	0
USP27X	DHRS7B	0.109488	0.947048	0.968542	0.15524	0.999547	-0.0183865	3.83815	1.97252	3952128	527164	193704	741	455	103844457	628318	0	0	0	0	0	0	0	0	17	chr17p	21159192	X	chrXp	49881021		0	0		0.996872	0.99342	0.488235	0.196721		0.996857	1
CALU	AXL	0.106423	0.774603	0.773779	0.16754	0.999547	-0.0365719	2.04301	1.91717	4340598	5926040	4989141	482	456	128021061	3789537	0	0	0	0	0	0	0	0	19	chr19q	41240494	7	chr7q	128756380		0	0				0.398305	0.196721			1
HNRNPH1	BMS1	0.0775414	0.763073	0.84559	0.180933	0.999547	0.0150677	2.99857	1.39551	10629462	6426889	2686661	346	457	43749718	1339308	0	0	0	0	0	0	0	0	10	chr10q	42808866	5	chr5q	179624481		0	0				0.3	0.196721			1
CKS1B	PPFIA1	0.0713893	0.71605	0.856543	0.165055	0.999547	0.024685	3.12722	1.28439	12836722	8635410	2386150	521	458	29483518	1181459	0	0	0	0	0	0	0	0	11	chr11q	70327543	1	chr1q	154976966		0	0				0.421751	0.196721			1
MSANTD3	GOLGA2	0.0145903	0.323561	0.486124	0.162499	0.999547	-0.0847316	1.3443	0.258505	56388230	41365005	20924952	571	459	146816360	9257132	0	0	0	0	0	0	0	0	9	chr9q	128265918	9	chr9q	100439438	27826480	0	0				0.454545	0.196721			1
WDR73	SDF4	-0.0206903	-0.338178	0.288973	0.177827	0.999547	0.0425197	1.6119	-0.378725	97254368	108256044	41985720	375	460	11625670	6487480	0	0	0	0	0	0	0	0	1	chr1p	1224466	15	chr15q	84646784		0	0				0.321429	0.196721			1
TP53	ZMAT3	0.523888	0.999876	0.999876	0.185739	0.999506	-0.0166827	46.8345	9.45732	93	80	86	298	461	101027646	33	0	0	0	0	0	0	0	0	3	chr3q	179044868	17	chr17p	7677956		0	0	0.816092	0.0147059	0	0.271552	0.196721		0.258065	1
ZFX	EIF1AY	0.393091	0.999629	0.999629	0.158303	0.999506	-0.00687941	30.6191	7.09489	2533	206	243	659	462	83594145	146	0	0	0	0	0	0	0	0	Y	chrYq	20584465	X	chrXp	24182618		0	0	0.977252	0.203125	0.20915	0.484979	0.199346		0.639098	0
MEF2B	ZMYND11	0.355091	0.999465	0.999629	0.156257	0.999506	-0.0231944	20.1633	6.40854	7188	313	251	718	463	111333135	637	0	0	0	0	0	0	0	0	10	chr10p	192362	19	chr19p	19157915		0	0	0.987623	0.372973	0.234177	0.488	0.199346		0.817073	1
LDLRAP1	PLEKHA5	0.354574	0.989459	0.991024	0.145997	0.999506	0.00804023	7.74745	6.39921	7301	29420	22079	1147	464	55841963	56564	0	0	0	0	0	0	0	0	12	chr12p	19253066	1	chr1p	25567003		0	0	0.987799	0.97877	0.966393	0.534431	0.199346		0.99101	1
VPS4A	TXNL1	0.342109	0.999506	0.999588	0.204732	0.999506	0.0393157	20.4803	6.17407	10107	291	289	197	465	14016727	599	0	0	0	0	0	0	0	0	18	chr18q	56617900	16	chr16q	69319144		0	0	0.989529	0.352601	0.292135	0.170886	0.199346		0.810345	1
PPP2CA	SARAF	0.287474	0.999588	0.999547	0.196869	0.999506	0.0037937	16.5507	5.18726	40569	248	337	233	466	63600110	1575	0	0	0	0	0	0	0	0	8	chr8p	30073106	5	chr5q	134210202		0	0	0.995425	0.302632	0.333333	0.206522	0.201954		0.900091	0
WDR1	FIBP	0.258551	0.999259	0.999341	0.216458	0.999506	-0.0652443	17.2777	4.66486	81721	462	470	156	467	144330939	1280	0	0	0	0	0	0	0	0	11	chr11q	65886106	4	chr4p	10095569		0	0	0.996642	0.46281	0.400778	0.165354	0.204545		0.885033	0
FUBP1	RANBP3	0.255192	0.997406	0.998065	0.182235	0.999506	-0.0301016	9.07338	4.6042	88721	2655	1948	330	468	120754524	30145	0	0	0	0	0	0	0	0	19	chr19p	5947140	1	chr1p	77961778		0	0	0.996772	0.838103	0.7681	0.29249	0.20712		0.986687	0
TUBB4B	DHX16	0.252368	0.977147	0.986865	0.182511	0.999506	-0.0378836	12.4929	4.5532	95045	119980	42541	327	469	129310332	6822	0	0	0	0	0	0	0	0	6	chr6p	30663066	9	chr9q	137242497		0	0	0.996822	0.992319	0.98052	0.290837	0.20712		0.964197	1
TAF1D	TAF1D	0.240657	0.993947	0.995429	0.197123	0.999506	-0.0568931	11.5039	4.34167	126187	10819	7319	232	470	141743843	10255	0	0	0	0	0	0	0	0	11	chr11q	93735844	11	chr11q	93735844	0	0	1	0.997167	0.95059	0.921641	0.202186	0.206452		0.973733	0
PXN	LPXN	0.234927	0.984888	0.989994	0.151191	0.999506	0.0185766	5.22446	4.23818	144844	56947	26751	870	471	38202331	228902	1	1	0	0	0	0	0	0	11	chr11q	58552881	12	chr12q	120238088		0	0	0.997331	0.987399	0.97122	0.504363	0.205788		0.995091	1
PPP1CC	PPP1CA	0.226004	0.999053	0.999424	0.156609	0.999506	-0.0380043	10.7299	4.07701	179567	626	408	709	472	129426234	14275	1	0	1	0	0	0	0	0	11	chr11q	67400020	12	chr12q	110725634		0	0	0.997534	0.548896	0.369099	0.485944	0.205128		0.97852	1
TUBB4B	C6orf136	0.21958	0.951165	0.971712	0.185465	0.999506	0.0033182	14.9725	3.96099	209764	457830	161268	302	473	64483122	2665	0	0	0	0	0	0	0	0	6	chr6p	30650170	9	chr9q	137242497		0	0	0.997699	0.996655	0.992581	0.273504	0.205128		0.928296	1
GINS3	GINS3	0.201001	0.997818	0.9993	0.156756	0.999506	-0.0111826	11.4838	3.62542	329042	2029	514	702	474	91457701	10360	0	0	0	0	0	0	0	0	16	chr16q	58399309	16	chr16q	58399309	0	0	1	0.997994	0.795829	0.432143	0.485772	0.204473		0.973632	0
ICE1	NSUN2	0.189482	0.996129	0.996871	0.210117	0.999506	0.025935	9.31375	3.41736	437352	5140	4087	177	475	27861083	27050	0	0	0	0	0	0	0	0	5	chr5p	6616142	5	chr5p	5456448	1159694	1	0	0.998208	0.910044	0.873822	0.165517	0.207006		0.985831	0
PSMG2	PSMG4	0.174234	0.993453	0.993371	0.150478	0.999506	-0.010727	6.20888	3.14195	642928	12510	13323	902	476	90637969	126846	0	0	0	0	0	0	0	0	6	chr6p	3261226	18	chr18p	12692239		0	0	0.998413	0.95617	0.950345	0.506024	0.207006		0.993771	1
GLIPR2	RCL1	0.148417	0.97863	0.98703	0.153265	0.999506	0.0146778	6.79652	2.67565	1276232	106647	41723	790	477	44388265	92147	0	0	0	0	0	0	0	0	9	chr9p	4827005	9	chr9p	36150224	31323219	0	0		0.991702	0.980149	0.495327	0.207006		0.992825	1
NFATC3	PYROXD2	0.132301	0.930166	0.941242	0.155933	0.999506	-0.0429203	4.78969	2.38457	2008331	847690	554440	724	478	133695768	305606	0	0	0	0	0	0	0	0	10	chr10q	98399375	16	chr16q	68157314		0	0		0.997518	0.996441	0.485089	0.207006		0.995749	1
MRPL32	VPS41	0.131325	0.884625	0.888042	0.162941	0.999506	-0.0102423	3.33722	2.36693	2065545	1976877	1598418	562	479	89761288	970355	0	0	0	0	0	0	0	0	7	chr7p	38816082	7	chr7p	42935116	4119034	1	0				0.450249	0.209524		0.997385	0
TAF1	TAF1	0.129189	0.969571	0.984353	0.15615	0.999506	0.00903198	4.91478	2.32835	2196972	200189	58053	722	480	54070118	280599	0	0	0	0	0	0	0	0	X	chrXq	71448441	X	chrXq	71448441	0	0	1		0.994578	0.9846	0.486056	0.208861		0.995614	0
SERF2	FYTTD1	0.1161	0.921889	0.955159	0.157589	0.999506	0.0344744	4.29769	2.09195	3235486	1026384	353232	679	481	18284328	436536	0	0	0	0	0	0	0	0	3	chr3q	197768564	15	chr15q	43786588		0	0			0.995441	0.485356	0.208861		0.996379	1
BUD31	GMPR	0.115456	0.923248	0.965247	0.153967	0.999506	0.0177119	5.69161	2.08031	3299523	996089	229953	779	482	39534427	171372	0	0	0	0	0	0	0	0	6	chr6p	16267068	7	chr7q	99414292		0	0		0.997663	0.994091	0.493384	0.208861		0.9944	1
ORC2	ORC2	0.108502	0.877378	0.905378	0.161441	0.999506	-0.0137219	3.01012	1.95472	4072855	2187999	1215920	591	483	95958172	1324044	0	0	0	0	0	0	0	0	2	chr2q	200936318	2	chr2q	200936318	0	0	1				0.453682	0.208202			0
LUC7L2	AXIN1	0.10045	0.880219	0.929713	0.154888	0.999506	-0.0215998	3.89261	1.80928	5217015	2104264	746047	753	484	108930118	600873	0	0	0	0	0	0	0	0	16	chr16p	320082	7	chr7q	139381963		0	0			0.996912	0.490347	0.208202		0.996812	1
PARVA	NUDT16L1	0.0969081	0.865602	0.912542	0.167246	0.999506	0.0376713	4.18178	1.74531	5822633	2548097	1069273	487	485	15375486	477261	0	0	0	0	0	0	0	0	16	chr16p	4694710	11	chr11p	12455896		0	0				0.4	0.208202		0.996536	1
PGAP1	KRT6A	0.0952256	0.825167	0.861772	0.154241	0.999506	-0.00886504	3.95565	1.71492	6136849	3922182	2246736	768	486	87255164	570745	0	0	0	0	0	0	0	0	12	chr12q	52490216	2	chr2q	196879856		0	0				0.489524	0.208202		0.996733	1
SRSF11	IPO11	0.0864747	0.801285	0.913283	0.160933	0.999506	0.04687	5.71935	1.55686	8061687	4830375	1054479	605	487	8890026	168521	0	0	0	0	0	0	0	0	5	chr5q	62520672	1	chr1p	70229374		0	0				0.464037	0.208202		0.994437	1
ZNF697	CRY2	0.0850079	0.787079	0.767315	0.152389	0.999506	-0.00247501	1.0701	1.53037	8437633	5403052	5226261	829	488	75352064	13562870	0	0	0	0	0	0	0	0	11	chr11p	45865181	1	chr1p	119633822		0	0				0.497278	0.208202			1
ZSWIM3	GNPDA1	0.0767539	0.789838	0.854237	0.156254	0.999506	0.0272348	2.49151	1.38129	10890624	5289745	2448714	719	489	26231605	2266458	0	0	0	0	0	0	0	0	5	chr5q	142006849	20	chr20q	45868368		0	0				0.488	0.208202			1
TRIM3	C4orf3	0.0664178	0.661245	0.716997	0.149752	0.999506	-0.00440805	1.84449	1.1946	14918055	11560014	7222891	939	490	78985928	4827956	0	0	0	0	0	0	0	0	4	chr4q	119300432	11	chr11p	6461536		0	0				0.507614	0.208202			1
SLC18B1	FAM126A	0.0643587	0.59524	0.641645	0.157297	0.999506	0.0245553	1.80484	1.15741	15867790	15633362	10803881	684	491	29655051	5072470	0	0	0	0	0	0	0	0				6	chr6q	132784004		0	0				0.4875	0.208202			1
P2RX5	CAPG	0.0277771	0.256815	0.281644	0.153149	0.999506	0.0170352	0.831491	0.496682	42423065	51116825	43041962	797	492	40594005	19205152	0	0	0	0	0	0	0	0	2	chr2p	85405571	17	chr17p	3698531		0	0				0.495345	0.208202			1
CFAP20	ACKR3	0.0271252	0.280656	0.296344	0.147892	0.999506	0.00364916	1.77413	0.484908	43066335	47424608	40943189	1014	493	63868414	5271486	0	0	0	0	0	0	0	0	2	chr2q	236559738	16	chr16q	58121486		0	0				0.527419	0.208202			1
CYC1	CYC1	-0.0731529	-0.626822	-0.644528	0.155307	0.999506	0.0459694	-0.870151	-1.32629	135715732	134203313	136867572	738	494	9409825	129776519	0	0	0	0	0	0	0	0	8	chr8q	144096300	8	chr8q	144096300	0	0	1				0.48723	0.207547			0
TP53	SESN1	0.400391	0.999588	0.999588	0.183045	0.999465	-0.0347431	34.8709	7.22675	2089	238	282	322	495	126120237	99	0	0	0	0	0	0	0	0	6	chr6q	109039578	17	chr17p	7677956		0	0	0.972958	0.268966	0.277457	0.285141	0.207547		0.522727	1
NAA10	XAGE1B	0.276625	0.999506	0.999506	0.166851	0.999465	0.0327499	20.3141	4.99131	52760	298	364	496	496	20004540	611	0	0	0	0	0	0	0	0	X	chrXp	52514572	X	chrXq	153932131		0	0	0.995881	0.363636	0.361502	0.413223	0.210031		0.813163	0
AAMP	BCAP31	0.276523	0.998312	0.999135	0.20407	0.999465	0.0423012	15.119	4.98948	52891	1370	651	205	497	11777935	2532	0	0	0	0	0	0	0	0	X	chrXq	153712440	2	chr2q	218267133		0	0	0.99589	0.724307	0.504425	0.196319	0.210031		0.926377	1
WDR1	C11orf68	0.241975	0.992424	0.993824	0.189514	0.999465	-0.0577718	11.6384	4.36547	122202	16221	11790	270	498	142080001	9673	0	0	0	0	0	0	0	0	11	chr11q	65917936	4	chr4p	10095569		0	0	0.99712	0.964463	0.945773	0.241706	0.210031		0.972398	1
MED10	ICE1	0.226513	0.987894	0.996129	0.190843	0.999465	-0.0254431	9.6662	4.0862	177384	38068	5567	261	499	114581997	23044	0	0	0	0	0	0	0	0	5	chr5p	5456448	5	chr5p	6375210	918762	1	0	0.99754	0.982615	0.90325	0.22549	0.2125		0.984182	0
WDR1	DRAP1	0.208301	0.984353	0.9853	0.187814	0.999465	-0.0292271	7.93441	3.75726	275551	60666	52019	280	500	119654559	51563	0	0	0	0	0	0	0	0	11	chr11q	65920494	4	chr4p	10095569		0	0	0.997872	0.987982	0.983315	0.256881	0.214953		0.990559	0
TMX2	ZDHHC5	0.18676	0.951289	0.968253	0.155002	0.999465	8.88722e-05	7.64281	3.36819	468252	455939	196566	749	501	70526254	59581	0	0	0	0	0	0	0	0	11	chr11q	57684648	11	chr11q	57726783	42135	1	0	0.998244	0.99666	0.993503	0.49031	0.217391		0.99124	0
PPIL1	FAM222B	0.158192	0.89496	0.892942	0.173876	0.999465	-0.0386287	4.81795	2.8522	979187	1690687	1486284	414	502	130014886	299730	0	0	0	0	0	0	0	0	17	chr17q	28805492	6	chr6p	36864816		0	0	0.998589			0.344262	0.217391		0.995703	1
GOLT1B	CMAS	0.145481	0.954212	0.949765	0.15965	0.999465	-0.064873	3.31129	2.62263	1383569	409751	426882	631	503	144242296	993941	0	0	0	0	0	0	0	0	12	chr12p	22055943	12	chr12p	21510098	545845	1	0		0.996455	0.995903	0.473451	0.219814		0.997415	0
LIN54	NUP54	0.141053	0.927119	0.931318	0.165093	0.999465	0.0124301	4.18363	2.54264	1565705	911605	717947	517	504	48149308	476564	0	0	0	0	0	0	0	0	4	chr4q	76131530	4	chr4q	82968772	6837242	1	0		0.997585	0.99685	0.421333	0.222222		0.996531	0
ATP7A	ATP7B	0.130873	0.926336	0.928601	0.1478	0.999465	0.0698979	4.1726	2.35878	2092424	928689	765622	1024	505	1622150	480573	1	1	0	0	0	0	0	0	13	chr13q	51972400	X	chrXq	77980544		0	0		0.997599	0.996943	0.525559	0.221538		0.996539	1
ENY2	NUDCD1	0.126562	0.969777	0.975047	0.163775	0.999465	-0.0262083	3.69117	2.2809	2371592	197806	130500	546	506	115647331	709910	0	0	0	0	0	0	0	0	8	chr8q	109287503	8	chr8q	109340150	52647	1	0		0.994536	0.991397	0.442748	0.223926		0.997039	0
GXYLT2	KAZALD1	0.120922	0.972083	0.980936	0.152296	0.999465	0.0159729	4.09969	2.17904	2800351	171647	81645	833	507	42283997	508713	0	0	0	0	0	0	0	0	10	chr10q	101065060	3	chr3p	72932480		0	0		0.994033	0.987985	0.497278	0.223926		0.996581	1
PLAA	DRG2	0.110676	0.948118	0.973606	0.154782	0.999465	0.00935057	4.21486	1.99398	3811696	509040	143513	757	508	53504956	465089	0	0	0	0	0	0	0	0	17	chr17p	18097958	9	chr9p	26925307		0	0		0.996811	0.991975	0.491329	0.223926		0.996462	1
TDP2	SRBD1	0.0817463	0.79832	0.88409	0.15251	0.999465	-0.000259633	3.33719	1.47146	9335647	4948173	1690909	826	509	71181396	970399	0	0	0	0	0	0	0	0	2	chr2p	45499974	6	chr6p	24658439		0	0				0.497268	0.223926		0.997386	1
ZNF566	UGT1A6	0.0608246	0.68558	0.776456	0.155129	0.999465	-0.0322572	2.99217	1.09358	17616142	10212170	4894072	747	510	123344235	1347866	0	0	0	0	0	0	0	0	2	chr2q	233732501	19	chr19q	36467340		0	0				0.48932	0.223926			1
AAMP	FAM3A	0.307351	0.999671	0.999547	0.202113	0.999424	0.0197012	16.1547	5.54627	24776	190	332	208	511	36504341	1765	0	0	0	0	0	0	0	0	X	chrXq	154511202	2	chr2q	218267133		0	0	0.993684	0.188525	0.323383	0.198795	0.2263		0.908491	0
RBM27	COMMD6	0.278987	0.999712	0.999629	0.16194	0.999424	0.0394402	15.3226	5.03398	49856	172	264	579	512	13917773	2336	0	0	0	0	0	0	0	0	13	chr13q	75537326	5	chr5q	146246414		0	0	0.995869	0.160714	0.262195	0.456311	0.2263		0.922159	1
NKAPD1	NKAPD1	0.278777	0.998806	0.999012	0.175853	0.999424	-0.0422993	13.4831	5.03018	50121	823	772	391	513	133201925	4609	0	0	0	0	0	0	0	0	11	chr11q	112079724	11	chr11q	112079724	0	0	1	0.995837	0.602122	0.549223	0.327586	0.22561		0.950868	0
ASH2L	BRF2	0.271411	0.999629	0.999671	0.204382	0.999424	0.0212471	16.1341	4.89714	59786	229	227	201	514	34234873	1771	0	0	0	0	0	0	0	0	8	chr8p	37846564	8	chr8p	38122786	276222	1	0	0.996009	0.260563	0.191781	0.186335	0.227964		0.908792	0
SLC20A1	SLC20A2	0.255621	0.965495	0.982212	0.157191	0.999424	-0.0489077	11.4491	4.61195	87810	249312	72114	691	515	137822415	10516	1	1	0	1	0	0	0	0	8	chr8p	42479214	2	chr2q	112654882		0	0	0.996741	0.995214	0.986795	0.483471	0.227273		0.973692	1
MCM10	ATP5F1C	0.245284	0.999341	0.999506	0.160161	0.999424	-0.0166616	13.213	4.42523	112839	401	366	619	516	100992224	5130	0	0	0	0	0	0	0	0	10	chr10p	7797989	10	chr10p	13186334	5388345	1	0	0.997018	0.429224	0.362791	0.46712	0.229607		0.955634	0
ASH2L	ERLIN2	0.23471	0.999094	0.999588	0.206578	0.999424	0.0149114	15.1129	4.23426	145617	595	310	187	517	44005063	2541	0	0	0	0	0	0	0	0	8	chr8p	37747528	8	chr8p	38122786	375258	1	0	0.997333	0.539216	0.305263	0.171053	0.231928		0.92659	0
SNRNP40	NSRP1	0.233161	0.999588	0.999629	0.165005	0.999424	-0.0430577	12.2148	4.20628	151039	253	272	522	518	133803327	7625	0	0	0	0	0	0	0	0	17	chr17q	30151646	1	chr1p	31278178		0	0	0.997362	0.300654	0.27381	0.421751	0.231928		0.966966	1
TAF1D	CWC15	0.232435	0.991353	0.994112	0.184848	0.999424	-0.0351906	12.414	4.19317	153664	20633	10901	307	519	126596362	7041	0	0	0	0	0	0	0	0	11	chr11q	94968088	11	chr11q	93735844	1232244	1	0	0.997384	0.971232	0.94217	0.277311	0.234234		0.96507	0
RANBP9	RANBP10	0.223565	0.998229	0.998682	0.156111	0.999424	0.0333128	10.6273	4.03295	190320	1475	1132	723	520	19431588	14910	1	1	0	0	0	0	0	0	16	chr16q	67764815	6	chr6p	13666666		0	0	0.997595	0.739788	0.642166	0.485089	0.233533		0.979124	1
MCM10	CDC123	0.210159	0.998476	0.999094	0.164564	0.999424	-0.0187858	12.847	3.79083	263588	1208	706	531	521	104492552	5910	0	0	0	0	0	0	0	0	10	chr10p	12223388	10	chr10p	13186334	962946	1	0	0.997864	0.694139	0.529086	0.426702	0.235821		0.959938	0
ASH2L	EIF4EBP1	0.196714	0.997735	0.997406	0.222159	0.999424	0.00694707	7.47371	3.54799	365643	2169	3036	140	522	57813242	64918	0	0	0	0	0	0	0	0	8	chr8p	38045450	8	chr8p	38122786	77336	1	0	0.99806	0.808749	0.835949	0.147826	0.238095		0.991731	0
PTAR1	DBNL	0.191123	0.993494	0.994935	0.151918	0.999424	-0.0637762	8.67978	3.44699	419915	12368	8646	849	523	143966865	36184	0	0	0	0	0	0	0	0	7	chr7p	44057079	9	chr9q	69734768		0	0	0.998169	0.955774	0.930845	0.499106	0.238095		0.98822	1
ASH2L	PLPP5	0.185245	0.996953	0.9979	0.191655	0.999424	-0.00867304	10.8648	3.34082	486309	3467	2197	255	524	86902968	13438	0	0	0	0	0	0	0	0	8	chr8p	38266177	8	chr8p	38122786	143391	1	0	0.998265	0.87053	0.790675	0.21393	0.240356		0.977868	0
GPATCH1	GPATCH1	0.167451	0.995882	0.997818	0.150035	0.999424	0.0306245	7.47568	3.01944	766187	5716	2324	922	525	22274287	64863	0	0	0	0	0	0	0	0	19	chr19q	33105862	19	chr19q	33105862	0	0	1	0.998504	0.917117	0.796816	0.505137	0.239645		0.991724	0
PLAT	PSAP	0.165993	0.974553	0.980688	0.149489	0.999424	0.00240189	3.73528	2.9931	796109	145586	83445	949	526	66192014	683912	0	0	0	0	0	0	0	0	10	chr10q	71833774	8	chr8p	42191142		0	0	0.998513	0.993243	0.988213	0.512563	0.239645		0.996995	1
PRDX2	PRDX1	0.141757	0.98563	0.995759	0.147797	0.999424	-0.0391428	6.35859	2.55536	1535098	52095	6480	1025	527	130488941	116675	1	1	1	0	1	0	0	0	1	chr1p	45516970	19	chr19p	12799312		0	0		0.986368	0.913899	0.524721	0.238938		0.993521	1
FAM210A	AFG3L2	0.134594	0.969983	0.981841	0.204119	0.999424	-0.0983088	6.13323	2.42597	1880408	195484	74990	203	528	147243847	132471	0	0	0	0	0	0	0	0	18	chr18p	12353086	18	chr18p	13694952	1341866	1	0		0.994496	0.987179	0.196319	0.241176		0.993886	0
CHMP1A	CHMP1B	0.132596	0.962406	0.987812	0.149131	0.999424	0.0165852	7.63621	2.3899	1991402	290536	37554	961	529	41304994	59776	1	0	0	1	0	0	1	1	18	chr18p	11852928	16	chr16q	89651072		0	0		0.995684	0.978302	0.516556	0.240469		0.991207	1
SRPRB	SRPRB	0.120538	0.973483	0.96953	0.161787	0.999424	-0.00322367	3.82675	2.17211	2832206	156713	183544	582	530	76758810	634251	0	0	0	0	0	0	0	0	3	chr3q	133806298	3	chr3q	133806298	0	0	1		0.993584	0.993132	0.455206	0.239766		0.996868	0
TTI2	MAK16	0.117145	0.929589	0.958618	0.164775	0.999424	0.0341074	4.38578	2.11082	3135180	859591	308893	526	531	18642119	408657	0	0	0	0	0	0	0	0	8	chr8p	33493222	8	chr8p	33505928	12706	1	0		0.997526	0.995059	0.425197	0.241983		0.99623	0
ESF1	ESF1	0.116723	0.969571	0.992094	0.153079	0.999424	0.00693913	5.6882	2.1032	3175182	200197	17950	800	532	57827523	171734	0	0	0	0	0	0	0	0	20	chr20p	13749622	20	chr20p	13749622	0	0	1		0.994568	0.960976	0.494444	0.241279		0.994399	0
MRPL32	H2AZ2	0.11052	0.822079	0.857449	0.16394	0.999424	-0.0465876	4.68136	1.99117	3829676	4034977	2361130	543	533	136356226	329364	0	0	0	0	0	0	0	0	7	chr7p	44837508	7	chr7p	42935116	1902392	1	0				0.438462	0.243478		0.995902	0
SUCLA2	NSMF	0.100801	0.816932	0.803673	0.159154	0.999424	-0.0188465	1.97342	1.81561	5160609	4226778	3962160	642	534	104591068	4121256	0	0	0	0	0	0	0	0	9	chr9q	137453452	13	chr13q	47971964		0	0				0.479212	0.243478			1
LPIN3	KPTN	0.0945491	0.873837	0.897348	0.161808	0.999424	0.0319107	2.89846	1.7027	6266937	2293981	1388602	581	535	20881314	1479093	0	0	0	0	0	0	0	0	19	chr19q	47480494	20	chr20q	41350702		0	0				0.456311	0.243478			1
PDCD7	BST1	0.0935171	0.765626	0.752038	0.148812	0.999424	0.0314553	2.2847	1.68406	6471757	6314180	5801291	974	536	21368789	2857524	0	0	0	0	0	0	0	0	4	chr4p	15738619	15	chr15q	65125594		0	0				0.520525	0.243478			1
ARMC7	ANKIB1	0.08935	0.81372	0.872437	0.158887	0.999424	0.0197864	3.06731	1.6088	7369538	4348324	1973959	647	537	36377020	1251628	0	0	0	0	0	0	0	0	7	chr7q	92323678	17	chr17q	75120120		0	0				0.480435	0.243478			1
GPC6	ZC3H8	0.0757578	0.689862	0.759368	0.150019	0.999424	0.0217886	2.724	1.3633	11229183	9983094	5522802	923	538	33458484	1768667	0	0	0	0	0	0	0	0	2	chr2q	112233286	13	chr13q	93812274		0	0				0.505137	0.243478			1
CD37	PTK7	0.0597323	0.60924	0.727827	0.152836	0.999424	-0.000801183	2.09708	1.07385	18190641	14716543	6768956	809	539	72198358	3553917	0	0	0	0	0	0	0	0	6	chr6p	43119014	19	chr19q	49338006		0	0				0.494485	0.243478			1
TUBGCP6	TUBGCP6	0.0522289	0.604834	0.718933	0.153167	0.999424	-0.0287298	2.29137	0.938325	22566467	15002305	7141148	796	540	119016969	2835784	0	0	0	0	0	0	0	0	22	chr22q	50231358	22	chr22q	50231358	0	0	1				0.495345	0.242775			0
NEDD1	ELFN2	0.049698	0.587993	0.602364	0.143047	0.999424	-0.0732283	0.747692	0.892612	24221054	16121561	12980331	1341	541	145783805	21776178	0	0	0	0	0	0	0	0	22	chr22q	37384062	12	chr12q	96930518		0	0				0.557084	0.242775			1
CHM	GOPC	0.0287794	0.311538	0.332578	0.162181	0.999424	-0.0327413	1.04309	0.514785	41442765	42986220	36182017	574	542	123901547	14097873	0	0	0	0	0	0	0	0	6	chr6q	117581390	X	chrXq	85954369		0	0				0.455882	0.242775			1
TP53	RRM2B	0.436468	0.999712	0.999712	0.170565	0.999382	-0.0104859	31.1981	7.87836	822	164	188	460	543	90202294	138	0	0	0	0	0	0	0	0	8	chr8q	102221731	17	chr17p	7677956		0	0	0.94452	0.162162	0.160305	0.385294	0.244957		0.624	0
FLVCR1	TXNRD3	0.385748	0.998024	0.998188	0.153317	0.999382	-0.00208945	6.68867	6.96226	3117	1720	1755	787	544	74625559	97532	0	0	0	0	0	0	0	0	3	chr3q	126631087	1	chr1q	212878819		0	0	0.980335	0.76933	0.747184	0.495327	0.244957		0.992969	1
TIMM17A	ARAF	0.265022	0.9993	0.999424	0.182195	0.999382	0.021713	15.6946	4.78174	69873	431	403	331	545	33566420	2055	0	0	0	0	0	0	0	0	X	chrXp	47566556	1	chr1q	201963084		0	0	0.99642	0.445415	0.369565	0.295276	0.247126		0.915533	0
CTPS1	CTPS2	0.252193	0.950424	0.955653	0.154711	0.999382	-0.0337342	9.9423	4.55004	95451	469731	346192	760	546	125021029	20206	1	1	1	0	1	0	0	0	X	chrXp	16650454	1	chr1p	40996130		0	0	0.99682	0.996708	0.995395	0.488506	0.246418		0.982711	1
CFDP1	WDR59	0.242694	0.9993	0.999218	0.162021	0.999382	-0.0183776	12.325	4.37846	120117	435	574	577	547	103829878	7299	0	0	0	0	0	0	0	0	16	chr16q	74928242	16	chr16q	75363606	435364	1	0	0.997087	0.445887	0.462541	0.454988	0.248571		0.966001	0
AAMP	VBP1	0.166516	0.956395	0.979	0.200383	0.999382	0.0571179	9.5285	3.00255	785166	376228	96706	218	548	4423550	24571	0	0	0	0	0	0	0	0	X	chrXq	155218424	2	chr2q	218267133		0	0	0.998512	0.996249	0.989416	0.209302	0.248571		0.98489	1
MED10	TENT4A	0.166294	0.938648	0.9713	0.182964	0.999382	-0.018906	5.91103	2.99854	789802	678780	165449	325	549	104687400	150565	0	0	0	0	0	0	0	0	5	chr5p	6735238	5	chr5p	6375210	360028	1	0	0.998511	0.997243	0.992747	0.290837	0.250712		0.994125	0
FGFR2	UBE2E1	0.162284	0.995677	0.998188	0.173011	0.999382	0.0148457	5.71569	2.92612	878077	6153	1792	432	550	44112910	168883	0	0	0	0	0	0	0	0	3	chr3p	23848798	10	chr10q	121538394		0	0	0.998565	0.92323	0.748768	0.350158	0.250712		0.994447	1
RBM42	ZNF507	0.150902	0.984518	0.992177	0.170692	0.999382	-0.0323352	6.3924	2.72053	1192891	59620	17624	455	551	123434551	114460	0	0	0	0	0	0	0	0	19	chr19q	32366638	19	chr19q	35633360	3266722	1	0		0.98783	0.960371	0.376119	0.252841		0.993452	0
SLC31A1	CCS	0.132744	0.925348	0.924195	0.150437	0.999382	-0.0296317	2.66307	2.39257	1982811	949713	845564	906	552	120166450	1885345	0	0	0	0	0	0	0	0	11	chr11q	66599602	9	chr9q	113243018		0	0		0.997619	0.99709	0.506024	0.252841			1
ZNF212	RNASEH2C	0.132314	0.957095	0.963353	0.148467	0.999382	0.00120201	4.71254	2.38481	2007576	365978	251394	983	553	68435824	322449	0	0	0	0	0	0	0	0	11	chr11q	65719236	7	chr7q	149247628		0	0		0.996206	0.994462	0.521311	0.252841		0.99585	1
DNAJC3	BLCAP	0.126641	0.899572	0.876966	0.148335	0.999382	-0.0696257	1.4905	2.28234	2366127	1568180	1861609	995	554	145226699	7606952	0	0	0	0	0	0	0	0	20	chr20q	37522646	13	chr13q	95736064		0	0				0.522876	0.252841			1
PUDP	BNIP2	0.116578	0.954377	0.966936	0.152292	0.999382	0.0641391	3.43334	2.10059	3189162	407315	211011	836	555	2597270	889604	0	0	0	0	0	0	0	0	15	chr15q	59674233	X	chrXp	6926996		0	0		0.996433	0.993744	0.498188	0.252841		0.997291	1
PDHB	TAPBP	0.104786	0.722062	0.811867	0.157867	0.999382	-0.0579824	4.96032	1.88761	4564116	8337140	3697678	669	556	142157967	272166	0	0	0	0	0	0	0	0	6	chr6p	33306886	3	chr3p	58430731		0	0				0.485106	0.252841		0.995575	1
CSK	VEGFA	0.104163	0.854649	0.858849	0.14989	0.999382	0.0257937	2.60577	1.87635	4652318	2898681	2323779	932	557	28041099	2003886	0	0	0	0	0	0	0	0	6	chr6p	43778349	15	chr15q	74792638		0	0				0.505102	0.252841			1
FARS2	FARS2	0.103119	0.75912	0.822779	0.156735	0.999382	-0.0118235	4.80474	1.85748	4804563	6601443	3356944	703	558	92605604	302425	0	0	0	0	0	0	0	0	6	chr6p	5510758	6	chr6p	5510758	0	0	1				0.484787	0.252125		0.99573	0
NR1D2	GET1	0.101005	0.849543	0.894178	0.146001	0.999382	0.0268486	3.0695	1.8193	5128316	3067897	1459366	1146	559	26708830	1248936	0	0	0	0	0	0	0	0	21	chr21q	39404427	3	chr3p	23962952		0	0				0.534431	0.252125			1
PRPF40A	MAP3K12	0.07812	0.698262	0.675286	0.144339	0.999382	-0.00646654	0.665904	1.40596	10441635	9541389	9111814	1241	560	82828049	24659508	0	0	0	0	0	0	0	0	12	chr12q	53490604	2	chr2q	152684876		0	0				0.54298	0.252125			1
SENP7	HACD2	0.0614651	0.680845	0.772214	0.156601	0.999382	0.0114935	1.43162	1.10515	17287902	10468482	5046699	710	561	49756996	8227568	0	0	0	0	0	0	0	0	3	chr3q	123538304	3	chr3q	101418708	22119596	0	0				0.485944	0.252125			1
ASH2L	ADAM9	0.0348848	0.404678	0.686527	0.179364	0.999382	0.0263834	4.15726	0.625058	35772114	31733017	8580539	359	562	27292527	486335	0	0	0	0	0	0	0	0	8	chr8p	39051117	8	chr8p	38122786	928331	1	0				0.306273	0.254237		0.996548	0
CNOT3	SGK2	-0.0570447	-0.646257	-0.58404	0.149414	0.999382	-0.0420503	0.0332127	-1.03535	128014352	135357800	133459790	953	563	132999896	69674140	0	0	0	0	0	0	0	0	20	chr20q	43572327	19	chr19q	54146722		0	0				0.51419	0.254237			1
VPS4B	VPS4A	0.31405	0.999794	0.999835	0.155509	0.999341	-0.0528292	22.3682	5.66726	21020	125	123	733	564	139954627	405	1	1	1	1	1	1	0	0	16	chr16q	69319144	18	chr18q	63405833		0	0	0.993055	0.0555556	0.0210526	0.486166	0.253521		0.763804	1
TUBB4B	ABCF1	0.308927	0.995347	0.9965	0.171786	0.999341	0.011634	13.0027	5.57474	23854	6911	4768	442	565	49514320	5570	0	0	0	0	0	0	0	0	6	chr6p	30581482	9	chr9q	137242497		0	0	0.993512	0.931024	0.890459	0.358025	0.255618		0.958356	0
BRD2	BRD3	0.278821	0.999794	0.999753	0.161633	0.999341	-0.00634662	9.21741	5.03097	50072	129	169	586	566	82604652	28237	1	1	0	0	1	0	0	0	9	chr9q	134049426	6	chr6p	32975050		0	0	0.99586	0.0645161	0.108333	0.453237	0.254902		0.986092	1
BET1	RBM48	0.243615	0.998476	0.998435	0.171092	0.999341	-0.0320836	12.8648	4.3951	117492	1197	1429	452	567	123141612	5855	0	0	0	0	0	0	0	0	7	chr7q	92534638	7	chr7q	93983558	1448920	1	0	0.997065	0.691882	0.700155	0.373494	0.256983		0.959885	0
DDX17	DDX5	0.223912	0.999753	0.999835	0.16069	0.999341	-0.0121335	12.6432	4.03922	188812	151	136	610	568	93157366	6426	1	1	0	1	0	1	0	0	17	chr17q	64502560	22	chr22q	38494874		0	0	0.997594	0.0882353	0.04	0.464368	0.256267		0.962473	1
TRNAU1AP	CDC16	0.215513	0.979412	0.992135	0.147797	0.999341	-0.000855789	9.07917	3.88753	231450	99580	17753	1026	569	72300720	30076	0	0	0	0	0	0	0	0	13	chr13q	114253810	1	chr1p	28565815		0	0	0.997741	0.991278	0.9607	0.524721	0.256267		0.986667	1
PPP2CA	INTS9	0.210691	0.989212	0.993618	0.18782	0.999341	0.00620978	9.44208	3.80043	260200	30877	12431	279	570	59154086	25558	0	0	0	0	0	0	0	0	8	chr8p	28828815	5	chr5q	134210202		0	0	0.997857	0.979605	0.947818	0.253456	0.258333		0.98528	0
WDR1	BANF1	0.208748	0.995512	0.997571	0.178788	0.999341	-0.0747128	13.9013	3.76533	272687	6524	2722	362	571	145974039	3940	0	0	0	0	0	0	0	0	11	chr11q	66003114	4	chr4p	10095569		0	0	0.997869	0.927925	0.822917	0.310219	0.260388		0.944318	0
NUP43	SEH1L	0.206638	0.998765	0.999671	0.16377	0.999341	0.07508	10.5567	3.72722	286752	885	235	547	572	1034185	15397	0	0	0	0	0	0	0	0	18	chr18p	12967774	6	chr6q	149736836		0	0	0.997887	0.618454	0.194631	0.442748	0.260388		0.979536	1
CUL4B	UPF3A	0.205922	0.996665	0.999012	0.180927	0.999341	-0.0345119	10.2049	3.71429	291896	4043	788	347	573	125871506	18001	0	0	0	0	0	0	0	0	13	chr13q	114293709	X	chrXq	120549695		0	0	0.997883	0.888071	0.558376	0.302682	0.262431		0.9815	0
HNRNPH1	ZNF33B	0.195445	0.969447	0.981018	0.163009	0.999341	0.021617	9.34467	3.52507	377394	201432	80882	559	574	33703324	26706	0	0	0	0	0	0	0	0	10	chr10q	42606370	5	chr5q	179624481		0	0	0.998101	0.994563	0.987911	0.448622	0.262431		0.98573	1
WDR1	PCNX3	0.192921	0.991724	0.994441	0.183017	0.999341	-0.026728	8.96	3.47948	401857	19135	9993	323	575	116360271	31723	0	0	0	0	0	0	0	0	11	chr11q	65626608	4	chr4p	10095569		0	0	0.998136	0.969276	0.938351	0.285141	0.262431		0.987097	1
NUDCD3	DBNL	0.184607	0.993906	0.997241	0.162462	0.999341	-0.0494283	9.34923	3.3293	494011	10991	3372	572	576	138130495	26652	0	0	0	0	0	0	0	0	7	chr7p	44057079	7	chr7p	44434888	377809	1	0	0.99827	0.950963	0.848621	0.455882	0.264463		0.985705	0
EPC2	WAC	0.171451	0.994565	0.998147	0.157607	0.999341	-0.0139353	7.99207	3.09168	690766	9042	1841	677	577	96330472	50132	0	0	0	0	0	0	0	0	10	chr10p	28577946	2	chr2q	148716160		0	0	0.998434	0.942813	0.755396	0.484277	0.266484		0.990372	0
WDR1	SART1	0.168791	0.97793	0.987606	0.17754	0.999341	-0.030798	8.30236	3.04365	739975	112988	38565	377	578	121609505	43224	0	0	0	0	0	0	0	0	11	chr11q	65970936	4	chr4p	10095569		0	0	0.998481	0.992003	0.978771	0.323843	0.266484		0.989296	1
ATL2	RTN3	0.1446	0.904142	0.926419	0.152523	0.999341	0.00733401	4.78168	2.6067	1417816	1450094	804781	825	579	57112202	307314	0	0	0	0	0	0	0	0	11	chr11q	63720670	2	chr2p	38336269		0	0			0.99702	0.497268	0.266484		0.99577	1
FGFR2	NAP1L1	0.134388	0.964342	0.976736	0.16938	0.999341	-0.0208247	3.63338	2.42226	1891568	264701	115432	469	580	107733085	745731	0	0	0	0	0	0	0	0	12	chr12q	76060635	10	chr10q	121538394		0	0		0.995433	0.990653	0.391304	0.266484		0.99712	1
VBP1	VBP1	0.133285	0.946389	0.967677	0.154778	0.999341	-0.0301419	4.46701	2.40233	1952208	538478	202964	758	581	120804398	384711	0	0	0	0	0	0	0	0	X	chrXq	155218424	X	chrXq	155218424	0	0	1		0.996904	0.993586	0.490385	0.265753		0.996099	0
GJC1	GJA1	0.129476	0.904142	0.943095	0.157196	0.999341	0.00690372	5.88023	2.33354	2178584	1450374	525786	688	582	57892042	153278	1	0	0	0	0	0	0	0	6	chr6q	121442686	17	chr17q	44812734		0	0			0.996358	0.485477	0.265027		0.994111	1
PARVA	UBN1	0.0794384	0.801573	0.849543	0.157638	0.999341	-0.0212179	2.40955	1.42978	10025744	4819233	2576842	675	583	108341961	2481576	0	0	0	0	0	0	0	0	16	chr16p	4864941	11	chr11p	12455896		0	0				0.484211	0.265027			1
SRSF11	SREK1	0.0510709	0.56374	0.677016	0.151802	0.999341	0.0142351	2.14333	0.917409	23312114	17814653	9029692	855	584	45119050	3365981	1	1	0	0	0	0	0	0	5	chr5q	66163958	1	chr1p	70229374		0	0				0.501773	0.264305			1
HNRNPH1	CSGALNACT2	-0.072018	-0.52557	-0.26995	0.170443	0.999341	0.044367	1.68775	-1.30579	135276297	127183828	102687021	462	585	10394813	5883196	0	0	0	0	0	0	0	0	10	chr10q	43161876	5	chr5q	179624481		0	0				0.387097	0.264305			1
TIMM17A	UXT	0.301485	0.999671	0.999588	0.178522	0.9993	-0.00415378	18.1696	5.44033	28753	191	299	365	586	78508289	1011	0	0	0	0	0	0	0	0	X	chrXp	47655488	1	chr1q	201963084		0	0	0.994275	0.188525	0.306011	0.312727	0.264305		0.865333	1
FUBP1	CLPP	0.288269	0.999135	0.999382	0.171604	0.9993	-0.0279429	11.4758	5.20161	39735	549	432	443	587	117990823	10397	0	0	0	0	0	0	0	0	19	chr19p	6365886	1	chr1p	77961778		0	0	0.995336	0.512367	0.371901	0.36	0.266304		0.973716	0
STAG2	STAG1	0.286247	0.994029	0.996582	0.146412	0.9993	0.0392294	13.1014	5.16511	41724	10542	4599	1116	588	14085488	5368	1	1	1	0	1	1	0	0	3	chr3q	136544307	X	chrXq	124031608		0	0	0.995449	0.949811	0.886082	0.532625	0.265583		0.9572	1
ICE1	FASTKD3	0.280991	0.999794	0.999753	0.193426	0.9993	1.85868e-08	17.6235	5.07017	47488	128	168	248	589	70693232	1165	0	0	0	0	0	0	0	0	5	chr5p	7864095	5	chr5p	5456448	2407647	1	0	0.995764	0.0652174	0.109244	0.210256	0.267568		0.876033	0
NDE1	PAFAH1B1	0.239005	0.998147	0.998559	0.166586	0.9993	0.0401992	13.467	4.31183	131216	1576	1266	502	590	13324963	4637	0	0	0	0	0	0	0	0	17	chr17p	2639399	16	chr16p	15684868		0	0	0.997219	0.75	0.67128	0.409836	0.267568		0.951188	1
AIFM1	RPL32	0.224911	0.996047	0.995965	0.191268	0.9993	-0.036995	9.00194	4.05728	184342	5297	5960	258	591	128444182	31124	0	0	0	0	0	0	0	0	3	chr3p	12838034	X	chrXq	130147602		0	0	0.997574	0.913027	0.908803	0.217822	0.267568		0.986909	1
CDK6	CDK4	0.219373	0.971383	0.993577	0.145131	0.9993	0.00920829	14.4439	3.95724	210824	179189	12560	1186	592	53757511	3241	1	1	1	1	1	0	0	0	12	chr12q	57750018	7	chr7q	92720747		0	0	0.997702	0.99418	0.947915	0.537445	0.266846		0.935469	1
FAM210A	PSMG2	0.216945	0.999465	0.999506	0.196854	0.9993	-0.100986	12.5936	3.91339	223561	331	369	235	593	147279957	6550	0	0	0	0	0	0	0	0	18	chr18p	12692239	18	chr18p	13694952	1002713	1	0	0.997731	0.376963	0.37156	0.209677	0.268817		0.962998	0
FAM210A	RAB12	0.216278	0.991888	0.997941	0.190525	0.9993	-0.057978	10.5562	3.90133	227211	18370	2136	264	594	142156403	15401	0	0	0	0	0	0	0	0	18	chr18p	8624410	18	chr18p	13694952	5070542	1	0	0.997737	0.968003	0.786151	0.231884	0.270777		0.97954	0
POLR3D	CCAR2	0.207353	0.9895	0.993041	0.188858	0.9993	0.015645	5.78513	3.74015	281880	29353	14461	274	595	42812465	162051	0	0	0	0	0	0	0	0	8	chr8p	22613136	8	chr8p	22249867	363269	1	0	0.997893	0.978735	0.953649	0.247664	0.272727		0.994306	0
ICE1	SDHA	0.206615	0.998806	0.999012	0.19093	0.9993	-0.00778742	10.9038	3.7268	286939	837	787	260	596	85274375	13195	0	0	0	0	0	0	0	0	5	chr5p	243533	5	chr5p	5456448	5212915	1	0	0.997888	0.605744	0.557252	0.221675	0.274667		0.977471	0
NKAPD1	SDHD	0.201797	0.986577	0.995677	0.160093	0.9993	-0.00872416	11.836	3.63978	322726	46025	6676	620	597	86997144	8918	0	0	0	0	0	0	0	0	11	chr11q	112091334	11	chr11q	112079724	11610	1	0	0.99798	0.985007	0.91599	0.468326	0.276596		0.970568	0
PPP2CA	HMBOX1	0.19528	0.982377	0.994029	0.183186	0.9993	-0.0201838	11.349	3.52208	378951	75286	11172	319	598	106727719	10946	0	0	0	0	0	0	0	0	8	chr8p	28971693	5	chr5q	134210202		0	0	0.998104	0.989622	0.943313	0.279352	0.278515		0.973992	0
CUL4B	CHAMP1	0.194471	0.992712	0.997159	0.172643	0.9993	0.00531066	10.5739	3.50747	386663	15124	3534	436	599	60799744	15272	0	0	0	0	0	0	0	0	13	chr13q	114320912	X	chrXq	120549695		0	0	0.998121	0.962291	0.855752	0.354232	0.280423		0.979477	0
DROSHA	NUP155	0.186955	0.97093	0.987606	0.165758	0.9993	0.006675	7.13655	3.37172	465929	184485	38545	509	600	58306875	77057	0	0	0	0	0	0	0	0	5	chr5p	37329622	5	chr5p	31466294	5863328	1	0	0.998236	0.994274	0.978764	0.413514	0.282322		0.992192	0
NUP98	NUP98	0.182487	0.998394	0.998765	0.145603	0.9993	-0.0107144	7.68066	3.29101	521169	1305	1051	1161	601	90615453	58450	0	0	0	0	0	0	0	0	11	chr11p	3736282	11	chr11p	3736282	0	0	1	0.998316	0.709122	0.62423	0.536404	0.281579		0.991173	0
ASH2L	TM2D2	0.170169	0.983241	0.996006	0.174403	0.9993	0.0400069	9.79289	3.06852	714180	68819	5872	407	602	13473334	21699	0	0	0	0	0	0	0	0	8	chr8p	38992899	8	chr8p	38122786	870113	1	0	0.998461	0.988937	0.907467	0.344371	0.283465		0.983666	0
FAM210A	NDUFV2	0.167353	0.996171	0.997982	0.192523	0.9993	-0.0735041	8.53024	3.01768	768122	5060	2084	253	603	145820954	38763	0	0	0	0	0	0	0	0	18	chr18p	9118520	18	chr18p	13694952	4576432	1	0	0.998505	0.90883	0.780462	0.211055	0.28534		0.988677	0
UBE2A	UBE2B	0.161728	0.988882	0.990447	0.146396	0.9993	0.0150313	6.68672	2.91607	891098	32681	24737	1118	604	43809147	97618	1	1	1	1	0	0	1	0	5	chr5q	134381838	X	chrXq	119579493		0	0	0.998559	0.98028	0.969579	0.531818	0.284595		0.992956	1
TGS1	MRPL15	0.146991	0.989212	0.993165	0.156945	0.9993	0.0399921	5.28282	2.64989	1327462	30939	14057	698	605	13484936	220357	0	0	0	0	0	0	0	0	8	chr8q	54141878	8	chr8q	55799946	1658068	1	0		0.979501	0.952616	0.485714	0.286458		0.995069	0
HYPK	NAA15	0.139862	0.937618	0.941407	0.153196	0.9993	0.00443607	3.31854	2.52113	1619396	698276	551773	794	606	62411808	987170	0	0	0	0	0	0	0	0	4	chr4q	139346444	15	chr15q	43802424		0	0		0.997264	0.996438	0.495327	0.286458		0.997406	1
TRIT1	SARS1	0.128933	0.92156	0.920036	0.148462	0.9993	-0.0118782	3.23454	2.32374	2213502	1033594	923272	985	607	92703392	1067249	0	0	0	0	0	0	0	0	1	chr1p	109226038	1	chr1p	39860810	69365228	0	0			0.997177	0.521311	0.286458			1
TXNL1	ACTR3	0.126233	0.896319	0.925471	0.158683	0.9993	-0.0159668	4.99914	2.27497	2394649	1654642	822163	651	608	99820471	265216	0	0	0	0	0	0	0	0	2	chr2q	113926265	18	chr18q	56617900		0	0			0.997042	0.482684	0.286458		0.995504	1
NUP50	PGAM5	0.117695	0.922795	0.965618	0.191418	0.9993	0.0813617	5.44687	2.12075	3083780	1006072	225639	256	609	578616	198762	0	0	0	0	0	0	0	0	12	chr12q	132716788	22	chr22q	45175971		0	0			0.994021	0.217822	0.288312	0.994983	0.994756	0
TAF2	TAF2	0.106807	0.882607	0.923083	0.161252	0.9993	0.0816157	3.47107	1.9241	4289830	2035259	866231	594	610	564898	860020	0	0	0	0	0	0	0	0	8	chr8q	119781808	8	chr8q	119781808	0	0	1			0.997102	0.455189	0.287565	0.994929	0.997263	0
ZKSCAN1	PLAAT1	0.103922	0.831178	0.858766	0.150496	0.9993	-0.00222544	2.59316	1.872	4686907	3704215	2326060	900	611	74882087	2031148	0	0	0	0	0	0	0	0	3	chr3q	193261016	7	chr7q	100030485		0	0				0.506024	0.287565			1
SPCS3	SPCS3	0.0936333	0.876431	0.936218	0.1536	0.9993	-0.0341364	4.86441	1.68616	6448306	2216413	635480	783	612	125463515	290413	0	0	0	0	0	0	0	0	4	chr4q	176326106	4	chr4q	176326106	0	0	1			0.996702	0.494361	0.286822		0.995625	0
ASH2L	RAB11FIP1	0.0929056	0.813967	0.882031	0.175389	0.9993	0.0309981	6.41013	1.67302	6596179	4338693	1739579	398	613	21863796	113355	0	0	0	0	0	0	0	0	8	chr8p	37879058	8	chr8p	38122786	243728	1	0				0.337838	0.28866		0.993428	0
FBXO27	GCH1	0.0846474	0.688833	0.750638	0.147858	0.9993	0.0241564	4.06811	1.52386	8532755	10037035	5855364	1022	614	30186951	521420	0	0	0	0	0	0	0	0	14	chr14q	54872422	19	chr19q	39019196		0	0				0.525641	0.28866		0.996593	1
FAM177A1	NCR3LG1	0.055642	0.543729	0.595569	0.146238	0.9993	-0.06611	1.45267	0.999971	20478528	19283269	13380330	1128	615	144529850	7999607	0	0	0	0	0	0	0	0	11	chr11p	17366730	14	chr14q	35064145		0	0				0.533133	0.28866			1
TMEM63C	HELQ	0.0292452	0.306761	0.367702	0.152874	0.9993	-0.0114391	1.28998	0.523199	40992657	43648516	32064818	806	616	91918366	9970523	0	0	0	0	0	0	0	0	4	chr4q	83431614	14	chr14q	77220646		0	0				0.495396	0.28866			1
GOLT1B	RECQL	-0.0999163	-0.722597	-0.625793	0.151655	0.9993	-0.0334596	-0.273602	-1.80969	142620505	139386723	135870769	859	617	124714998	101905579	0	0	0	0	0	0	0	0	12	chr12p	21485272	12	chr12p	21510098	24826	1	0				0.503534	0.290488			0
VPS4A	NARS1	0.364773	0.999835	0.999835	0.18685	0.999259	0.0538878	24.3655	6.58342	5557	98	117	288	618	5567831	293	0	0	0	0	0	0	0	0	18	chr18q	57611246	16	chr16q	69319144		0	0	0.985552	0.0128205	0.0215054	0.271111	0.292308		0.731707	0
TP53	TRIAP1	0.296791	0.998559	0.998806	0.165468	0.999259	0.0072324	19.363	5.35555	32301	1105	986	512	619	57296460	759	0	0	0	0	0	0	0	0	12	chr12q	120445174	17	chr17p	7677956		0	0	0.994746	0.675299	0.608315	0.416667	0.292308		0.838488	1
CRK	PI4KA	0.29006	0.997241	0.998641	0.173665	0.999259	-0.0268514	12.5896	5.23398	38073	2942	1157	423	620	116527445	6565	0	0	0	0	0	0	0	0	22	chr22q	20783251	17	chr17p	1438462		0	0	0.995182	0.853694	0.648393	0.349359	0.294118		0.963102	0
VPS4A	CTDP1	0.283964	0.998312	0.998394	0.189185	0.999259	0.0184175	14.7086	5.12387	44162	1369	1481	272	621	38445681	2937	0	0	0	0	0	0	0	0	18	chr18q	79716696	16	chr16q	69319144		0	0	0.995619	0.723856	0.70597	0.240566	0.294118		0.92994	1
TAF1D	MRE11	0.281452	0.999094	0.999382	0.170665	0.999259	-0.0102099	15.6191	5.0785	46953	583	435	456	622	89702568	2115	0	0	0	0	0	0	0	0	11	chr11q	94463991	11	chr11q	93735844	728147	1	0	0.995748	0.528428	0.374486	0.377976	0.295918		0.916724	0
POLR3D	CNOT7	0.261417	0.998518	0.998559	0.179104	0.999259	0.0453585	9.62277	4.71664	76330	1146	1254	360	623	9776451	23501	0	0	0	0	0	0	0	0	8	chr8p	17235912	8	chr8p	22249867	5013955	1	0	0.996552	0.682081	0.671304	0.308824	0.29771		0.984464	0
EXOC4	EXOC4	0.259577	0.998806	0.999176	0.150319	0.999259	-0.0700606	15.1081	4.68339	79664	827	605	912	624	145301880	2546	0	0	0	0	0	0	0	0	7	chr7q	133677014	7	chr7q	133677014	0	0	1	0.996581	0.601583	0.484568	0.506003	0.296954		0.92614	0
CYB561A3	B4GALT2	0.257709	0.987524	0.990077	0.154214	0.999259	0.0077836	7.22203	4.64966	83450	40141	26316	769	625	56303089	73664	0	0	0	0	0	0	0	0	1	chr1p	43985190	11	chr11q	61355514		0	0	0.996671	0.983228	0.970912	0.489524	0.296954		0.991992	1
IL13RA1	EDF1	0.222896	0.999794	0.999835	0.14789	0.999259	-0.013351	12.5705	4.02087	193471	131	137	1017	626	95308589	6619	0	0	0	0	0	0	0	0	9	chr9q	136864214	X	chrXq	118766417		0	0	0.997598	0.0638298	0.04	0.527331	0.296954		0.963369	1
WDR1	SF3B2	0.213383	0.9965	0.998065	0.175358	0.999259	-0.0890468	13.2263	3.84904	243711	4386	1963	399	627	147011384	5102	0	0	0	0	0	0	0	0	11	chr11q	66060836	4	chr4p	10095569		0	0	0.99781	0.896468	0.768539	0.340067	0.298734		0.955423	0
SLFN11	SLFN11	0.209694	0.999506	0.999794	0.144658	0.999259	-0.0489542	10.2232	3.78242	266531	301	150	1222	628	137850338	17868	0	0	0	0	0	0	0	0	17	chr17q	35361963	17	chr17q	35361963	0	0	1	0.997861	0.365169	0.0462963	0.543353	0.29798		0.981358	0
MED10	NSUN2	0.183906	0.959565	0.985588	0.176753	0.999259	-0.0366317	8.69495	3.31665	502807	329595	50229	381	629	128081381	35918	0	0	0	0	0	0	0	0	5	chr5p	6616142	5	chr5p	6375210	240932	1	0	0.99829	0.995951	0.982843	0.325088	0.299748		0.988133	0
UVRAG	UVRAG	0.173691	0.996459	0.997529	0.163309	0.999259	0.0192	7.35382	3.13214	652004	4468	2818	556	630	37255713	68945	0	0	0	0	0	0	0	0	11	chr11q	75979721	11	chr11q	75979721	0	0	1	0.998411	0.897969	0.826491	0.448622	0.298995		0.991868	0
SIVA1	TRMT6	0.157736	0.971753	0.990159	0.176358	0.999259	-0.0207038	6.99493	2.84397	991172	175282	26050	386	631	107544416	82883	0	0	0	0	0	0	0	0	20	chr20p	5943880	14	chr14q	104756400		0	0	0.998591	0.994134	0.970613	0.328671	0.300752		0.992448	0
EPC2	EPC1	0.151308	0.972824	0.991806	0.156659	0.999259	-0.0434414	7.75022	2.72786	1179698	163627	19089	705	632	134100926	56476	1	1	0	1	0	0	0	0	10	chr10p	32323260	2	chr2q	148716160		0	0		0.993789	0.96254	0.484848	0.3		0.990996	1
FNTB	FNTA	0.134346	0.975459	0.978959	0.146166	0.999259	0.00521681	4.37364	2.42151	1893864	136516	97089	1132	633	60972187	412365	0	0	0	0	0	0	0	0	8	chr8p	43071054	14	chr14q	65024772		0	0		0.992985	0.989432	0.533835	0.3		0.996239	1
RAB32	RBM12B	0.120771	0.896607	0.895619	0.144726	0.999259	-0.0326206	2.534	2.17631	2812788	1647135	1427025	1216	634	123763626	2164040	0	0	0	0	0	0	0	0	8	chr8q	93734582	6	chr6q	146549393		0	0				0.544139	0.3			1
WDR73	NOC2L	0.118519	0.853825	0.896566	0.165092	0.999259	-0.0136631	3.48254	2.13563	3008620	2925137	1405796	518	635	95854587	851309	0	0	0	0	0	0	0	0	1	chr1p	951730	15	chr15q	84646784		0	0				0.422872	0.301746		0.997264	0
CDK2	DDX59	0.102876	0.902536	0.93276	0.15277	0.999259	-0.0698273	3.2058	1.8531	4840431	1491671	693614	813	636	145261857	1096504	0	0	0	0	0	0	0	0	1	chr1q	200655356	12	chr12q	55969810		0	0			0.996796	0.495413	0.301746			1
STX12	STX7	0.101195	0.901466	0.93523	0.152121	0.999259	-0.0051474	3.32623	1.82273	5098229	1519401	651973	844	637	80367031	980206	1	1	1	0	0	0	0	0	6	chr6q	132479670	1	chr1p	27798831		0	0			0.99674	0.499102	0.300995		0.997398	1
TMEM229B	SCOC	0.0979997	0.894713	0.919995	0.145665	0.999259	0.030884	2.82965	1.76502	5628960	1698205	924292	1159	638	21989203	1585532	0	0	0	0	0	0	0	0	4	chr4q	140321518	14	chr14q	67502060		0	0			0.997177	0.537202	0.300995			1
AGPAT5	IRF2BP2	0.0889254	0.733633	0.862678	0.150589	0.999259	0.035852	5.31512	1.60113	7467722	7777898	2223110	895	639	16987468	215895	0	0	0	0	0	0	0	0	1	chr1q	234607224	8	chr8p	6735072		0	0				0.505172	0.300995		0.994983	1
VTA1	DEF8	0.0767098	0.616034	0.644116	0.150565	0.999259	0.0278396	1.80685	1.38049	10905510	14280018	10673021	896	640	25495008	5059792	0	0	0	0	0	0	0	0	16	chr16q	89958408	6	chr6q	142185974		0	0				0.505172	0.300995			1
HDAC1	TRAP1	-0.0238967	-0.325784	-0.246644	0.150462	0.999259	-0.0485989	0.254132	-0.436639	100676185	106628902	98977635	904	641	137636672	47583202	0	0	0	0	0	0	0	0	16	chr16p	3687780	1	chr1p	32312854		0	0				0.506024	0.300995			1
AAMP	SLC10A3	0.346871	0.999835	0.999835	0.189565	0.999218	0.0324812	19.9967	6.26007	8952	99	118	269	642	20282538	656	0	0	0	0	0	0	0	0	X	chrXq	154488970	2	chr2q	218267133		0	0	0.989186	0.0128205	0.0215054	0.241706	0.30273		0.822134	0
CRK	HIC2	0.303974	0.998229	0.999218	0.170655	0.999218	0.0158103	17.2916	5.48529	26967	1458	567	457	643	42544797	1273	0	0	0	0	0	0	0	0	22	chr22q	21434417	17	chr17p	1438462		0	0	0.994065	0.738863	0.457237	0.379822	0.304455		0.884406	0
TIAL1	TIA1	0.285481	0.999259	0.999424	0.151204	0.999218	-0.0162941	14.841	5.15127	42543	458	399	868	644	100374735	2792	1	1	1	1	0	0	0	0	2	chr2p	70229118	10	chr10q	119585214		0	0	0.995496	0.46281	0.371179	0.505245	0.303704		0.929474	1
ICE1	MED10	0.266679	0.999506	0.999629	0.187626	0.999218	0.0146047	15.1018	4.81167	67205	299	267	282	645	44508902	2552	0	0	0	0	0	0	0	0	5	chr5p	6375210	5	chr5p	5456448	918762	1	0	0.996312	0.367232	0.266667	0.259091	0.305419		0.92631	0
EMC6	EMC10	0.248449	0.979988	0.98983	0.152324	0.999218	-0.022971	11.0883	4.4824	104521	94558	27526	830	646	111001502	12181	0	0	0	0	0	0	0	0	19	chr19q	50483689	17	chr17p	3669238		0	0	0.996951	0.991024	0.971867	0.497278	0.305419		0.976097	1
WDR77	CDKN2A	0.231804	0.998518	0.999176	0.152956	0.999218	0.0204463	12.9833	4.18176	155951	1154	610	802	647	35399370	5599	0	0	0	0	0	0	0	0	9	chr9p	21981538	1	chr1p	111444573		0	0	0.997417	0.681382	0.48773	0.494444	0.305419		0.958594	1
MEF2C	MIER2	0.227924	0.967306	0.988841	0.154823	0.999218	-0.0155879	9.02144	4.11169	171409	227035	32200	755	648	99178159	30863	0	0	0	0	0	0	0	0	19	chr19p	325184	5	chr5q	88810611		0	0	0.997498	0.994975	0.975482	0.490347	0.305419		0.986936	1
NCOR1	NCOR2	0.184925	0.997735	0.9979	0.144313	0.999218	-0.0490574	7.08189	3.33505	490097	2173	2198	1242	649	137912238	79265	1	1	0	0	1	0	1	0	12	chr12q	124446014	17	chr17p	16122346		0	0	0.998267	0.807927	0.789891	0.542203	0.304668		0.992292	1
NSRP1	GOSR1	0.184616	0.998394	0.998806	0.195464	0.999218	-0.0565011	10.4811	3.32948	493892	1304	1012	241	650	141587699	15921	0	0	0	0	0	0	0	0	17	chr17q	30502500	17	chr17q	30151646	350854	1	0	0.998269	0.710345	0.617834	0.21164	0.306373		0.980053	0
PPM1G	TRA2A	0.183385	0.962859	0.963436	0.15282	0.999218	0.0148139	4.34515	3.30724	509295	284195	250292	810	651	44164848	421062	0	0	0	0	0	0	0	0	7	chr7p	23518380	2	chr2p	27395395		0	0	0.998303	0.995635	0.994449	0.494485	0.306373		0.9963	1
TUT7	KLHL9	0.181298	0.993288	0.998394	0.146869	0.999218	-0.0224851	8.25518	3.26953	536982	13079	1514	1088	652	110274284	44225	0	0	0	0	0	0	0	0	9	chr9p	21332534	9	chr9q	86321072		0	0	0.998316	0.957608	0.710949	0.531587	0.308068		0.989518	0
CWF19L2	CUL5	0.178335	0.991147	0.997694	0.15451	0.999218	-0.0511183	9.81381	3.21602	579146	21599	2527	764	653	139077264	21482	0	0	0	0	0	0	0	0	11	chr11q	108058330	11	chr11q	107392092	666238	1	0	0.998358	0.972414	0.811532	0.490458	0.309756		0.983511	0
ICE1	CCT5	0.177627	0.994277	0.998353	0.190449	0.999218	-0.000228255	10.6142	3.20324	589671	9885	1572	265	654	71122396	14992	0	0	0	0	0	0	0	0	5	chr5p	10258166	5	chr5p	5456448	4801718	1	0	0.998376	0.947209	0.719888	0.235577	0.311436		0.979133	0
NSRP1	TAOK1	0.175273	0.996212	0.998271	0.181348	0.999218	-0.0168197	8.77503	3.16072	626105	4962	1695	344	655	101256856	34603	0	0	0	0	0	0	0	0	17	chr17q	29471133	17	chr17q	30151646	680513	1	0	0.998396	0.90726	0.7393	0.301158	0.313107		0.987813	0
ZNF407	TXNL4A	0.17377	0.977641	0.992218	0.163494	0.999218	-0.029636	9.70428	3.13357	650702	115645	17455	551	656	120171780	22621	0	0	0	0	0	0	0	0	18	chr18q	80002374	18	chr18q	74831770	5170604	1	0	0.998414	0.992131	0.960009	0.44557	0.31477		0.984054	0
RPL32	IRX5	0.166667	0.942601	0.957589	0.146573	0.999218	-0.0136955	5.61124	3.00527	782183	605457	321549	1106	657	95911638	179928	0	0	0	0	0	0	0	0	16	chr16q	54932675	3	chr3p	12838034		0	0	0.998509	0.997076	0.995183	0.534351	0.31477		0.99451	1
NCDN	TIMM22	0.162964	0.97513	0.986865	0.158932	0.999218	0.0246625	6.02425	2.93839	862457	139759	42657	646	658	29513150	141063	0	0	0	0	0	0	0	0	17	chr17p	1000400	1	chr1p	35562289		0	0	0.99855	0.993093	0.98051	0.480435	0.316425		0.994032	0
NSRP1	NUFIP2	0.15862	0.9944	0.995841	0.186208	0.999218	-0.0322834	7.66104	2.85993	967871	9522	6289	294	659	123374400	59009	0	0	0	0	0	0	0	0	17	chr17q	29274994	17	chr17q	30151646	876652	1	0	0.998583	0.945458	0.912117	0.270742	0.318072		0.991224	0
RPL17	TRIM37	0.145415	0.947089	0.978218	0.14464	0.999218	-0.0415787	5.92819	2.62142	1386191	526280	103028	1224	660	132611792	149076	0	0	0	0	0	0	0	0	17	chr17q	59037040	18	chr18q	49490473		0	0		0.996867	0.989882	0.543353	0.318072		0.994114	1
LENG1	LENG1	0.133742	0.982088	0.9895	0.150875	0.999218	-0.0194525	3.79632	2.41059	1926789	77589	29136	884	661	105566418	650090	0	0	0	0	0	0	0	0	19	chr19q	54157441	19	chr19q	54157441	0	0	1		0.989815	0.973021	0.504348	0.317308		0.9969	0
TEX10	TEX10	0.121504	0.944948	0.967842	0.149911	0.999218	0.00667814	5.33497	2.18956	2752342	563877	201266	929	662	58301112	213206	0	0	0	0	0	0	0	0	9	chr9q	100327513	9	chr9q	100327513	0	0	1		0.996979	0.993562	0.504259	0.316547		0.994937	0
PRDM10	CHEK1	0.116909	0.878819	0.91003	0.158085	0.999218	-0.00159088	3.86544	2.10656	3157576	2145027	1119961	664	663	73684669	614260	0	0	0	0	0	0	0	0	11	chr11q	125653130	11	chr11q	129951273	4298143	1	0				0.486141	0.318182		0.996838	0
HTATSF1	HTATSF1	0.107124	0.940254	0.974594	0.146464	0.999218	0.0339585	4.4855	1.92983	4248352	649057	134579	1110	664	18787868	379466	0	0	0	0	0	0	0	0	X	chrXq	136504788	X	chrXq	136504788	0	0	1		0.997168	0.991586	0.532725	0.317422		0.99609	0
FXN	FXN	0.097501	0.774891	0.737956	0.154955	0.999218	-0.0666328	1.61103	1.75602	5716708	5914201	6354437	750	665	144643846	6494778	0	0	0	0	0	0	0	0	9	chr9q	69057414	9	chr9q	69057414	0	0	1				0.489362	0.316667			0
MROH6	UBE2K	0.0893567	0.77975	0.84909	0.1431	0.999218	-0.0426893	3.51908	1.60892	7367947	5708892	2589356	1337	666	133513659	823914	0	0	0	0	0	0	0	0	4	chr4p	39740464	8	chr8q	143569482		0	0				0.557084	0.316667		0.997224	1
TCF7L1	STK26	0.0846716	0.757432	0.76122	0.152728	0.999218	0.0122593	2.05389	1.5243	8526384	6678021	5452416	815	667	48441617	3740274	0	0	0	0	0	0	0	0	X	chrXq	132049622	2	chr2p	85221890		0	0				0.495413	0.316667			1
H2AC8	ADRA2C	0.0671676	0.572634	0.622004	0.154075	0.999218	-0.0959532	1.92562	1.20814	14586262	17180658	11863693	775	668	147202211	4368740	0	0	0	0	0	0	0	0	4	chr4p	3767456	6	chr6p	26217179		0	0				0.491461	0.316667			1
PTPRM	TOMM6	0.0666031	0.730215	0.839908	0.143414	0.999218	0.0714628	2.6441	1.19795	14835785	7943151	2848057	1310	669	1420057	1923569	0	0	0	0	0	0	0	0	6	chr6p	41788794	18	chr18p	7987086		0	0				0.553547	0.316667			1
SUPT3H	TBP	0.0617501	0.70168	0.818743	0.151009	0.999218	0.0230258	2.80944	1.11029	17142838	9364579	3481918	875	670	31723996	1619004	0	0	0	0	0	0	0	0	6	chr6q	170563614	6	chr6p	45093496		0	0				0.504363	0.316667			1
COIL	NIPSNAP1	0.0611046	0.642716	0.732974	0.150291	0.999218	-4.46215e-05	1.74789	1.09864	17471485	12640647	6557579	913	671	70777139	5449823	0	0	0	0	0	0	0	0	22	chr22q	29567960	17	chr17q	56949624		0	0				0.506003	0.316667			1
TUBB	ANAPC2	0.0545225	0.579264	0.701104	0.17299	0.999218	0.00474398	2.80734	0.979751	21146091	16719564	7916560	433	672	61843219	1622594	0	0	0	0	0	0	0	0	9	chr9q	137181672	6	chr6p	30722887		0	0				0.350158	0.316667			1
MOSPD2	FAM241A	0.0306192	0.268097	0.290085	0.15048	0.999218	0.00621895	1.14433	0.548014	39679912	49339366	41823941	901	673	59137329	12208854	0	0	0	0	0	0	0	0	4	chr4q	112170355	X	chrXp	14897874		0	0				0.506024	0.316667			1
ZNF823	NAB1	0.02778	0.39706	0.538541	0.147489	0.999218	0.00452254	2.01716	0.496735	42420202	32550334	17038701	1050	674	62251977	3908793	0	0	0	0	0	0	0	0	2	chr2q	190670830	19	chr19p	11730106		0	0				0.523659	0.316667			1
CHTOP	ALYREF	0.0138718	0.317714	0.438689	0.151284	0.999218	-0.0090973	1.33461	0.245528	57197967	42147651	24947520	864	675	87680023	9380164	1	0	0	0	0	0	0	0	17	chr17q	81889711	1	chr1q	153640186		0	0				0.504394	0.315914			1
TLN1	TLN2	-0.0473943	-0.490777	-0.311702	0.147421	0.999218	0.0234328	0.304308	-0.861047	121702212	124331849	108650450	1055	676	31164683	43781374	1	1	0	0	0	0	0	0	15	chr15q	62617590	9	chr9p	35714572		0	0				0.525078	0.315166			1
SNAP23	LZTR1	0.28207	0.976077	0.981059	0.154092	0.999176	-0.0352803	11.7028	5.08966	46258	130088	80427	774	677	126690827	9445	0	0	0	0	0	0	0	0	22	chr22q	20990664	15	chr15q	42512094		0	0	0.99569	0.992699	0.98784	0.491461	0.316785		0.971946	0
CCNL1	SSU72	0.237974	0.999465	0.999341	0.178675	0.999176	-0.0229972	10.012	4.29322	134479	327	477	363	678	111040375	19583	0	0	0	0	0	0	0	0	1	chr1p	1558268	3	chr3q	157151634		0	0	0.997258	0.367021	0.409962	0.312727	0.316785		0.982519	1
CRK	RANBP1	0.215608	0.975624	0.988141	0.170735	0.999176	0.000939119	9.67222	3.88924	230920	134647	35826	454	679	68929075	22978	0	0	0	0	0	0	0	0	22	chr22q	20121730	17	chr17p	1438462		0	0	0.997736	0.992896	0.977408	0.374251	0.318396		0.98414	0
CENPJ	MICU2	0.203424	0.997859	0.997941	0.159933	0.999176	0.0117992	7.74265	3.66918	310195	1984	2141	624	680	49230101	56696	0	0	0	0	0	0	0	0	13	chr13q	21548430	13	chr13q	24908140	3359710	1	0	0.997953	0.791432	0.786585	0.470852	0.32		0.991028	0
COPS3	MED9	0.203365	0.987277	0.992959	0.153989	0.999176	-0.0413213	8.3132	3.6681	310631	41593	14785	777	681	132396974	43014	0	0	0	0	0	0	0	0	17	chr17p	17485110	17	chr17p	17263931	221179	1	0	0.997955	0.983647	0.953982	0.493384	0.321596		0.989251	0
CFDP1	USP10	0.202024	0.997282	0.998188	0.159351	0.999176	-0.0107589	10.8697	3.64389	320899	2905	1784	638	682	90695025	13411	0	0	0	0	0	0	0	0	16	chr16q	84739961	16	chr16q	75363606	9376355	1	0	0.997974	0.851412	0.75	0.476923	0.323185		0.977823	0
CUL4B	DCUN1D2	0.185681	0.994153	0.996829	0.167211	0.999176	0.00173838	7.0116	3.34871	481061	10233	4162	490	683	67431598	82174	0	0	0	0	0	0	0	0	13	chr13q	113473691	X	chrXq	120549695		0	0	0.998262	0.949013	0.876093	0.403361	0.324766		0.992415	0
UVRAG	RPS3	0.185588	0.995677	0.997118	0.157758	0.999176	0.0140868	10.3561	3.34702	482183	6150	3607	672	684	45364803	16827	0	0	0	0	0	0	0	0	11	chr11q	75410910	11	chr11q	75979721	568811	1	0	0.998266	0.92323	0.858754	0.486258	0.32634		0.980957	0
CCNL1	MRPL20	0.183812	0.987194	0.9944	0.185261	0.999176	-0.0169114	8.48917	3.31494	503962	42168	10106	305	685	101411261	39506	0	0	0	0	0	0	0	0	1	chr1p	1404601	3	chr3q	157151634		0	0	0.998294	0.983817	0.9388	0.275424	0.327907		0.988837	0
NSRP1	CRLF3	0.178757	0.993082	0.997982	0.178345	0.999176	-0.0429404	12.2256	3.22365	572954	13785	2083	369	686	133711767	7593	0	0	0	0	0	0	0	0	17	chr17q	30803688	17	chr17q	30151646	652042	1	0	0.998351	0.959166	0.780231	0.316547	0.329466		0.96683	0
LIN54	COPS4	0.1771	0.983488	0.98983	0.160387	0.999176	0.0522725	7.04963	3.19372	597644	67056	27605	616	687	6225413	80624	0	0	0	0	0	0	0	0	4	chr4q	83055500	4	chr4q	82968772	86728	1	0	0.998381	0.98867	0.971933	0.46697	0.331019		0.992355	0
NSRP1	GIT1	0.173791	0.994977	0.997571	0.177893	0.999176	-0.0484829	9.78475	3.13394	650334	7913	2734	374	688	137566211	21786	0	0	0	0	0	0	0	0	17	chr17q	29581562	17	chr17q	30151646	570084	1	0	0.998413	0.937084	0.823482	0.321429	0.332564		0.983652	0
NUP153	NUP153	0.173014	0.985877	0.993618	0.156973	0.999176	-0.0189787	5.81282	3.11991	663451	50458	12450	697	689	104804585	159384	0	0	0	0	0	0	0	0	6	chr6p	17660981	6	chr6p	17660981	0	0	1	0.998415	0.986079	0.947688	0.484663	0.331797		0.994222	0
CUL4B	TUBGCP3	0.164021	0.984683	0.993329	0.165959	0.999176	-0.0256203	6.17579	2.95749	838817	58457	13485	507	690	114829967	129306	0	0	0	0	0	0	0	0	13	chr13q	112545320	X	chrXq	120549695		0	0	0.998531	0.987612	0.95081	0.411924	0.333333		0.993817	0
ZW10	REXO2	0.158595	0.944289	0.958453	0.164504	0.999176	0.0014188	5.4933	2.85948	968521	575303	310828	534	691	68029307	193262	0	0	0	0	0	0	0	0	11	chr11q	114444873	11	chr11q	113753440	691433	1	0	0.998583	0.997	0.995062	0.429688	0.334862		0.994687	0
EIF3B	EIF3B	0.152731	0.989624	0.996624	0.147859	0.999176	0.0236933	6.21627	2.75356	1134906	28774	4562	1021	692	30810547	126290	0	0	0	0	0	0	0	0	7	chr7p	2367416	7	chr7p	2367416	0	0	1		0.97824	0.885635	0.525641	0.334096		0.99375	0
TMEM50A	BFSP1	0.151857	0.964589	0.980606	0.15029	0.999176	0.038154	4.51397	2.73779	1162286	261391	84112	914	693	14966666	371747	0	0	0	0	0	0	0	0	20	chr20p	17531562	1	chr1p	25350348		0	0		0.995393	0.988255	0.506003	0.334096		0.996029	1
TTI2	TTI2	0.151185	0.977106	0.9895	0.16072	0.999176	-0.0105239	6.26061	2.72564	1183592	120573	29130	608	694	90271421	123222	0	0	0	0	0	0	0	0	8	chr8p	33505928	8	chr8p	33505928	0	0	1		0.992339	0.973087	0.464203	0.333333		0.993666	0
PSAP	CACNA1A	0.140247	0.944536	0.94433	0.142294	0.999176	-0.0256099	2.09991	2.52808	1601808	571118	506884	1412	695	114815401	3542019	0	0	0	0	0	0	0	0	19	chr19p	13356460	10	chr10q	71833774		0	0		0.99699	0.996285	0.56383	0.333333			1
CRK	SNAP29	0.139324	0.882484	0.927036	0.171129	0.999176	-0.027196	6.11153	2.51141	1644187	2038087	793789	451	696	116992723	134091	0	0	0	0	0	0	0	0	22	chr22q	20875110	17	chr17p	1438462		0	0			0.996996	0.371601	0.334852		0.993906	0
PDE4A	ACOT8	0.123861	0.873219	0.855102	0.154554	0.999176	0.00526329	3.50411	2.23213	2567381	2312004	2424602	762	697	60886713	834995	0	0	0	0	0	0	0	0	20	chr20q	45849556	19	chr19p	10443202		0	0				0.489484	0.334852		0.997239	1
TAF1D	CCDC90B	0.123396	0.822449	0.860496	0.167274	0.999176	-0.0326701	5.82752	2.22373	2602995	4021011	2279479	486	698	123820417	158042	0	0	0	0	0	0	0	0	11	chr11q	83272724	11	chr11q	93735844	10463120	0	0				0.4	0.334852		0.994217	1
GEMIN8	OFD1	0.122818	0.936342	0.938154	0.162916	0.999176	-0.0126814	3.70047	2.2133	2647626	722986	603519	563	699	94130238	704373	0	0	0	0	0	0	0	0	X	chrXp	13744122	X	chrXp	14007038	262916	1	0		0.997325	0.996606	0.451613	0.336364		0.997024	0
MARCHF2	ECE1	0.118059	0.880054	0.889278	0.148319	0.999176	-0.014311	3.29482	2.12733	3050190	2108775	1570136	996	700	96983723	1009168	0	0	0	0	0	0	0	0	1	chr1p	21281377	19	chr19p	8426161		0	0				0.522876	0.336364			1
NOM1	NOM1	0.104634	0.88656	0.950424	0.152649	0.999176	0.0574214	4.91389	1.88486	4585408	1922600	417698	821	701	4326999	280768	0	0	0	0	0	0	0	0	7	chr7q	156961444	7	chr7q	156961444	0	0	1			0.995844	0.49635	0.335601		0.995609	0
STC1	LNPK	0.10055	0.864366	0.926377	0.150264	0.999176	0.0146232	3.36457	1.81108	5201053	2586670	805786	916	702	44478260	946393	0	0	0	0	0	0	0	0	2	chr2q	175963351	8	chr8p	23848368		0	0			0.997021	0.506003	0.335601		0.997355	1
FAM210A	SEH1L	0.0990641	0.862349	0.919789	0.188946	0.999176	-0.0925579	4.86834	1.78425	5446105	2650656	928142	273	703	147123819	289657	0	0	0	0	0	0	0	0	18	chr18p	12967774	18	chr18p	13694952	727178	1	0			0.997178	0.244131	0.337104		0.995637	0
WDR73	AURKAIP1	0.0888346	0.721033	0.809067	0.163945	0.999176	-0.0198722	3.55172	1.59949	7489004	8388102	3787411	541	704	106235297	800587	0	0	0	0	0	0	0	0	1	chr1p	1374472	15	chr15q	84646784		0	0				0.435567	0.3386		0.997192	0
DDX27	RAB5B	0.0874996	0.796673	0.839331	0.148466	0.999176	0.00379697	2.85458	1.57538	7807867	5013460	2864522	984	705	63594066	1545930	0	0	0	0	0	0	0	0	12	chr12q	55985316	20	chr20q	49231744		0	0				0.521311	0.3386			1
ATP2A1	H2AC17	0.0373985	0.429795	0.589105	0.151597	0.999176	0.0246797	2.53268	0.670461	33586716	29153151	13767786	862	706	29490398	2167055	0	0	0	0	0	0	0	0	6	chr6p	27892942	16	chr16p	28891477		0	0				0.505282	0.3386			1
SERF2	PARG	0.02896	0.28712	0.432266	0.153661	0.999176	0.0226745	1.93291	0.518047	41268201	46463407	25533194	782	707	32211186	4329735	0	0	0	0	0	0	0	0	10	chr10q	49880153	15	chr15q	43786588		0	0				0.495292	0.3386			1
COPE	BSPRY	0.0261686	0.294491	0.331549	0.146587	0.999176	-0.0036861	1.1028	0.46763	44021770	45389657	36309627	1104	708	77629751	12947045	0	0	0	0	0	0	0	0	9	chr9q	113360382	19	chr19p	18909450		0	0				0.534351	0.3386			1
MAGOH	STRAP	0.281666	0.999465	0.999382	0.200875	0.999135	-0.0218298	14.967	5.08236	46718	324	434	212	709	109280981	2671	0	0	0	0	0	0	0	0	12	chr12p	15892932	1	chr1p	53232709		0	0	0.995727	0.367021	0.371901	0.203593	0.3386		0.928414	1
CHCHD3	CHCHD6	0.244392	0.988924	0.994441	0.146316	0.999135	-0.0212085	9.97906	4.40913	115316	32356	9967	1123	710	108327338	19869	1	1	0	0	0	0	1	0	3	chr3q	126832330	7	chr7q	132933480		0	0	0.99704	0.980268	0.938261	0.531722	0.337838		0.982597	1
SPTSSA	SPTSSB	0.234111	0.992135	0.993577	0.147656	0.999135	-0.0309784	11.0218	4.22343	147743	17373	12550	1039	711	121828452	12555	1	1	0	0	0	0	0	0	3	chr3q	161358158	14	chr14q	34447514		0	0	0.997339	0.966708	0.94806	0.522979	0.337079		0.976502	1
TRA2B	KLHL7	0.233543	0.990653	0.998641	0.150238	0.999135	-0.0168021	17.8402	4.21318	149684	23745	1169	917	712	101227553	1108	0	0	0	0	0	0	0	0	7	chr7p	23141850	3	chr3q	185926286		0	0	0.99735	0.974652	0.652336	0.506003	0.337079		0.871324	1
AAMP	IDH3G	0.231224	0.996253	0.997694	0.183125	0.999135	0.0235127	12.1066	4.17129	158251	4849	2503	321	713	31055918	7967	0	0	0	0	0	0	0	0	X	chrXq	153790072	2	chr2q	218267133		0	0	0.997442	0.905028	0.810061	0.285141	0.338565		0.967975	0
NSRP1	RPL23A	0.224841	0.998106	0.999176	0.176664	0.999135	-0.040381	14.5769	4.056	184641	1631	611	382	714	131592929	3084	0	0	0	0	0	0	0	0	17	chr17q	28722172	17	chr17q	30151646	1429474	1	0	0.997578	0.755525	0.489297	0.327465	0.340045		0.932692	0
WDR1	MUS81	0.215843	0.996788	0.998353	0.171446	0.999135	-0.0458693	13.9583	3.89349	229620	3781	1566	445	715	135868203	3854	0	0	0	0	0	0	0	0	11	chr11q	65863664	4	chr4p	10095569		0	0	0.997751	0.879661	0.71831	0.361963	0.341518		0.943177	0
WDR1	EIF1AD	0.210946	0.996171	0.997282	0.170136	0.999135	-0.0779008	10.2228	3.80503	258584	5039	3264	463	716	146317037	17870	0	0	0	0	0	0	0	0	11	chr11q	65999351	4	chr4p	10095569		0	0	0.997851	0.908604	0.845899	0.388889	0.342984		0.981361	0
ERCC6L	VRK2	0.20795	0.986865	0.988882	0.150015	0.999135	0.042858	2.81179	3.75091	277956	44201	32052	925	717	11392077	1615033	0	0	0	0	0	0	0	0	2	chr2p	58033756	X	chrXq	72221846		0	0	0.997878	0.984417	0.975415	0.505137	0.342984			1
PELO	TTC37	0.206315	0.998765	0.999382	0.142674	0.999135	0.0262815	6.68143	3.72139	289062	886	445	1379	718	27420836	97892	0	0	0	0	0	0	0	0				5	chr5q	52795980		0	0	0.997896	0.618454	0.384615	0.559459	0.342984		0.992974	1
THAP12	THAP12	0.206298	0.999465	0.999506	0.172018	0.999135	0.0208488	8.82273	3.72109	289180	332	371	441	719	34810591	33849	0	0	0	0	0	0	0	0	11	chr11q	76365544	11	chr11q	76365544	0	0	1	0.997892	0.375	0.369863	0.356037	0.342222		0.987572	0
CUL4B	CDC16	0.186139	0.997324	0.998559	0.16703	0.999135	0.011494	10.1598	3.35698	475587	2830	1277	493	720	49756237	18377	0	0	0	0	0	0	0	0	13	chr13q	114253810	X	chrXq	120549695		0	0	0.998251	0.847328	0.67354	0.408333	0.343681		0.981771	0
MED10	FASTKD3	0.185763	0.962736	0.987565	0.165382	0.999135	-0.0273778	10.4919	3.35018	480079	285940	38766	514	721	117237040	15823	0	0	0	0	0	0	0	0	5	chr5p	7864095	5	chr5p	6375210	1488885	1	0	0.998259	0.995646	0.978885	0.419786	0.345133		0.979951	0
CCNL1	CDK11B	0.184453	0.987112	0.996294	0.177558	0.999135	0.0145622	10.5996	3.32652	495940	42693	5253	376	722	44578807	15085	0	0	0	0	0	0	0	0	1	chr1p	1647114	3	chr3q	157151634		0	0	0.998276	0.983986	0.898755	0.323843	0.346578		0.979247	0
LRPPRC	IAH1	0.151281	0.900642	0.891831	0.147758	0.999135	0.0378689	2.96932	2.72738	1180562	1539981	1511491	1030	723	15206950	1378470	0	0	0	0	0	0	0	0	2	chr2p	9493110	2	chr2p	43941244	34448134	0	0				0.525478	0.346578			1
HYLS1	C17orf75	0.146213	0.977847	0.98493	0.157929	0.999135	0.0266503	5.34119	2.63584	1356165	113772	54367	667	724	26957704	212386	0	0	0	0	0	0	0	0	17	chr17q	32339228	11	chr11q	125892130		0	0		0.992037	0.983906	0.486141	0.346578		0.994938	1
NSRP1	IFT20	0.143835	0.978877	0.985177	0.179503	0.999135	-0.0488262	4.89111	2.5929	1448378	104463	52826	357	725	137774172	285156	0	0	0	0	0	0	0	0	17	chr17q	28331899	17	chr17q	30151646	1819747	1	0		0.991618	0.983523	0.301115	0.348018		0.995633	0
TRUB1	SMARCE1	0.133758	0.969653	0.976941	0.144665	0.999135	-0.00859949	3.96366	2.41088	1925868	199199	113674	1220	726	86767181	567031	0	0	0	0	0	0	0	0	17	chr17q	40636390	10	chr10q	114957936		0	0		0.994562	0.990551	0.544139	0.348018		0.996717	1
SCMH1	UTP18	0.132247	0.915754	0.898789	0.157264	0.999135	0.0144673	2.74946	2.3836	2011425	1166675	1356759	685	727	44735250	1722297	0	0	0	0	0	0	0	0	17	chr17q	51279240	1	chr1p	41134754		0	0				0.4875	0.348018			1
HNF4G	CHEK2	0.128655	0.92856	0.911883	0.148928	0.999135	-0.0205052	2.1473	2.31871	2231338	881210	1082279	968	728	107233161	3350196	0	0	0	0	0	0	0	0	22	chr22q	28714788	8	chr8q	75487242		0	0		0.997547		0.518946	0.348018			1
TAF1D	TMEM126A	0.126262	0.84419	0.877296	0.162984	0.999135	0.00896314	5.91355	2.27549	2392705	3248344	1853569	561	729	54192624	150334	0	0	0	0	0	0	0	0	11	chr11q	85652254	11	chr11q	93735844	8083590	1	0				0.448878	0.349451		0.994143	0
MDH2	ALG9	0.12131	0.804002	0.849419	0.150912	0.999135	-0.0329953	4.98646	2.18605	2768348	4721670	2579636	882	730	124191016	267496	0	0	0	0	0	0	0	0	11	chr11q	111819803	7	chr7q	76057807		0	0				0.505226	0.349451		0.995538	1
IWS1	EIF2AK4	0.101285	0.714197	0.639587	0.156329	0.999135	-0.0429263	1.75255	1.82436	5084046	8726531	10910915	716	731	133700380	5417955	0	0	0	0	0	0	0	0	15	chr15q	39984853	2	chr2q	127504074		0	0				0.488	0.349451			1
LCMT2	ARHGEF17	0.0910702	0.804249	0.871778	0.148424	0.999135	0.0318041	3.42566	1.63987	6984383	4713094	1990326	988	732	20994654	895660	0	0	0	0	0	0	0	0	11	chr11q	73338832	15	chr15q	43327111		0	0				0.521311	0.349451		0.997309	1
ECHS1	MIF	0.0700938	0.667422	0.675163	0.14767	0.999135	0.00782642	1.01847	1.261	13352667	11209875	9118048	1036	733	56226219	14605249	0	0	0	0	0	0	0	0	22	chr22q	23894803	10	chr10q	133367920		0	0				0.524642	0.349451			1
NRDC	CEP20	0.0579199	0.565964	0.635345	0.151194	0.999135	-0.0810511	2.33848	1.04111	19176995	17654124	11137354	869	734	146582259	2688322	0	0	0	0	0	0	0	0	16	chr16p	15877161	1	chr1p	51833968		0	0				0.505245	0.349451			1
ARID1A	ARID1B	0.0545866	0.461995	0.679898	0.145137	0.999135	-0.000779055	4.95682	0.980909	21107364	26078048	8891849	1185	735	72156742	272813	1	1	1	0	1	1	1	0	6	chr6q	156993402	1	chr1p	26739060		0	0				0.538235	0.348684		0.995577	1
TUBB	NDOR1	0.0309243	0.447418	0.563864	0.170644	0.999135	-0.0360148	1.59509	0.553526	39392734	27443053	15345587	458	736	127455452	6630116	0	0	0	0	0	0	0	0	9	chr9q	137212530	6	chr6p	30722887		0	0				0.381657	0.350109			0
KIF11	NCEH1	0.0293537	0.304826	0.404348	0.141075	0.999135	-0.0485268	1.60844	0.525159	40887984	43919784	28208599	1527	737	137592946	6516608	0	0	0	0	0	0	0	0	3	chr3q	172670658	10	chr10q	92624262		0	0				0.571429	0.350109			1
CHIC1	HLA-DRA	0.0233775	0.311332	0.419954	0.147877	0.999135	-0.0130147	1.18801	0.417217	46873044	43015827	26686619	1019	738	94717593	11482722	0	0	0	0	0	0	0	0	6	chr6p	32442466	X	chrXq	73625130		0	0				0.527331	0.350109			1
FDX1	BATF	-0.014061	-0.303549	0.425677	0.147239	0.999135	0.00144695	4.64005	-0.258988	89868017	103555100	26145205	1066	739	67976534	339247	0	0	0	0	0	0	0	0	14	chr14q	75534730	11	chr11q	110447108		0	0				0.525741	0.350109		0.995923	1
TTC7A	NLGN2	0.423321	0.999465	0.999547	0.151877	0.999094	0.00329526	22.6674	7.6409	1160	309	321	851	740	64525697	384	0	0	0	0	0	0	0	0	17	chr17p	7412256	2	chr2p	46995994		0	0	0.958614	0.368132	0.311224	0.5	0.351528		0.762821	0
HBS1L	KLHL9	0.277011	0.999835	0.999835	0.16855	0.999094	-0.0632179	18.6386	4.99829	52281	109	131	477	741	143819331	895	0	0	0	0	0	0	0	0	9	chr9p	21332534	6	chr6q	135007600		0	0	0.995847	0.0481928	0.0408163	0.394886	0.352941		0.853116	0
CDK6	CCNE1	0.271002	0.993535	0.998806	0.144497	0.999094	0.0420452	10.2501	4.88975	60396	12180	992	1230	742	11959097	17667	0	0	0	0	0	0	0	0	19	chr19q	29818152	7	chr7q	92720747		0	0	0.996023	0.955197	0.610022	0.543353	0.352941		0.981237	1
SYK	RNF11	0.270776	0.981553	0.985424	0.147173	0.999094	0.066115	7.18802	4.88566	60749	81666	51170	1070	743	2218051	75016	0	0	0	0	0	0	0	0	1	chr1p	51254860	9	chr9q	90850074		0	0	0.996046	0.990261	0.983079	0.52648	0.352941		0.992121	1
POLR3D	XPO7	0.25474	0.997859	0.998312	0.172353	0.999094	0.000503707	9.69767	4.59604	89741	1963	1620	437	744	69747797	22685	0	0	0	0	0	0	0	0	8	chr8p	21963124	8	chr8p	22249867	286743	1	0	0.99679	0.792281	0.728997	0.35625	0.354348		0.984088	0
COQ10B	COQ10A	0.2429	0.986165	0.997241	0.147686	0.999094	-0.00117616	16.2348	4.38219	119559	48523	3342	1034	745	72904310	1719	1	1	1	1	0	0	0	0	12	chr12q	56268954	2	chr2q	197464431		0	0	0.997087	0.98566	0.847742	0.524642	0.353579		0.906329	1
ATL2	RAB18	0.218197	0.980441	0.992959	0.155453	0.999094	-0.00190245	12.9753	3.936	216942	90823	14778	734	746	74272115	5611	0	0	0	0	0	0	0	0	10	chr10p	27523272	2	chr2p	38336269		0	0	0.997703	0.990893	0.953975	0.486166	0.353579		0.958662	1
POLR3D	PPP3CC	0.216967	0.992382	0.995347	0.172055	0.999094	-0.0400452	6.99982	3.91378	223426	16383	7524	439	747	131298283	82678	0	0	0	0	0	0	0	0	8	chr8p	22491102	8	chr8p	22249867	241235	1	0	0.997729	0.964796	0.923204	0.358255	0.354978		0.992432	0
UVRAG	SPCS2	0.20051	0.999053	0.999341	0.154888	0.999094	0.01736	11.5561	3.61654	333058	628	482	752	748	40083754	10004	0	0	0	0	0	0	0	0	11	chr11q	74964150	11	chr11q	75979721	1015571	1	0	0.998002	0.550314	0.412214	0.490347	0.356371		0.97327	0
AP2A1	AP2A2	0.195113	0.998724	0.999424	0.14766	0.999094	0.0441956	8.08583	3.51906	380584	938	411	1037	749	10504377	47949	1	1	0	1	0	0	0	0	11	chr11p	969055	19	chr19q	49787058		0	0	0.998094	0.632319	0.364407	0.52381	0.355603		0.99009	1
NSRP1	TEFM	0.184437	0.998476	0.998518	0.179368	0.999094	-0.0748443	9.75276	3.32624	496152	1212	1323	358	750	145989804	22116	0	0	0	0	0	0	0	0	17	chr17q	30902612	17	chr17q	30151646	750966	1	0	0.998276	0.693989	0.680067	0.303704	0.356989		0.983739	0
POLR3D	BIN3	0.182652	0.981553	0.995182	0.17524	0.999094	0.0116393	10.2907	3.29399	518989	81855	7979	400	751	49504981	17348	0	0	0	0	0	0	0	0	8	chr8p	22644770	8	chr8p	22249867	394903	1	0	0.998316	0.99028	0.926398	0.342282	0.358369		0.981105	0
HIC2	PLP2	0.168916	0.970518	0.959277	0.154177	0.999094	0.0127739	4.55677	3.0459	737579	189291	300323	772	752	47565947	360301	0	0	0	0	0	0	0	0	X	chrXp	49173566	22	chr22q	21434417		0	0	0.998479	0.99437	0.994973	0.490494	0.358369		0.995988	1
RIC1	RAB6A	0.16631	0.904801	0.922342	0.145187	0.999094	-0.0138199	8.44085	2.99882	789464	1433251	879464	1182	753	96129257	40431	0	0	0	0	0	0	0	0	11	chr11q	73718356	9	chr9p	5703870		0	0	0.998511		0.997121	0.538348	0.358369		0.988926	1
JAK2	CPNE3	0.158333	0.981183	0.961459	0.152693	0.999094	-0.00757787	1.72699	2.85475	975389	84860	273583	817	754	84887149	5596082	0	0	0	0	0	0	0	0	8	chr8q	86537966	9	chr9p	5057169		0	0	0.998584	0.990533	0.994672	0.495413	0.358369			1
ZNF407	SLC66A2	0.137483	0.948942	0.97023	0.156825	0.999094	-0.0427992	5.47384	2.47817	1732183	495000	176097	700	755	133600311	195547	0	0	0	0	0	0	0	0	18	chr18q	79927036	18	chr18q	74831770	5095266	1	0		0.996792	0.992991	0.486762	0.359743		0.99471	0
KDM8	TONSL	0.116268	0.823767	0.815037	0.15034	0.999094	0.0492782	2.44259	2.09499	3218988	3972792	3596832	910	756	7608509	2392236	0	0	0	0	0	0	0	0	8	chr8q	144436608	16	chr16p	27212647		0	0				0.506873	0.359743			1
C18orf21	TMX3	0.113678	0.848102	0.895989	0.152734	0.999094	-0.0273483	4.14784	2.0482	3480824	3115881	1418804	814	757	117197946	489971	0	0	0	0	0	0	0	0	18	chr18q	68694398	18	chr18q	35975978	32718420	0	0				0.495413	0.359743		0.996563	1
STING1	MYH3	0.102317	0.822367	0.887754	0.158225	0.999094	-0.0195602	4.74848	1.84301	4924442	4024631	1605490	662	758	105738901	314587	0	0	0	0	0	0	0	0	17	chr17p	10653474	5	chr5q	139479146		0	0				0.485043	0.359743		0.995839	1
THTPA	PRORP	0.0990972	0.805979	0.804208	0.1499	0.999094	-0.0060671	3.16017	1.78485	5440462	4645635	3944856	930	759	82085332	1144771	0	0	0	0	0	0	0	0	14	chr14q	35199730	14	chr14q	23536016	11663714	0	0				0.504259	0.359743			1
PEX11G	IQANK1	0.0982208	0.839867	0.822243	0.1442	0.999094	0.0539082	2.45043	1.76902	5590376	3398136	3373329	1255	760	5559947	2371822	0	0	0	0	0	0	0	0	8	chr8q	143762392	19	chr19p	7485926		0	0				0.544808	0.359743			1
GLIPR1	DDX54	0.0949354	0.836202	0.813679	0.140569	0.999094	-0.0187369	0.85921	1.70968	6192502	3526409	3640641	1579	761	104413775	18430662	0	0	0	0	0	0	0	0	12	chr12q	113171326	12	chr12q	75492309	37679017	0	0				0.574144	0.359743			1
FGFR4	CLIC4	0.0944809	0.813926	0.849872	0.149629	0.999094	-0.0407349	2.4485	1.70147	6280378	4340246	2567627	944	762	131899446	2376834	0	0	0	0	0	0	0	0	1	chr1p	24794884	5	chr5q	177092530		0	0				0.510101	0.359743			1
RAP1GDS1	URB1	0.0904637	0.731821	0.751997	0.149563	0.999094	-0.0430776	2.05671	1.62891	7117415	7864466	5802915	947	763	133818679	3727684	0	0	0	0	0	0	0	0	21	chr21q	32352015	4	chr4q	98352621		0	0				0.511745	0.359743			1
NSRP1	SPAG5	0.0892503	0.819237	0.876596	0.175516	0.999094	-0.0186353	4.1004	1.607	7392339	4141155	1871220	395	764	104248895	508402	0	0	0	0	0	0	0	0	17	chr17q	28588300	17	chr17q	30151646	1563346	1	0				0.336735	0.361111		0.996579	0
HNRNPH1	WASHC2C	0.0853152	0.784938	0.878778	0.161489	0.999094	-0.0010615	5.19633	1.53592	8358136	5491715	1818119	589	765	72688331	233060	0	0	0	0	0	0	0	0	10	chr10q	45760004	5	chr5q	179624481		0	0				0.453461	0.361111		0.995126	1
PRPS1	OSTF1	0.0823766	0.625175	0.625299	0.160907	0.999094	0.06666	2.37862	1.48284	9154919	13705543	11682052	606	766	2122057	2569007	0	0	0	0	0	0	0	0	9	chr9q	75117890	X	chrXq	107639768		0	0				0.464037	0.361111			1
EAF2	TWF1	0.0816639	0.77452	0.845302	0.149166	0.999094	0.00702272	2.54473	1.46997	9359230	5930824	2694551	960	767	57676360	2139176	0	0	0	0	0	0	0	0	12	chr12q	43800020	3	chr3q	121860868		0	0				0.517413	0.361111			1
NUP50	MPHOSPH9	0.0589486	0.646669	0.788685	0.184635	0.999094	-0.00483685	2.8395	1.05969	18611258	12405772	4466270	308	768	79787092	1569867	0	0	0	0	0	0	0	0	12	chr12q	123198163	22	chr22q	45175971		0	0				0.277311	0.361111			1
CLN8	BORCS5	0.0553219	0.594005	0.739932	0.146112	0.999094	-0.0273603	1.98195	0.99419	20667507	15716595	6276871	1138	769	117213970	4078561	0	0	0	0	0	0	0	0	12	chr12p	12414156	8	chr8p	1769814		0	0				0.533835	0.361111			1
TMEM11	NAGA	0.0443427	0.495141	0.472124	0.146134	0.999094	-0.00243229	0.391708	0.795885	28024133	23161622	22057352	1137	770	75271496	37954267	0	0	0	0	0	0	0	0	22	chr22q	42064588	17	chr17p	21206058		0	0				0.533835	0.361111			1
CNDP2	SPRED2	-0.0144107	-0.131928	0.283867	0.148451	0.999094	-0.00969356	0.351543	-0.265303	90266937	76592796	42721041	986	771	88766709	40514275	0	0	0	0	0	0	0	0	2	chr2p	65369887	18	chr18q	74509908		0	0				0.521311	0.361111			1
VPS4A	TXNL4A	0.358488	0.999671	0.999753	0.179547	0.999053	0.0122135	22.8654	6.46991	6585	184	164	356	772	48519417	371	0	0	0	0	0	0	0	0	18	chr18q	80002374	16	chr16q	69319144		0	0	0.986877	0.184874	0.0869565	0.298507	0.362473		0.760797	0
GDI2	GDI1	0.325797	0.999629	0.999671	0.154332	0.999053	-0.0474597	15.6466	5.87945	15565	223	220	766	773	136926034	2092	1	1	1	0	0	0	1	0	X	chrXq	154440310	10	chr10p	5789328		0	0	0.992113	0.248175	0.181818	0.489524	0.361702		0.915552	1
TAF1D	CEP295	0.255993	0.997077	0.998229	0.16414	0.999053	-0.0314183	12.3798	4.61865	87024	3218	1727	540	774	122356156	7142	0	0	0	0	0	0	0	0	11	chr11q	93696020	11	chr11q	93735844	39824	1	0	0.99673	0.864362	0.744275	0.434109	0.363057		0.965323	0
ZC3H13	MED4	0.255884	0.998847	0.998724	0.145382	0.999053	-0.0229424	11.8151	4.61669	87267	799	1076	1174	775	110958745	8993	0	0	0	0	0	0	0	0	13	chr13q	48085414	13	chr13q	46003606	2081808	1	0	0.996739	0.598916	0.634	0.537666	0.364407		0.970619	0
AAMP	CETN2	0.255758	0.991394	0.9979	0.179743	0.999053	0.0416121	13.3841	4.61441	87534	20428	2184	354	776	12270108	4795	0	0	0	0	0	0	0	0	X	chrXq	152828876	2	chr2q	218267133		0	0	0.996748	0.970924	0.789631	0.296992	0.364407		0.952711	1
WDR1	RELA	0.252269	0.999094	0.999176	0.166855	0.999053	-0.0708503	14.9888	4.55141	95257	593	606	495	777	145433049	2643	0	0	0	0	0	0	0	0	11	chr11q	65658729	4	chr4p	10095569		0	0	0.996829	0.537705	0.486154	0.411602	0.365751		0.927858	0
TIMM8A	TIMM8B	0.238756	0.999671	0.999753	0.15523	0.999053	-0.0297435	12.0639	4.30733	132001	196	176	743	778	120307022	8120	1	0	1	0	0	0	0	0	11	chr11q	112085778	X	chrXq	101347202		0	0	0.997223	0.190476	0.113821	0.488281	0.364979		0.967754	1
MAGOH	DDX47	0.234577	0.997859	0.998353	0.19898	0.999053	0.0196688	12.8277	4.23185	146052	1973	1559	222	779	36552831	5955	0	0	0	0	0	0	0	0	12	chr12p	12821664	1	chr1p	53232709		0	0	0.997331	0.792752	0.71831	0.210227	0.366316		0.960114	0
MCM10	RBM17	0.211078	0.997365	0.998394	0.152122	0.999053	-0.045385	8.29969	3.80742	257743	2742	1510	843	780	135530861	43284	0	0	0	0	0	0	0	0	10	chr10p	6103240	10	chr10p	13186334	7083094	1	0	0.997845	0.843106	0.710102	0.5	0.367647		0.989312	0
RBSN	RBSN	0.195124	0.978753	0.9839	0.147325	0.999053	-0.00189719	6.08206	3.51927	380473	105426	60951	1060	781	74262137	136362	0	0	0	0	0	0	0	0	3	chr3p	15084610	3	chr3p	15084610	0	0	1	0.998102	0.991642	0.985086	0.525	0.366876		0.993969	0
WARS2	CD58	0.150732	0.922919	0.941777	0.152163	0.999053	-0.024495	7.23446	2.71746	1198412	1002930	545789	841	782	113233053	73247	0	0	0	0	0	0	0	0	1	chr1p	116542780	1	chr1p	119085944	2543164	1	0			0.996421	0.5	0.368201		0.991953	0
NAA16	BCL2L1	0.15056	0.961253	0.969242	0.15485	0.999053	-0.0175906	4.10312	2.71436	1203999	306206	186381	754	783	102540058	507272	0	0	0	0	0	0	0	0	20	chr20q	31694208	13	chr13q	41344148		0	0		0.995769	0.993211	0.490347	0.368201		0.996572	1
DROSHA	MTMR12	0.148398	0.92823	0.967512	0.161204	0.999053	0.0392075	6.30266	2.6753	1276892	888056	204722	597	784	14102958	120367	0	0	0	0	0	0	0	0	5	chr5p	32269973	5	chr5p	31466294	803679	1	0		0.997553	0.993621	0.457746	0.36952		0.99365	0
EPC2	MTPAP	0.142783	0.964918	0.981718	0.153535	0.999053	0.0162444	4.92186	2.57389	1491605	257224	75886	785	785	41849144	279231	0	0	0	0	0	0	0	0	10	chr10p	30329540	2	chr2q	148716160		0	0		0.995324	0.987274	0.496255	0.370833		0.995618	0
NUP50	DDX51	0.116652	0.910566	0.966277	0.183445	0.999053	0.0191687	6.44187	2.10192	3182127	1290753	218274	317	786	37302896	111395	0	0	0	0	0	0	0	0	12	chr12q	132140456	22	chr22q	45175971		0	0			0.993877	0.277551	0.372141		0.993449	0
FAM117A	CLCN5	0.114635	0.843325	0.892984	0.155761	0.999053	0.0275939	3.71541	2.06549	3382137	3278250	1485903	729	787	25792818	695457	0	0	0	0	0	0	0	0	X	chrXp	50010913	17	chr17q	49749721		0	0				0.487129	0.372141		0.997011	1
NAF1	CFAP97	0.0927927	0.819649	0.919336	0.165161	0.999053	-0.00432693	4.80275	1.67098	6619195	4125544	936719	516	788	78833221	302832	0	0	0	0	0	0	0	0	4	chr4q	185184956	4	chr4q	163135410	22049546	0	0			0.997186	0.419786	0.372141		0.995721	1
C17orf49	MSC	0.0652677	0.702051	0.770403	0.143482	0.999053	0.0557197	2.65566	1.17383	15441688	9345213	5112922	1304	789	4892530	1900120	0	0	0	0	0	0	0	0	8	chr8q	71842986	17	chr17p	7016151		0	0				0.552301	0.372141			1
DMAC1	RIC1	0.0512356	0.523964	0.605534	0.147967	0.999053	-0.0225339	1.57655	0.920383	23205294	20807366	12795584	1010	790	110347585	6792925	0	0	0	0	0	0	0	0	9	chr9p	5703870	9	chr9p	7798139	2094269	1	0				0.528271	0.373444			0
CUL4B	LAMP1	0.0478301	0.571646	0.713539	0.165075	0.999053	0.00736117	2.05028	0.858874	25499438	17252629	7370949	520	791	57063297	3756291	0	0	0	0	0	0	0	0	13	chr13q	113310456	X	chrXq	120549695		0	0				0.421751	0.373444			1
CDCA4	AARS2	-0.0407695	-0.417977	-0.270567	0.152308	0.999053	-0.0502563	0.461713	-0.74139	116573342	117487620	102781300	831	792	138604229	33917654	0	0	0	0	0	0	0	0	6	chr6p	44306039	14	chr14q	105015328		0	0				0.497278	0.373444			1
CAP1	CAP2	0.327495	0.993371	0.997488	0.15081	0.999012	0.0299337	14.9469	5.91011	14883	12688	2844	889	793	23046915	2693	1	1	0	0	0	0	0	0	6	chr6p	17475688	1	chr1p	40056444		0	0	0.991921	0.956603	0.827875	0.50519	0.372671		0.928454	1
TP53	CYFIP2	0.326217	0.997941	0.999259	0.157194	0.999012	0.0278631	30.2438	5.88703	15387	1828	527	689	794	25466899	152	0	0	0	0	0	0	0	0	5	chr5q	157330858	17	chr17p	7677956		0	0	0.992103	0.778049	0.440559	0.485477	0.372671		0.652174	1
BUD13	ZPR1	0.272625	0.998929	0.999012	0.170599	0.999012	-0.026939	17.1989	4.91906	58115	718	773	459	795	116646076	1309	0	0	0	0	0	0	0	0	11	chr11q	116780911	11	chr11q	116760580	20331	1	0	0.995927	0.578947	0.550388	0.383481	0.373967		0.885593	0
FUBP1	NDUFA11	0.249916	0.996459	0.997859	0.164378	0.999012	-0.030352	11.6465	4.5089	100907	4444	2242	537	796	121063662	9641	0	0	0	0	0	0	0	0	19	chr19p	5897510	1	chr1p	77961778		0	0	0.996865	0.898386	0.793774	0.431169	0.373967		0.972317	1
VPS4A	KDSR	0.217797	0.996459	0.997447	0.173837	0.999012	-0.00218128	13.2181	3.92877	219051	4457	2941	415	797	74798496	5121	0	0	0	0	0	0	0	0	18	chr18q	63347466	16	chr16q	69319144		0	0	0.997723	0.898626	0.831236	0.346405	0.375258		0.955569	0
TIMM17A	GPKOW	0.216217	0.996459	0.996994	0.156483	0.999012	-0.00841358	8.39107	3.90023	227548	4458	3819	714	798	86426176	41449	0	0	0	0	0	0	0	0	X	chrXp	49118571	1	chr1q	201963084		0	0	0.99774	0.898674	0.866256	0.488	0.376543		0.989046	0
CCNL1	INTS11	0.171369	0.975994	0.991641	0.175755	0.999012	-0.01657	8.96304	3.0902	692325	131167	19724	393	799	100838380	31678	0	0	0	0	0	0	0	0	1	chr1p	1318130	3	chr3q	157151634		0	0	0.998437	0.99276	0.963525	0.332192	0.377823		0.987077	0
EIF4A1	DNAJB11	0.151083	0.970559	0.988347	0.147618	0.999012	-0.0196667	7.0913	2.7238	1186950	188869	34785	1040	800	105908647	78855	0	0	0	0	0	0	0	0	3	chr3q	186578256	17	chr17p	7575916		0	0		0.994357	0.976885	0.522979	0.377823		0.992323	1
FAM210A	CEP192	0.141843	0.978753	0.990447	0.181682	0.999012	-0.0778201	6.8792	2.55691	1531465	105543	24745	338	801	146309266	88151	0	0	0	0	0	0	0	0	18	chr18p	13058199	18	chr18p	13694952	636753	1	0		0.991628	0.96951	0.29845	0.379098		0.992703	0
EIF3A	EIF3A	0.129296	0.966977	0.986865	0.139413	0.999012	-0.00483906	5.28121	2.33029	2190109	231352	42679	1707	802	79791132	220590	0	0	0	0	0	0	0	0	10	chr10q	119057244	10	chr10q	119057244	0	0	1		0.995012	0.980423	0.577206	0.378323		0.995064	0
PRRC2A	MYB	0.128293	0.898542	0.933954	0.153272	0.999012	0.043764	4.32984	2.31217	2255028	1595328	673286	789	803	10785047	426026	0	0	0	0	0	0	0	0	6	chr6q	135200240	6	chr6p	31629243		0	0			0.996777	0.495327	0.378323		0.996324	1
MTERF4	ATP10A	0.122126	0.846949	0.861484	0.153226	0.999012	-0.0120945	1.98248	2.20079	2702376	3154949	2253716	792	804	93088250	4075981	0	0	0	0	0	0	0	0	15	chr15q	25768662	2	chr2q	241072436		0	0				0.495327	0.378323			1
ETFRF1	MED21	0.121086	0.961089	0.954171	0.148404	0.999012	0.0525511	2.75338	2.18201	2786890	308481	366323	989	805	6107112	1715312	0	0	0	0	0	0	0	0	12	chr12p	27030754	12	chr12p	25200190	1830564	1	0		0.995785	0.995535	0.522095	0.379592			0
MRPL32	ZMIZ2	0.105286	0.795767	0.852961	0.151869	0.999012	-0.0356125	5.4393	1.89662	4494694	5048897	2483040	852	806	127038874	199704	0	0	0	0	0	0	0	0	7	chr7p	44759226	7	chr7p	42935116	1824110	1	0				0.500891	0.380855		0.994768	0
NIPSNAP3A	ATP6V1G2	0.098721	0.848472	0.83509	0.143094	0.999012	0.0322333	1.45026	1.77805	5504408	3103732	2987836	1338	807	20541718	8025177	0	0	0	0	0	0	0	0	6	chr6p	31545593	9	chr9q	104753902		0	0				0.557084	0.380855			1
RBSN	HEATR5B	0.0986941	0.691057	0.770485	0.150384	0.999012	0.0123543	3.75654	1.77757	5508976	9918451	5109110	909	808	48279011	671902	0	0	0	0	0	0	0	0	2	chr2p	37032634	3	chr3p	15084610		0	0				0.506873	0.380855		0.996965	1
MATN3	C5orf38	0.082739	0.815449	0.787944	0.147098	0.999012	-0.0190356	2.32206	1.48939	9052429	4282801	4491548	1073	809	104896750	2738724	0	0	0	0	0	0	0	0				2	chr2p	20002360		0	0				0.52648	0.380855			1
CRYZ	UBTF	0.0773693	0.684921	0.691139	0.154541	0.999012	-0.0826316	1.75552	1.3924	10685906	10246719	8366728	763	810	146691257	5397307	0	0	0	0	0	0	0	0	17	chr17q	44213172	1	chr1p	74719268		0	0				0.489484	0.380855			1
USP14	GTF2H3	0.0685718	0.715433	0.782797	0.152181	0.999012	0.0523883	1.90109	1.23351	13981016	8666352	4670197	840	811	6175858	4502728	0	0	0	0	0	0	0	0	12	chr12q	123648216	18	chr18p	186593		0	0				0.499096	0.380855			1
EMC2	ENY2	0.044901	0.472536	0.464753	0.151865	0.999012	0.0408611	0.843373	0.80597	27608095	25126265	22672428	853	812	12822959	18868705	0	0	0	0	0	0	0	0	8	chr8q	109340150	8	chr8q	108466410	873740	1	0				0.501779	0.382114			0
BTN3A3	UBQLN4	-0.00163707	-0.138104	0.240015	0.144789	0.999012	0.043855	0.511357	-0.0345898	75327946	77320710	49589631	1212	813	10725485	31351857	0	0	0	0	0	0	0	0	1	chr1q	156042522	6	chr6p	26446960		0	0				0.542151	0.382114			1
MSL3	NEXN	-0.0891327	-0.758544	-0.722062	0.151941	0.999012	0.0139499	-0.200253	-1.61491	140524291	141013595	140480625	848	814	45592296	95874572	0	0	0	0	0	0	0	0	1	chr1p	77916260	X	chrXp	11766966		0	0				0.499106	0.382114			1
TAF1D	ANKRD49	0.293496	0.999218	0.999382	0.161441	0.998971	-0.0417783	18.1013	5.29603	35028	487	428	590	815	132776919	1030	0	0	0	0	0	0	0	0	11	chr11q	94496781	11	chr11q	93735844	760937	1	0	0.995056	0.47451	0.369295	0.454762	0.383367		0.867628	0
VPS4A	PIGN	0.269925	0.998065	0.998147	0.167442	0.998971	-0.00201328	14.7188	4.87029	62043	1678	1824	484	816	74481835	2926	0	0	0	0	0	0	0	0	18	chr18q	62102336	16	chr16q	69319144		0	0	0.996056	0.76494	0.753027	0.4	0.384615		0.929585	0
PPP2R1A	NKAPD1	0.269751	0.991518	0.994606	0.163695	0.998971	-0.00676285	11.8262	4.86716	62297	19905	9498	549	817	83377445	8955	0	0	0	0	0	0	0	0	11	chr11q	112079724	19	chr19q	52209785		0	0	0.99607	0.970292	0.935386	0.442748	0.384615		0.970665	1
PPP2CA	TRIM35	0.221958	0.996418	0.998106	0.16557	0.998971	-0.0415693	11.1316	4.00393	197910	4533	1891	511	818	132603955	11984	0	0	0	0	0	0	0	0	8	chr8p	27298079	5	chr5q	134210202		0	0	0.997624	0.899491	0.762791	0.416667	0.385859		0.975752	0
WRAP73	MYD88	0.210003	0.996088	0.995677	0.1556	0.998971	0.0106756	11.324	3.788	264585	5220	6671	732	819	51175122	11054	0	0	0	0	0	0	0	0	3	chr3p	38140842	1	chr1p	3640436		0	0	0.997865	0.911648	0.915911	0.487129	0.385859		0.974058	1
AAMP	SSR4	0.208143	0.98843	0.994977	0.174084	0.998971	0.0402179	13.605	3.75441	276672	35090	8554	410	820	13310570	4406	0	0	0	0	0	0	0	0	X	chrXq	153796336	2	chr2q	218267133		0	0	0.997874	0.981371	0.930283	0.344371	0.385859		0.94935	1
TIMM8A	NKAPD1	0.205224	0.997694	0.9986	0.155292	0.998971	-0.0240475	8.05426	3.70168	296871	2217	1226	740	821	112585592	48676	0	0	0	0	0	0	0	0	11	chr11q	112079724	X	chrXq	101347202		0	0	0.997914	0.810379	0.664894	0.488235	0.385859		0.990196	1
PSMG1	PSMG4	0.20472	0.997365	0.998024	0.156939	0.998971	0.0351085	10.2091	3.69257	300627	2744	2024	699	822	17679408	17962	0	0	0	0	0	0	0	0	6	chr6p	3261226	21	chr21q	39179142		0	0	0.997932	0.843106	0.774755	0.485714	0.385859		0.98147	1
TAF1D	MED17	0.204177	0.977888	0.982418	0.161266	0.998971	-0.020084	8.84122	3.68277	304514	113273	70859	593	823	106569910	33528	0	0	0	0	0	0	0	0	11	chr11q	93799622	11	chr11q	93735844	63778	1	0	0.997945	0.992026	0.98668	0.456265	0.387097		0.987563	0
CCNL1	UBE2J2	0.193093	0.990447	0.997324	0.166877	0.998971	-0.0274219	11.1716	3.48258	400118	24766	3180	494	824	117296163	11800	0	0	0	0	0	0	0	0	1	chr1p	1263883	3	chr3q	157151634		0	0	0.998137	0.975141	0.841497	0.409972	0.38833		0.975531	0
NDUFV2	MYL12B	0.175328	0.92716	0.92716	0.161108	0.998971	0.013182	5.20031	3.1617	625207	910370	791235	600	825	46877735	232468	0	0	0	0	0	0	0	0	18	chr18p	3270297	18	chr18p	9118520	5848223	1	0	0.998397	0.997581	0.996989	0.46028	0.389558		0.995124	0
WDR77	PLAA	0.170341	0.983694	0.988882	0.147598	0.998971	0.0315819	6.63187	3.07164	711002	65548	32082	1042	826	21232885	100578	0	0	0	0	0	0	0	0	9	chr9p	26925307	1	chr1p	111444573		0	0	0.998457	0.988507	0.975367	0.522152	0.389558		0.993065	1
NSRP1	POLDIP2	0.165736	0.995553	0.998065	0.171194	0.998971	-0.0435598	9.25845	2.98846	801590	6449	1974	450	827	134191376	27688	0	0	0	0	0	0	0	0	17	chr17q	28352080	17	chr17q	30151646	1799566	1	0	0.998522	0.926899	0.768456	0.369697	0.390782		0.985943	0
MED10	MTRR	0.157259	0.930042	0.970889	0.162901	0.998971	-0.0355037	7.16287	2.83535	1003896	849870	169520	565	828	126925137	76024	0	0	0	0	0	0	0	0	5	chr5p	7875986	5	chr5p	6375210	1500776	1	0		0.997519	0.992826	0.454321	0.392		0.992216	0
RBM8A	PIAS3	0.152899	0.982788	0.993494	0.147566	0.998971	-0.00237582	6.2768	2.7566	1129688	72286	12882	1046	829	75165308	122103	0	0	0	0	0	0	0	0	1	chr1q	145853802	1	chr1q	145924520	70718	1	0		0.989351	0.948836	0.523659	0.393214		0.993648	0
CUL4B	LIG4	0.151288	0.992465	0.996253	0.162382	0.998971	-0.0212378	6.20617	2.72751	1180304	16115	5341	573	830	108372548	127052	0	0	0	0	0	0	0	0	13	chr13q	108212896	X	chrXq	120549695		0	0		0.964141	0.900276	0.455882	0.393214		0.993781	1
PRPS2	PSMD10	0.14595	0.969983	0.973647	0.149057	0.998971	0.0399097	4.41252	2.63109	1365953	195463	143109	962	831	13548930	400389	0	0	0	0	0	0	0	0	X	chrXq	108087874	X	chrXp	12807817		0	0		0.994496	0.991955	0.516556	0.393214		0.996198	1
CD2BP2	PRPF8	0.144463	0.921889	0.94153	0.146343	0.998971	0.014519	6.20429	2.60424	1423124	1026042	549726	1121	832	44650321	127185	0	0	0	0	0	0	0	0	17	chr17p	1667748	16	chr16p	30353040		0	0			0.996429	0.531818	0.393214		0.993787	1
ICE1	ATPSCKMT	0.139515	0.972	0.990282	0.175847	0.998971	-0.00512264	7.46141	2.51487	1635351	172563	25471	392	833	80320807	65328	0	0	0	0	0	0	0	0	5	chr5p	10237698	5	chr5p	5456448	4781250	1	0		0.994054	0.970041	0.329897	0.394422		0.991776	0
RBFA	VPS4B	0.133736	0.910895	0.918842	0.15973	0.998971	-0.0207291	3.99371	2.41049	1927123	1282440	945773	628	834	107583903	553475	0	0	0	0	0	0	0	0	18	chr18q	63405833	18	chr18q	80042542	16636709	0	0			0.997195	0.47216	0.394422		0.996681	1
TAF2	MTBP	0.115809	0.905872	0.910319	0.150981	0.998971	0.0708175	2.76723	2.0867	3264092	1406944	1114019	877	835	1500474	1691026	0	0	0	0	0	0	0	0	8	chr8q	120484528	8	chr8q	119781808	702720	1	0				0.505226	0.395626			0
VPS33A	PCOLCE2	0.107761	0.740138	0.594664	0.147489	0.998971	0.0565528	1.02465	1.94133	4166377	7468450	13432477	1049	836	4608166	14475850	0	0	0	0	0	0	0	0	3	chr3q	142853478	12	chr12q	122248029		0	0				0.523659	0.395626			1
PROM1	SMIM19	0.103356	0.83649	0.826979	0.151404	0.998971	-0.0666037	2.39755	1.86177	4769539	3515980	3229002	863	837	144637499	2515017	0	0	0	0	0	0	0	0	8	chr8p	42548172	4	chr4p	16026126		0	0				0.505282	0.395626			1
RNF4	TOPORS	0.095505	0.902248	0.954665	0.145385	0.998971	-0.0144116	4.09482	1.71997	6083559	1499142	359716	1171	838	97157875	510654	0	0	0	0	0	0	0	0	9	chr9p	32546565	4	chr4p	2492482		0	0			0.995488	0.536296	0.395626		0.996583	1
MYBL2	CSPP1	0.0914139	0.659145	0.709092	0.150863	0.998971	0.0193225	5.09358	1.64607	6910259	11677618	7562919	886	839	37071394	249199	0	0	0	0	0	0	0	0	8	chr8q	67130491	20	chr20q	43691798		0	0				0.504348	0.395626		0.995344	1
CDK3	CCDC112	0.0900953	0.732562	0.753438	0.141919	0.998971	-0.0323058	2.38247	1.62226	7199985	7828942	5747711	1445	840	123400350	2558008	0	0	0	0	0	0	0	0	5	chr5q	115281922	17	chr17q	76003426		0	0				0.565217	0.395626			1
ARPC1A	SYNE2	0.0805933	0.65231	0.777238	0.150712	0.998971	0.00374602	4.07471	1.45064	9674725	12072678	4866088	891	841	63688755	518797	0	0	0	0	0	0	0	0	14	chr14q	63994022	7	chr7q	99346080		0	0				0.50519	0.395626		0.996594	1
MAP4K1	CHID1	0.0360094	0.453059	0.575352	0.150466	0.998971	-0.0138611	1.25362	0.645372	34783527	26909813	14614527	903	842	96201025	10483256	0	0	0	0	0	0	0	0	11	chr11p	891536	19	chr19q	38602797		0	0				0.506024	0.395626			1
GTPBP2	TMEM145	0.0293666	0.402495	0.502429	0.143728	0.998971	0.0155208	1.18649	0.52539	40875538	31966083	19659110	1289	843	43013852	11506982	0	0	0	0	0	0	0	0	19	chr19q	42319186	6	chr6p	43625914		0	0				0.551192	0.395626			1
GSR	GTDC1	0.00750615	0.146669	0.144034	0.141753	0.998971	-0.042496	0.135065	0.130553	64519240	68858179	67019982	1463	844	133359495	58240857	0	0	0	0	0	0	0	0	2	chr2q	144135568	8	chr8p	30702956		0	0				0.567497	0.395626			1
ATP2B1	ATP2B4	0.35673	0.999918	0.999918	0.14651	0.998929	-0.0070828	21.5303	6.43816	6877	53	56	1108	845	83971140	494	1	1	0	0	1	0	0	0	1	chr1q	203685456	12	chr12q	89648708		0	0	0.987255	0	0	0.533537	0.394841		0.784062	1
VPS4A	TIMM21	0.307769	0.9986	0.998971	0.164786	0.998929	0.0221556	19.1752	5.55383	24514	1063	810	525	846	32938993	788	0	0	0	0	0	0	0	0	18	chr18q	74154527	16	chr16q	69319144		0	0	0.993622	0.670807	0.567901	0.423684	0.39604		0.841667	0
FCHO2	FCHO1	0.275932	0.998641	0.998435	0.15518	0.998929	0.00538786	7.16028	4.97879	53648	1014	1424	744	847	60658144	76132	1	1	0	0	0	0	0	0	19	chr19p	17768152	5	chr5q	73023282		0	0	0.995895	0.657267	0.698758	0.487329	0.395257		0.992202	1
AIFM1	MKRN2	0.247057	0.997571	0.997982	0.176227	0.998929	-0.0229838	10.9435	4.45726	108117	2391	2066	389	848	111020649	12966	0	0	0	0	0	0	0	0	3	chr3p	12570400	X	chrXq	130147602		0	0	0.996953	0.82326	0.778959	0.329861	0.39645		0.977082	0
BUD13	RBM7	0.237722	0.998024	0.998229	0.170444	0.998929	0.00127639	13.7654	4.28865	135322	1748	1736	461	849	68296223	4146	0	0	0	0	0	0	0	0	11	chr11q	114405636	11	chr11q	116760580	2354944	1	0	0.997272	0.771283	0.74557	0.387097	0.397638		0.946893	0
CRK	THAP7	0.230869	0.983406	0.9916	0.158287	0.998929	-0.0108604	9.58856	4.16488	159589	67531	19827	660	850	90877854	23888	0	0	0	0	0	0	0	0	22	chr22q	21000611	17	chr17p	1438462		0	0	0.997434	0.98875	0.963755	0.486081	0.398821		0.984548	0
FUBP1	MLLT1	0.222275	0.990818	0.992259	0.161159	0.998929	-0.0275677	6.74958	4.00966	196361	23007	17251	598	851	117491313	94466	0	0	0	0	0	0	0	0	19	chr19p	6245178	1	chr1p	77961778		0	0	0.997614	0.974043	0.95957	0.459016	0.4		0.992944	0
SH3GL1	GPHN	0.206696	0.900478	0.898419	0.149791	0.998929	-0.0364045	5.11108	3.72827	286373	1543961	1364244	937	852	127852863	246399	0	0	0	0	0	0	0	0	14	chr14q	67121751	19	chr19p	4380458		0	0	0.997884			0.50678	0.4		0.995316	1
TIMM17A	OTUD5	0.194279	0.991888	0.992341	0.155171	0.998929	-0.0141851	6.00902	3.504	388376	18388	16976	745	853	96765762	142287	0	0	0	0	0	0	0	0	X	chrXp	48940202	1	chr1q	201963084		0	0	0.998116	0.96802	0.958948	0.488327	0.401174		0.994022	0
AP3B1	CIBAR1	0.154536	0.971053	0.973689	0.145275	0.998929	0.0485071	4.4412	2.78617	1080392	183183	142702	1178	854	8003096	392059	0	0	0	0	0	0	0	0	8	chr8q	93716038	5	chr5q	78147610		0	0		0.994235	0.991933	0.538348	0.401174		0.996159	1
GPAT4	ABCA2	0.136458	0.964589	0.975089	0.150525	0.998929	-0.00302636	4.30856	2.45964	1783249	261435	130139	898	855	76388168	432945	0	0	0	0	0	0	0	0	9	chr9q	137018078	8	chr8p	41601600		0	0		0.995393	0.991393	0.505172	0.401174		0.996372	1
NCF2	MRPL39	0.136345	0.979412	0.992135	0.149672	0.998929	0.00648471	5.77523	2.4576	1788950	99729	17798	941	856	58653463	162972	0	0	0	0	0	0	0	0	21	chr21q	25596758	1	chr1q	183578706		0	0		0.991287	0.960744	0.508446	0.401174		0.994334	1
ICE1	TENT4A	0.114545	0.904842	0.948777	0.178143	0.998929	0.0131578	5.22871	2.06386	3391516	1432978	441319	372	857	46918725	228252	0	0	0	0	0	0	0	0	5	chr5p	6735238	5	chr5p	5456448	1278790	1	0			0.995975	0.318996	0.402344		0.995086	0
EXOC3	BRD9	0.104441	0.898748	0.928971	0.152625	0.998929	-0.0124249	3.21594	1.88136	4612788	1590321	759120	822	858	93674608	1086078	0	0	0	0	0	0	0	0	5	chr5p	878271	5	chr5p	455233	423038	1	0			0.99693	0.497268	0.403509			0
ACTR3	FUBP3	0.0984312	0.745491	0.785926	0.15094	0.998929	-0.0253517	3.00121	1.77282	5554032	7219608	4560760	879	859	114452954	1335787	0	0	0	0	0	0	0	0	9	chr9q	130608964	2	chr2q	113926265		0	0				0.505226	0.403509			1
NARS2	RSF1	0.0951726	0.772544	0.784938	0.148306	0.998929	0.0291818	2.67862	1.71396	6146945	6014022	4594892	998	860	23907346	1854840	0	0	0	0	0	0	0	0	11	chr11q	77766120	11	chr11q	78505416	739296	1	0				0.523654	0.404669			0
HNRNPLL	MYL5	0.0890003	0.86976	0.914066	0.146722	0.998929	0.0526953	2.78165	1.60248	7450322	2418874	1038961	1093	861	6046986	1665996	0	0	0	0	0	0	0	0	4	chr4p	678285	2	chr2p	38582448		0	0				0.53149	0.404669			1
RFC1	RFC1	0.084373	0.823026	0.906736	0.147891	0.998929	-0.00128749	2.516	1.5189	8605147	4001209	1187596	1016	862	73114080	2206636	0	0	0	0	0	0	0	0	4	chr4p	39326909	4	chr4p	39326909	0	0	1				0.527331	0.403883			0
TDG	NOL10	0.0630542	0.649057	0.65161	0.147015	0.998929	0.00184626	1.3947	1.13385	16494945	12265234	10286361	1080	863	67229473	8646516	0	0	0	0	0	0	0	0	2	chr2p	10630364	12	chr12q	103977373		0	0				0.528682	0.403883			1
PREB	SEMA7A	0.0611605	0.645269	0.720168	0.141432	0.998929	0.0501576	1.76108	1.09964	17442902	12488537	7089080	1493	864	7179646	5359336	0	0	0	0	0	0	0	0	15	chr15q	74421624	2	chr2p	27132696		0	0				0.56901	0.403883			1
MYLIP	CSNK2A2	0.0594675	0.58964	0.512682	0.155912	0.998929	-0.0415276	0.854619	1.06907	18332004	16009708	18886906	726	865	132569187	18556122	0	0	0	0	0	0	0	0	16	chr16q	58178006	6	chr6p	16146486		0	0				0.486111	0.403883			1
C5orf15	ZNF793	0.0500793	0.42963	0.546447	0.148342	0.998929	0.0206302	1.82424	0.899499	23965949	29167165	16497960	993	866	35130429	4951429	0	0	0	0	0	0	0	0	19	chr19q	37524880	5	chr5q	133962068		0	0				0.522876	0.403883			1
N4BP1	UBL3	0.0230112	0.216256	0.285679	0.146714	0.998929	0.0244077	1.59711	0.410601	47255056	57827641	42456615	1095	867	29851051	6612810	0	0	0	0	0	0	0	0	13	chr13q	29807494	16	chr16q	48574453		0	0				0.53149	0.403883			1
TUBB4B	GTF2H4	0.346655	0.998147	0.998682	0.162914	0.998888	-0.0322587	18.3344	6.25617	9000	1548	1113	564	868	123345828	965	0	0	0	0	0	0	0	0	6	chr6p	30911156	9	chr9q	137242497		0	0	0.988984	0.74964	0.642023	0.45297	0.405039		0.860918	0
MAGOH	MRPL51	0.253075	0.998765	0.998724	0.189978	0.998888	-0.011536	13.2374	4.56596	93380	876	1078	267	869	92091538	5075	0	0	0	0	0	0	0	0	12	chr12p	6492574	1	chr1p	53232709		0	0	0.9968	0.62	0.635458	0.239234	0.40619		0.95517	0
CRK	RTL10	0.250375	0.989871	0.995141	0.150827	0.998888	0.01193	11.5868	4.51719	99767	27496	8058	888	870	49005894	9885	0	0	0	0	0	0	0	0	22	chr22q	19850510	17	chr17p	1438462		0	0	0.996862	0.977526	0.927123	0.506066	0.407336		0.972947	0
CRK	ZNF74	0.243131	0.9867	0.996665	0.151616	0.998888	-0.037249	13.9645	4.38635	118897	45154	4453	860	871	128694434	3841	0	0	0	0	0	0	0	0	22	chr22q	20401303	17	chr17p	1438462		0	0	0.997096	0.984715	0.883111	0.504409	0.408478		0.943045	0
AKT1	AKT3	0.230878	0.996294	0.997941	0.152401	0.998888	0.0176659	9.79209	4.16504	159557	4767	2125	828	872	39605837	21712	1	1	0	0	1	0	1	0	1	chr1q	243669656	14	chr14q	104782548		0	0	0.997433	0.903593	0.785056	0.497278	0.407692		0.983602	1
ASF1B	HDAC2	0.170958	0.989171	0.995635	0.157991	0.998888	0.052311	8.08082	3.08279	699822	31130	6807	666	873	6208784	48082	0	0	0	0	0	0	0	0	6	chr6q	113952088	19	chr19p	14128050		0	0	0.998447	0.979627	0.917153	0.486141	0.407692		0.990118	1
HDAC8	LMO7	0.160325	0.894054	0.873796	0.151063	0.998888	-0.0142348	3.96225	2.89073	924804	1714828	1939474	873	874	96851798	567684	0	0	0	0	0	0	0	0	13	chr13q	75740152	X	chrXq	72451180		0	0	0.99857			0.504363	0.407692		0.996721	1
BATF3	IDH2	0.157478	0.956518	0.979124	0.14395	0.998888	0.0714444	8.7407	2.83931	998012	374374	95740	1273	875	1422260	35137	0	0	0	0	0	0	0	0	15	chr15q	90092756	1	chr1q	212693128		0	0	0.998591	0.996243	0.989308	0.54866	0.407692		0.987941	1
SNRNP40	TEFM	0.155492	0.962653	0.968253	0.153229	0.998888	-0.00378721	5.63271	2.80343	1052797	287180	196692	791	876	77819512	177594	0	0	0	0	0	0	0	0	17	chr17q	30902612	1	chr1p	31278178		0	0		0.995649	0.993506	0.495327	0.407692		0.99447	1
CCNL1	CCNL2	0.14878	0.950012	0.975212	0.166061	0.998888	0.0501655	7.01956	2.68221	1263512	477157	129029	506	877	7175928	81851	1	1	0	1	0	0	0	0	1	chr1p	1392523	3	chr3q	157151634		0	0		0.996727	0.991334	0.410326	0.40691		0.992388	1
POLR3D	REEP4	0.148338	0.948324	0.978506	0.169445	0.998888	-0.0186842	7.32748	2.67423	1278966	505301	100751	468	878	104328440	69870	0	0	0	0	0	0	0	0	8	chr8p	22139964	8	chr8p	22249867	109903	1	0		0.996798	0.989689	0.391304	0.408046		0.991887	0
GNG7	BEX2	0.136082	0.9678	0.981347	0.149445	0.998888	-0.0043959	4.72273	2.45286	1802564	221412	78521	951	879	78963032	320261	0	0	0	0	0	0	0	0	X	chrXq	103310168	19	chr19p	2606956		0	0		0.99487	0.987646	0.513378	0.408046		0.995851	1
ICE1	MARCHF6	0.0854802	0.775632	0.832002	0.17558	0.998888	0.0297749	3.12157	1.5389	8315057	5883161	3079009	394	880	23227242	1187810	0	0	0	0	0	0	0	0	5	chr5p	10397042	5	chr5p	5456448	4940594	1	0				0.334471	0.409178			0
FGFR2	FXR2	0.0652268	0.722021	0.827308	0.158545	0.998888	-0.0191176	2.46783	1.17309	15460553	8341043	3219607	655	881	105028932	2326528	0	0	0	0	0	0	0	0	17	chr17p	7603064	10	chr10q	121538394		0	0				0.481641	0.409178			1
SMIM22	NECTIN4	0.0371795	0.462448	0.500412	0.147018	0.998888	-0.0149952	0.981446	0.666505	33774080	26039300	19812488	1079	882	98165621	15407672	0	0	0	0	0	0	0	0	1	chr1q	161080278	16	chr16p	4792444		0	0				0.528682	0.409178			1
JAK1	TPD52	0.0164337	0.278391	0.321708	0.141829	0.998888	0.00444365	0.92932	0.291799	54330970	47768806	37553704	1453	883	62397616	16622704	0	0	0	0	0	0	0	0	8	chr8q	80101323	1	chr1p	64950488		0	0				0.565789	0.409178			1
TP53	RPS27L	0.488714	0.999794	0.999753	0.147721	0.998847	0.0405786	33.8022	8.822	229	115	159	1033	884	13035470	105	0	0	0	0	0	0	0	0	15	chr15q	63152863	17	chr17p	7677956		0	0	0.890476	0.0470588	0.079646	0.525478	0.409178		0.537634	1
VPS4A	RBFA	0.299925	0.998559	0.998724	0.169206	0.998847	0.0138372	16.0391	5.41216	29905	1104	1068	473	885	45779278	1834	0	0	0	0	0	0	0	0	18	chr18q	80042542	16	chr16q	69319144		0	0	0.994437	0.675299	0.630303	0.393678	0.410305		0.909739	0
VPS4A	RELCH	0.293432	0.998559	0.998806	0.165395	0.998847	0.0450024	18.6938	5.29487	35091	1107	987	513	886	9994784	884	0	0	0	0	0	0	0	0	18	chr18q	62248752	16	chr16q	69319144		0	0	0.995028	0.675944	0.60917	0.418231	0.411429		0.851796	0
AIFM1	XPC	0.272221	0.998724	0.999176	0.167445	0.998847	-0.0778267	14.2277	4.91178	58638	925	600	483	887	146309874	3507	0	0	0	0	0	0	0	0	3	chr3p	14161874	X	chrXq	130147602		0	0	0.995959	0.629454	0.482866	0.398305	0.411429		0.938767	1
CCDC174	CHCHD4	0.255658	0.998435	0.998806	0.168412	0.998847	-0.0392936	12.1508	4.61262	87730	1245	995	478	888	130626257	7815	0	0	0	0	0	0	0	0	3	chr3p	14118474	3	chr3p	14662208	543734	1	0	0.996754	0.702128	0.611714	0.396601	0.412548		0.967549	0
PRDX6	CLIC1	0.217603	0.972083	0.986906	0.147678	0.998847	0.00737261	8.66535	3.92527	220077	171375	42343	1035	889	57042742	36422	0	0	0	0	0	0	0	0	6	chr6p	31733950	1	chr1q	173483075		0	0	0.997733	0.994025	0.980427	0.524642	0.412548		0.98825	1
TIMM17A	SLC35A2	0.191086	0.981183	0.995965	0.155908	0.998847	-0.042016	15.4844	3.44632	420305	84798	5976	727	890	132972028	2209	0	0	0	0	0	0	0	0	X	chrXp	48907570	1	chr1q	201963084		0	0	0.998171	0.99053	0.908676	0.486111	0.412548		0.918991	1
DROSHA	ICE1	0.170599	0.957301	0.981141	0.158443	0.998847	0.0364562	5.96715	3.0763	706360	362697	80005	657	891	16438979	145752	0	0	0	0	0	0	0	0	5	chr5p	5456448	5	chr5p	31466294	26009846	0	0	0.998455	0.996195	0.987774	0.483871	0.413662		0.994065	0
EXOC3	EXOC3	0.158497	0.991682	0.993453	0.153102	0.998847	0.00592956	5.09518	2.85771	971148	19310	13017	799	892	59665887	248957	0	0	0	0	0	0	0	0	5	chr5p	455233	5	chr5p	455233	0	0	1	0.998583	0.969449	0.949192	0.495362	0.412879		0.995349	0
VPS36	DHRS12	0.156841	0.957053	0.970394	0.153133	0.998847	-0.0324897	6.8087	2.82779	1015315	366433	174413	798	893	123612949	91501	0	0	0	0	0	0	0	0	13	chr13q	51779508	13	chr13q	52431620	652112	1	0		0.996205	0.992952	0.496283	0.413989		0.992799	0
AMIGO2	CYREN	0.143627	0.982747	0.981759	0.150994	0.998847	-0.00445338	5.31007	2.58914	1456755	72619	75596	876	894	79070485	216536	0	0	0	0	0	0	0	0	7	chr7q	135132386	12	chr12q	47077833		0	0		0.989398	0.987225	0.504363	0.413989		0.994997	1
BTF3	NRDC	0.122143	0.84139	0.842378	0.156558	0.998847	0.0117437	3.25014	2.2011	2700985	3344688	2776400	712	895	49325956	1051806	0	0	0	0	0	0	0	0	1	chr1p	51833968	5	chr5q	73502054		0	0				0.486974	0.413989			1
STAC3	SULT1A1	0.116903	0.916207	0.911801	0.146039	0.998847	-0.018655	2.1249	2.10645	3158163	1156194	1084081	1144	896	104281103	3439526	0	0	0	0	0	0	0	0	16	chr16p	28614316	12	chr12q	57247322		0	0				0.533733	0.413989			1
UQCC3	UQCRH	0.109986	0.882607	0.905378	0.146141	0.998847	-0.0297279	2.94821	1.98153	3892676	2035210	1215909	1136	897	120287224	1407479	0	0	0	0	0	0	0	0	1	chr1p	46310237	11	chr11q	62672680		0	0				0.533835	0.413989			1
CEP192	AFG3L2	0.107501	0.886272	0.91703	0.154787	0.998847	0.00775612	4.0123	1.93664	4199611	1930772	980900	756	898	56352711	545326	0	0	0	0	0	0	0	0	18	chr18p	12353086	18	chr18p	13058199	705113	1	0			0.997248	0.491329	0.415094		0.996652	0
SCRN3	HERPUD1	0.102326	0.939677	0.940624	0.144152	0.998847	-0.00415678	2.49363	1.84317	4923167	659817	564209	1264	899	78513906	2261224	0	0	0	0	0	0	0	0	16	chr16q	56938503	2	chr2q	174412900		0	0		0.997193	0.996484	0.546742	0.415094			1
LNX1	NAA80	0.101112	0.907848	0.945648	0.147179	0.998847	-0.0436203	3.15781	1.82123	5111291	1357345	487304	1069	900	134237253	1147385	0	0	0	0	0	0	0	0	3	chr3p	50297904	4	chr4q	53555889		0	0			0.99617	0.52648	0.415094			1
TMEM63A	EMC4	0.0979886	0.825537	0.896854	0.148834	0.998847	-0.0420388	3.48377	1.76482	5630897	3908556	1399599	972	901	132990558	850385	0	0	0	0	0	0	0	0	15	chr15q	34227586	1	chr1q	225861468		0	0				0.519737	0.415094		0.997269	1
DYNC1LI2	PDCD6IP	0.0966755	0.753479	0.748126	0.144916	0.998847	0.00115806	1.65209	1.74111	5865378	6854674	5952699	1197	902	68518814	6159373	0	0	0	0	0	0	0	0	3	chr3p	33834166	16	chr16q	66736251		0	0				0.538799	0.416196			0
RMI1	EAPP	0.0937803	0.80812	0.832084	0.151019	0.998847	-0.0238846	3.44289	1.68881	6418856	4562890	3076474	874	903	112348578	881993	0	0	0	0	0	0	0	0	14	chr14q	34527820	9	chr9q	83992216		0	0				0.504363	0.416196		0.99729	1
IL17RB	STS	0.0825745	0.742568	0.655728	0.152203	0.998847	0.00842322	1.29406	1.48642	9098705	7356123	10075985	839	904	55155788	9914891	0	0	0	0	0	0	0	0	X	chrXp	7250966	3	chr3p	53856181		0	0				0.499096	0.416196			1
PPP1CA	PPP1CB	0.0800403	0.727497	0.847525	0.146054	0.998847	-0.00256198	3.86622	1.44065	9841208	8073725	2632676	1142	905	75515395	613868	1	0	0	0	0	0	0	0	2	chr2p	28777272	11	chr11q	67400020		0	0				0.533033	0.415414		0.996837	1
FGFR2	EDC3	0.0587851	0.660751	0.726262	0.156624	0.998847	-0.0341675	1.65321	1.05674	18700183	11588404	6833930	707	906	125497520	6150585	0	0	0	0	0	0	0	0	15	chr15q	74663291	10	chr10q	121538394		0	0				0.485887	0.415414			1
PTDSS2	PTDSS1	0.0285994	0.342502	0.444824	0.144473	0.998847	-0.0906227	1.4597	0.511533	41617133	38915754	24397458	1233	907	147066238	7925112	1	0	0	0	0	0	1	0	8	chr8q	96299448	11	chr11p	469834		0	0				0.543885	0.414634			1
TP53	MDM2	0.453967	0.999753	0.999712	0.152564	0.998806	-0.0397258	41.8023	8.19441	537	135	187	824	908	131015707	51	0	0	0	0	0	0	0	0	12	chr12q	68829429	17	chr17p	7677956		0	0	0.922917	0.0833333	0.153846	0.497268	0.414634		0.311111	1
NAA10	CSAG1	0.335802	0.999629	0.999629	0.153722	0.998806	-0.0442611	21.9996	6.06016	12011	222	258	781	909	134719164	440	0	0	0	0	0	0	0	0	X	chrXq	152730602	X	chrXq	153932131	1201529	1	0	0.990688	0.25	0.257669	0.495292	0.41573		0.768571	0
VPS4A	ADNP2	0.282501	0.998188	0.998476	0.163267	0.998806	-0.00968693	15.1601	5.09744	45778	1504	1359	557	910	88754377	2493	0	0	0	0	0	0	0	0	18	chr18q	80124804	16	chr16q	69319144		0	0	0.995676	0.743666	0.688418	0.448622	0.41573		0.92525	1
TAF1D	CREBZF	0.281379	0.999094	0.999382	0.156578	0.998806	-0.00537421	15.2275	5.07717	47031	584	436	711	911	80791669	2422	0	0	0	0	0	0	0	0	11	chr11q	85670426	11	chr11q	93735844	8065418	1	0	0.995754	0.53	0.377049	0.486974	0.416822		0.923729	0
SCD	FADS2	0.273733	0.994112	0.994977	0.146423	0.998806	-0.0112653	6.81868	4.93908	56545	10292	8525	1114	912	91605733	91044	0	0	0	0	0	0	0	0	11	chr11q	61841778	10	chr10q	100356030		0	0	0.995873	0.94937	0.930097	0.533435	0.416822		0.992769	1
TIMM17A	PQBP1	0.267015	0.999094	0.999218	0.15184	0.998806	-0.0273274	13.2173	4.81773	66637	590	571	854	913	117169829	5124	0	0	0	0	0	0	0	0	X	chrXp	48900536	1	chr1q	201963084		0	0	0.996284	0.534653	0.460784	0.502664	0.41791		0.955595	0
RHEB	RHEBL1	0.259297	0.999629	0.999753	0.149938	0.998806	-0.0501233	9.38703	4.67834	80217	232	172	928	914	138529696	26191	1	1	0	0	0	0	0	0	12	chr12q	49067328	7	chr7q	151492954		0	0	0.996586	0.258741	0.107438	0.505119	0.417132		0.985527	1
CRKL	PRPF8	0.245517	0.97443	0.985712	0.142277	0.998806	0.0167677	8.43757	4.42944	112190	146556	49347	1414	915	41016114	40497	0	0	0	0	0	0	0	0	17	chr17p	1667748	22	chr22q	20935577		0	0	0.997015	0.993275	0.982584	0.56383	0.417132		0.988944	1
MCM10	RPP38	0.23998	0.999382	0.999341	0.149896	0.998806	0.035214	10.1684	4.32944	128129	378	475	931	916	17580361	18308	0	0	0	0	0	0	0	0	10	chr10p	15100806	10	chr10p	13186334	1914472	1	0	0.997194	0.415094	0.407692	0.505102	0.418216		0.981703	0
AIFM1	LSM3	0.231413	0.997282	0.997241	0.168619	0.998806	-0.0307072	9.78777	4.17471	157462	2896	3350	476	917	121498527	21758	0	0	0	0	0	0	0	0	3	chr3p	14189970	X	chrXq	130147602		0	0	0.997439	0.85108	0.847938	0.393162	0.419295		0.983634	0
FUBP1	RPL36	0.224043	0.990859	0.991559	0.15898	0.998806	-0.0452735	9.25251	4.04159	188229	22806	20012	645	918	135451967	27759	0	0	0	0	0	0	0	0	19	chr19p	5691085	1	chr1p	77961778		0	0	0.997596	0.973796	0.96403	0.479303	0.419295		0.985975	1
POLR3D	VPS37A	0.200237	0.989541	0.996129	0.167834	0.998806	0.0459593	9.18162	3.61162	335333	29152	5576	481	919	9415744	28686	0	0	0	0	0	0	0	0	8	chr8p	17290206	8	chr8p	22249867	4959661	1	0	0.998005	0.978562	0.90336	0.398305	0.42037		0.986127	0
HNRNPH1	NCOA4	0.192433	0.969694	0.976653	0.150552	0.998806	0.00871387	8.63639	3.47065	406649	198523	116009	897	920	54636646	36890	0	0	0	0	0	0	0	0	10	chr10q	46017856	5	chr5q	179624481		0	0	0.998152	0.994556	0.990686	0.505172	0.42037		0.988392	1
LIN54	CCNI	0.184252	0.985383	0.995224	0.155398	0.998806	0.0280312	9.09046	3.3229	498486	53694	7862	736	921	25265307	29928	0	0	0	0	0	0	0	0	4	chr4q	77061572	4	chr4q	82968772	5907200	1	0	0.998283	0.986748	0.92533	0.488189	0.421442		0.986606	0
NSRP1	PIGS	0.158608	0.994688	0.996912	0.163944	0.998806	0.00126476	7.56042	2.85971	968172	8690	4004	542	922	68317922	62078	0	0	0	0	0	0	0	0	17	chr17q	28562456	17	chr17q	30151646	1589190	1	0	0.998583	0.941569	0.871329	0.437018	0.422509		0.991448	0
ESRP1	RIC8A	0.14916	0.966277	0.978588	0.146911	0.998806	-0.00798726	4.40352	2.68907	1250520	239917	100055	1086	923	85642587	403120	0	0	0	0	0	0	0	0	11	chr11p	211410	8	chr8q	94674320		0	0		0.995111	0.989621	0.530864	0.422509		0.996206	1
UGCG	C14orf132	0.144411	0.87849	0.939224	0.146611	0.998806	0.0705632	4.79254	2.60329	1425189	2154214	586154	1101	924	1533702	304933	0	0	0	0	0	0	0	0	14	chr14q	96066666	9	chr9q	111916092		0	0			0.996557	0.533639	0.422509		0.995741	1
ETFRF1	TM7SF3	0.144321	0.987483	0.989582	0.145159	0.998806	-0.00239	4.93787	2.60167	1428788	40456	28768	1184	925	75192000	276274	0	0	0	0	0	0	0	0	12	chr12p	26992982	12	chr12p	25200190	1792792	1	0		0.983251	0.972894	0.539028	0.423573		0.995605	0
KLC1	ATXN2	0.133697	0.907272	0.91213	0.15262	0.998806	0.0237115	3.96377	2.40979	1929289	1371497	1077274	823	926	30785847	566968	0	0	0	0	0	0	0	0	12	chr12q	111525944	14	chr14q	103665378		0	0				0.497268	0.423573		0.996717	1
UPF3A	C5orf38	0.0990913	0.867455	0.875401	0.140147	0.998806	0.00309984	2.63593	1.78474	5441467	2490307	1900669	1625	927	64888802	1940561	0	0	0	0	0	0	0	0				13	chr13q	114293709		0	0				0.57591	0.423573			1
TLCD5	ZBTB43	0.0921826	0.826279	0.82422	0.143839	0.998806	-0.0464983	1.8869	1.65996	6746446	3881695	3312925	1282	928	136296579	4581498	0	0	0	0	0	0	0	0	9	chr9q	126821141	11	chr11q	120329492		0	0				0.54993	0.423573			1
ZNF710	ATL3	0.0891234	0.82739	0.887054	0.147323	0.998806	-0.023965	3.57391	1.6047	7421671	3841223	1621482	1061	929	112465519	785058	0	0	0	0	0	0	0	0	11	chr11q	63648030	15	chr15q	90040249		0	0				0.525	0.423573		0.997187	1
NDOR1	ISL2	0.0863711	0.696739	0.614552	0.147293	0.998806	-0.0569735	0.8137	1.55499	8087857	9620130	12279193	1063	930	141775396	19720261	0	0	0	0	0	0	0	0	15	chr15q	76339624	9	chr9q	137212530		0	0				0.525741	0.423573			1
GFUS	CDADC1	0.0703853	0.682245	0.759244	0.142348	0.998806	-0.00308712	2.04493	1.26626	13234860	10392077	5527378	1406	931	76502411	3780757	0	0	0	0	0	0	0	0	13	chr13q	49270705	8	chr8q	143615333		0	0				0.562667	0.423573			1
MEA1	ANKRD18B	0.063501	0.507	0.481924	0.14288	0.998806	-0.0247428	1.71582	1.14192	16277814	22168524	21258370	1354	932	113588741	5675948	0	0	0	0	0	0	0	0	9	chr9p	33549846	6	chr6p	43014014		0	0				0.557981	0.423573			1
ZNF174	LINS1	0.0488942	0.597628	0.691262	0.148547	0.998806	-0.0141652	1.31611	0.878094	24765082	15476017	8361813	980	933	96731475	9620186	0	0	0	0	0	0	0	0	15	chr15q	100584554	16	chr16p	3405290		0	0				0.521311	0.423573			1
DSCC1	DSCC1	0.0448085	0.55954	0.608869	0.142545	0.998806	0.0101292	0.434599	0.804298	27677044	18116855	12604075	1386	934	52132097	35421829	0	0	0	0	0	0	0	0	8	chr8q	119844935	8	chr8q	119844935	0	0	1				0.560484	0.422794			0
UBE2Z	FOXO3	0.0292403	0.306143	0.401095	0.141792	0.998806	-0.0362359	1.35042	0.52311	40997364	43734832	28534654	1459	935	127681953	9179903	0	0	0	0	0	0	0	0	6	chr6q	108622300	17	chr17q	48918732		0	0				0.56636	0.422794			1
THAP1	PSMB5	-0.0382219	-0.343819	0.382031	0.150882	0.998806	-0.037741	3.43134	-0.695376	114425978	108983226	30508571	883	936	129173442	891184	0	0	0	0	0	0	0	0	14	chr14q	23030536	8	chr8p	42840000		0	0				0.505226	0.422794		0.997296	1
TUBB4B	TRIM39	0.284373	0.990324	0.993165	0.161692	0.998765	-0.0315758	13.2431	5.13125	43697	25272	13959	583	937	122542056	5063	0	0	0	0	0	0	0	0	6	chr6p	30335099	9	chr9q	137242497		0	0	0.995577	0.975675	0.95252	0.456522	0.423853		0.955022	0
NABP2	NABP1	0.274971	0.994977	0.996294	0.142749	0.998765	0.0335399	14.2435	4.96143	54876	7871	5208	1368	938	19202947	3489	1	1	1	0	0	0	1	0	2	chr2q	191682540	12	chr12q	56225934		0	0	0.995882	0.937147	0.898305	0.558863	0.423077		0.938507	1
FAM210A	CHMP1B	0.199587	0.999218	0.999176	0.16383	0.998765	-0.0920934	10.1916	3.59987	340610	498	617	544	939	147110857	18111	0	0	0	0	0	0	0	0	18	chr18p	11852928	18	chr18p	13694952	1842024	1	0	0.998023	0.476923	0.490909	0.439898	0.424132		0.981587	0
THAP12	COA4	0.195325	0.999218	0.999218	0.167214	0.998765	0.0222631	8.18592	3.52289	378528	499	577	489	940	32787433	45699	0	0	0	0	0	0	0	0	11	chr11q	73874756	11	chr11q	76365544	2490788	1	0	0.998102	0.478927	0.464516	0.401685	0.425182		0.989796	0
PELO	MTAP	0.191237	0.999094	0.999382	0.140299	0.998765	-0.0884884	12.7691	3.44906	418723	599	450	1611	941	146990290	6101	0	0	0	0	0	0	0	0	9	chr9p	21871876	5	chr5q	52795980		0	0	0.998168	0.539216	0.385542	0.575032	0.425182		0.961091	1
PPP2R1A	SDHD	0.190733	0.959195	0.973359	0.154034	0.998765	0.00603028	7.76137	3.43995	423994	334887	145646	776	942	59481702	56145	0	0	0	0	0	0	0	0	11	chr11q	112091334	19	chr19q	52209785		0	0	0.998177	0.996012	0.992046	0.492424	0.42623		0.991014	0
NSRP1	ERAL1	0.18976	0.998065	0.998929	0.164316	0.998765	-0.0283994	12.1289	3.42238	434349	1698	881	538	943	118588424	7898	0	0	0	0	0	0	0	0	17	chr17q	28858038	17	chr17q	30151646	1293608	1	0	0.998197	0.764474	0.585882	0.432642	0.427273		0.967717	0
ZNRD2	FUOM	0.170898	0.995265	0.995594	0.144309	0.998765	0.049354	5.58741	3.08169	700889	7154	6911	1243	944	7570920	182475	0	0	0	0	0	0	0	0	10	chr10q	133355396	11	chr11q	65571182		0	0	0.998447	0.932897	0.918275	0.542203	0.427273		0.994521	1
FAM210A	PPP4R1	0.168388	0.979824	0.989624	0.159725	0.998765	-0.0288824	6.99143	3.03637	747778	96184	28557	629	945	119213569	83049	0	0	0	0	0	0	0	0	18	chr18p	9581996	18	chr18p	13694952	4112956	1	0	0.998491	0.991089	0.972697	0.473333	0.428312		0.992461	0
CEP192	SEH1L	0.166723	0.982459	0.991271	0.152682	0.998765	0.0138681	7.21689	3.00629	781055	74738	21233	818	946	45728247	73871	0	0	0	0	0	0	0	0	18	chr18p	12967774	18	chr18p	13058199	90425	1	0	0.998507	0.989569	0.965124	0.496337	0.429348		0.992013	0
AAMP	GDI1	0.16043	0.942065	0.979494	0.16704	0.998765	0.03474	9.80597	2.89263	922272	615327	92769	492	947	18029264	21567	0	0	0	0	0	0	0	0	X	chrXq	154440310	2	chr2q	218267133		0	0	0.998571	0.997093	0.989063	0.406685	0.43038		0.983566	0
PFKFB4	CBWD2	0.158979	0.976159	0.975541	0.152295	0.998765	-0.0471553	4.0144	2.86641	958481	129593	125896	834	948	136730232	544369	0	0	0	0	0	0	0	0				3	chr3p	48540410		0	0	0.998581	0.992672	0.991169	0.497278	0.43038		0.996647	1
CLK2	SIL1	0.158941	0.943424	0.949848	0.139951	0.998765	-0.0142057	4.48485	2.86574	959499	590681	425586	1646	949	96801513	379640	0	0	0	0	0	0	0	0	5	chr5q	139072546	1	chr1q	155268186		0	0	0.998581	0.997032	0.995902	0.577307	0.43038		0.996092	1
METTL17	DENND3	0.15682	0.920942	0.949971	0.147293	0.998765	-0.047703	9.65091	2.82742	1015887	1047178	423848	1064	950	137081227	23197	0	0	0	0	0	0	0	0	8	chr8q	141162196	14	chr14q	20993508		0	0			0.995891	0.525741	0.43038		0.984274	1
CXCL3	SLC15A3	0.141831	0.972453	0.974183	0.141201	0.998765	0.0405611	4.92291	2.5567	1531958	167644	138203	1516	951	13048589	279032	0	0	0	0	0	0	0	0	11	chr11q	60944630	4	chr4q	74037639		0	0		0.993917	0.99177	0.571059	0.43038		0.995622	1
CAMK2N2	TRIM66	0.140965	0.944948	0.945195	0.146612	0.998765	-0.00323792	4.6454	2.54105	1569547	563734	493905	1100	952	76785567	337958	0	0	0	0	0	0	0	0	11	chr11p	8647636	3	chr3q	184260383		0	0		0.996982	0.996215	0.533639	0.43038		0.995935	1
NAF1	LSM6	0.126829	0.92543	0.941571	0.159947	0.998765	-0.0748948	2.64369	2.28574	2353175	948016	549177	623	953	145995858	1924418	0	0	0	0	0	0	0	0	4	chr4q	146183626	4	chr4q	163135410	16951784	0	0		0.997619	0.996429	0.469663	0.431408			0
LUC7L2	MRPL28	0.125479	0.975624	0.990571	0.1379	0.998765	0.00913983	5.59019	2.26135	2448351	134890	24214	1898	954	53878914	182169	0	0	0	0	0	0	0	0	16	chr16p	368754	7	chr7q	139381963		0	0		0.992904	0.969072	0.590909	0.431408		0.994513	1
NAF1	C4orf46	0.107961	0.853249	0.91563	0.157599	0.998765	0.00859805	3.89749	1.94495	4140851	2944264	1008415	678	955	54842569	598465	0	0	0	0	0	0	0	0	4	chr4q	158669366	4	chr4q	163135410	4466044	1	0				0.485356	0.432432		0.996804	0
TMX2	TMX2	0.101428	0.790661	0.744585	0.144384	0.998765	0.0217934	1.62693	1.82695	5061415	5255080	6091503	1237	956	33451757	6362126	0	0	0	0	0	0	0	0	11	chr11q	57726783	11	chr11q	57726783	0	0	1				0.542324	0.431655			0
CELSR3	COQ10A	0.100072	0.844931	0.822449	0.144856	0.998765	0.0256737	1.7803	1.80245	5278702	3223926	3366958	1206	957	28194833	5230583	0	0	0	0	0	0	0	0	12	chr12q	56268954	3	chr3p	48649674		0	0				0.540816	0.431655			1
XRCC3	TEX30	0.0897602	0.751997	0.76785	0.146697	0.998765	-0.0317309	2.1923	1.61621	7276000	6921913	5206286	1096	958	122725818	3178843	0	0	0	0	0	0	0	0	13	chr13q	102769837	14	chr14q	103706534		0	0				0.53149	0.431655			1
DTNB	ZMYM2	0.0887324	0.836696	0.856378	0.146903	0.998765	0.00215471	2.58056	1.59764	7512846	3508923	2390498	1087	959	66653065	2058483	0	0	0	0	0	0	0	0	13	chr13q	19976478	2	chr2p	25525410		0	0				0.530864	0.431655			1
ZNF816	ACER2	0.0838934	0.804373	0.829078	0.146596	0.998765	0.0433263	2.12975	1.51024	8734140	4708413	3166026	1103	960	11075150	3419810	0	0	0	0	0	0	0	0	9	chr9p	19430757	19	chr19q	52956133		0	0				0.534351	0.431655			1
RGS5	TSPAN14	0.081544	0.842955	0.935724	0.148969	0.998765	-0.00903033	3.14855	1.46781	9394093	3291569	643613	966	961	87558085	1157432	0	0	0	0	0	0	0	0	10	chr10q	80488470	1	chr1q	163232017		0	0			0.996724	0.518152	0.431655			1
MAIP1	EIF3I	0.0791057	0.740509	0.832043	0.154458	0.998765	0.0439125	3.91311	1.42377	10129237	7452682	3077850	765	962	10687750	590870	0	0	0	0	0	0	0	0	1	chr1p	32229288	2	chr2q	199959717		0	0				0.490458	0.431655		0.996789	1
DNM3	CAB39L	0.0774603	0.804043	0.792514	0.140718	0.998765	0.0253841	1.46101	1.39405	10656135	4721488	4335189	1555	963	28568746	7911401	0	0	0	0	0	0	0	0	13	chr13q	49376357	1	chr1q	172129982		0	0				0.571611	0.431655			1
BTBD6	ZNF461	0.0759856	0.739768	0.801696	0.137756	0.998765	0.0118092	2.50837	1.36741	11150943	7487507	4028252	1927	964	49212826	2225246	0	0	0	0	0	0	0	0	19	chr19q	36651728	14	chr14q	105249813		0	0				0.592593	0.431655			1
CSNK2A1	KALRN	0.0670329	0.600922	0.597299	0.148873	0.998765	-0.0217381	1.52659	1.20571	14645670	15256968	13277276	970	965	109140920	7252907	0	0	0	0	0	0	0	0	3	chr3q	124379847	20	chr20p	508144		0	0				0.519737	0.431655			1
CCDC149	CRTC2	0.0609727	0.575476	0.575929	0.144898	0.998765	-0.0429303	1.41606	1.09625	17539148	16982920	14577533	1200	966	133703643	8401831	0	0	0	0	0	0	0	0	1	chr1q	153953144	4	chr4p	24891859		0	0				0.538799	0.431655			1
VIM	NECAB3	0.040177	0.522029	0.671827	0.145936	0.998765	-0.0431341	2.2785	0.720645	31274743	20960969	9279758	1149	967	133862397	2877955	0	0	0	0	0	0	0	0	20	chr20q	33666218	10	chr10p	17232917		0	0				0.534431	0.431655			1
DLX5	BVES	0.00119503	0.186898	0.33719	0.141581	0.998765	0.0204708	1.29167	0.0165628	71964925	62784427	35616613	1479	968	35363564	9947347	0	0	0	0	0	0	0	0	6	chr6q	105116990	7	chr7q	97022614		0	0				0.567885	0.431655			1
DUSP4	LAMP1	-0.00943866	-0.285638	0.282467	0.14625	0.998765	-0.0123081	1.87029	-0.1755	84530153	100936645	42924993	1127	969	93467450	4676507	0	0	0	0	0	0	0	0	13	chr13q	113310456	8	chr8p	29341874		0	0				0.533133	0.431655			1
STX4	STX2	0.570634	0.999876	0.999876	0.146792	0.998724	0.0128093	48.3613	10.3016	26	79	84	1092	970	47506258	27	1	0	0	0	1	0	0	0	12	chr12q	130814425	16	chr16p	31036632		0	0	0.48	0.0147059	0	0.53149	0.43088		0.307692	1
DDX39B	NDUFB7	0.266864	0.998271	0.998929	0.159582	0.998724	-0.00938027	17.5438	4.81502	66893	1415	863	632	971	88196511	1189	0	0	0	0	0	0	0	0	19	chr19p	14569072	6	chr6p	31536114		0	0	0.996297	0.732171	0.580952	0.473451	0.43088		0.87819	1
TXNDC17	GCLC	0.239455	0.994606	0.9951	0.142432	0.998724	0.0078207	8.39674	4.31995	129762	8905	8173	1400	972	56236597	41322	0	0	0	0	0	0	0	0	6	chr6p	53521221	17	chr17p	6642800		0	0	0.997203	0.942256	0.92783	0.561497	0.43088		0.989055	1
TMX2	ATP1A1	0.220407	0.978136	0.983488	0.14197	0.998724	0.0298856	7.19278	3.97592	205646	110915	63534	1437	973	23101245	74829	0	0	0	0	0	0	0	0	1	chr1p	116389009	11	chr11q	57726783		0	0	0.997687	0.991896	0.985525	0.56539	0.43088		0.992104	1
POLR3D	CHMP7	0.204879	0.989418	0.994359	0.164804	0.998724	0.0361902	7.45888	3.69545	299439	29780	10205	524	974	16679070	65409	0	0	0	0	0	0	0	0	8	chr8p	23252818	8	chr8p	22249867	1002951	1	0	0.997925	0.978964	0.938813	0.422164	0.4319		0.991702	0
RSBN1	ADORA2A	0.175586	0.993618	0.994277	0.149002	0.998724	-0.000348062	4.48407	3.16638	621078	11981	10443	964	975	71347150	379874	0	0	0	0	0	0	0	0	22	chr22q	24432977	1	chr1p	113787154		0	0	0.998395	0.954387	0.939878	0.517355	0.4319		0.996089	1
MCM10	PRPF18	0.165128	0.992753	0.996377	0.14822	0.998724	-0.0467583	8.08301	2.97748	814605	14989	5064	1002	976	136469930	48018	0	0	0	0	0	0	0	0	10	chr10p	13621447	10	chr10p	13186334	435113	1	0	0.998524	0.961944	0.895373	0.52443	0.432916		0.990106	0
ANLN	MPLKIP	0.163911	0.954542	0.9664	0.145594	0.998724	0.0369553	5.4277	2.9555	841296	404582	216725	1164	977	15995933	201114	0	0	0	0	0	0	0	0	7	chr7p	40130324	7	chr7p	36421826	3708498	1	0	0.998531	0.996422	0.993856	0.536296	0.433929		0.99479	0
FBXO42	ZNF766	0.149882	0.98213	0.986741	0.148239	0.998724	-0.0624383	4.5045	2.70212	1226196	77287	43419	1001	978	143604040	374204	0	0	0	0	0	0	0	0	19	chr19q	52282816	1	chr1p	16299660		0	0		0.989801	0.980631	0.523654	0.433929		0.996052	1
NUP50	PUS1	0.149307	0.969942	0.987853	0.167123	0.998724	0.0447607	7.16831	2.69173	1245472	195899	37337	491	979	10145520	75813	0	0	0	0	0	0	0	0	12	chr12q	131937586	22	chr22q	45175971		0	0		0.994507	0.978233	0.405028	0.434938		0.992195	0
NUP43	NUP98	0.148643	0.986659	0.984806	0.14989	0.998724	-0.0107794	4.25847	2.67973	1268284	45562	55177	933	980	90732030	449760	0	0	0	0	0	0	0	0	11	chr11p	3736282	6	chr6q	149736836		0	0		0.98484	0.984036	0.505102	0.434938		0.996442	1
JMJD1C	GPHN	0.148543	0.973441	0.97513	0.144465	0.998724	-0.0117292	6.70281	2.67793	1271748	157109	129756	1234	981	92437453	96784	0	0	0	0	0	0	0	0	14	chr14q	67121751	10	chr10q	63344558		0	0		0.993601	0.991368	0.543885	0.434938		0.992963	1
DIDO1	DIDO1	0.148099	0.981512	0.983818	0.138502	0.998724	0.0275907	4.2548	2.6699	1287484	82257	61528	1797	982	25796657	450998	0	0	0	0	0	0	0	0	20	chr20q	62907824	20	chr20q	62907824	0	0	1		0.990301	0.985118	0.583234	0.434164		0.996435	0
HEATR3	TMED5	0.140131	0.936301	0.966236	0.146943	0.998724	-0.00980674	6.43204	2.52598	1607145	723659	218711	1083	983	88971982	111981	0	0	0	0	0	0	0	0	1	chr1p	93165078	16	chr16q	50086621		0	0		0.997325	0.99389	0.530139	0.434164		0.993444	1
FMNL2	CPT1B	0.133861	0.966565	0.97443	0.142699	0.998724	-0.0689156	3.17277	2.41275	1920288	236390	136020	1376	984	145099467	1131255	0	0	0	0	0	0	0	0	22	chr22q	50573736	2	chr2q	152492500		0	0		0.995064	0.991659	0.559459	0.434164			1
ITPA	STS	0.13221	0.9804	0.987935	0.143086	0.998724	0.0274434	5.45159	2.38293	2013550	91317	36913	1339	985	25976446	198185	0	0	0	0	0	0	0	0	X	chrXp	7250966	20	chr20p	3215757		0	0		0.990934	0.97797	0.557084	0.434164		0.994753	1
SLC20A2	BIN3	0.117069	0.929754	0.951742	0.148508	0.998724	0.0380287	3.24262	2.10945	3142292	856187	399457	982	986	15072007	1059245	0	0	0	0	0	0	0	0	8	chr8p	22644770	8	chr8p	42479214	19834444	0	0		0.997521	0.995763	0.521311	0.434164			1
ELP5	FBXO4	0.116151	0.899448	0.878325	0.138145	0.998724	0.0071234	2.25236	2.09287	3230401	1571713	1828671	1851	987	57493670	2965247	0	0	0	0	0	0	0	0	5	chr5p	41982842	17	chr17p	7255832		0	0				0.588235	0.434164			1
ANKIB1	PPP6R2	0.0961756	0.827102	0.818908	0.14318	0.998724	0.00500533	1.91539	1.73208	5957703	3851543	3476458	1333	988	61361294	4424184	0	0	0	0	0	0	0	0	22	chr22q	50387932	7	chr7q	92323678		0	0				0.557241	0.434164			1
DARS1	ZNF747	0.0960983	0.827267	0.902907	0.154909	0.998724	0.00983914	3.87408	1.73068	5972037	3845567	1268286	751	989	52641409	610030	0	0	0	0	0	0	0	0	16	chr16p	30532612	2	chr2q	135945782		0	0				0.489362	0.434164		0.99683	1
LENG1	PRPF31	0.0920191	0.885037	0.924607	0.14178	0.998724	0.0172923	2.7454	1.657	6781294	1965834	838146	1462	990	40190191	1729544	0	0	0	0	0	0	0	0	19	chr19q	54123734	19	chr19q	54157441	33707	1	0			0.997077	0.567497	0.435169			0
CMTM8	FAM110B	0.0811619	0.710862	0.821667	0.143771	0.998724	0.0490112	3.16816	1.4609	9505828	8895533	3391244	1286	991	7743493	1136221	0	0	0	0	0	0	0	0	8	chr8q	58071654	3	chr3p	32304256		0	0				0.550562	0.435169			1
AAR2	PRPF8	0.0799627	0.718521	0.799761	0.147454	0.998724	0.00258416	3.25586	1.43924	9864856	8512946	4092005	1051	992	65851184	1046270	0	0	0	0	0	0	0	0	17	chr17p	1667748	20	chr20q	36246706		0	0				0.523659	0.435169			1
SIDT2	WIPI1	0.0631268	0.633698	0.698139	0.146585	0.998724	0.0133392	2.47582	1.13516	16459374	13183216	8048965	1105	993	46613381	2306180	0	0	0	0	0	0	0	0	17	chr17q	68439388	11	chr11q	117188092		0	0				0.534351	0.435169			1
THAP1	PSMB8	0.430279	0.999876	0.999876	0.150979	0.998682	-0.0139047	32.838	7.76657	967	85	90	878	994	96277053	112	0	0	0	0	0	0	0	0	6	chr6p	32842698	8	chr8p	42840000		0	0	0.952601	0.0140845	0	0.505226	0.435169		0.555556	1
TP53	GDF15	0.261298	0.996418	0.998024	0.147658	0.998682	-0.0267519	16.8397	4.71449	76571	4523	2009	1038	995	116392475	1454	0	0	0	0	0	0	0	0	19	chr19p	18387667	17	chr17p	7677956		0	0	0.996562	0.899397	0.773275	0.52381	0.435169		0.893411	1
PPP2CA	ELP3	0.254328	0.997735	0.998724	0.156614	0.998682	-0.0179889	12.0093	4.58859	90608	2154	1077	708	996	103193921	8313	0	0	0	0	0	0	0	0	8	chr8p	28140692	5	chr5q	134210202		0	0	0.996787	0.807967	0.634731	0.486922	0.43617		0.968468	0
MED10	MED10	0.228018	0.987688	0.994935	0.159685	0.998682	-0.0210523	11.2586	4.11339	171009	39228	8626	630	997	108085985	11378	0	0	0	0	0	0	0	0	5	chr5p	6375210	5	chr5p	6375210	0	0	1	0.997493	0.982932	0.930729	0.472284	0.435398		0.974638	0
CFL1	MGME1	0.186691	0.891625	0.951248	0.157376	0.998682	-0.042255	11.876	3.36694	469100	1780788	405923	683	998	133165925	8775	0	0	0	0	0	0	0	0	20	chr20p	17979856	11	chr11q	65856426		0	0	0.998244		0.995812	0.4875	0.435398		0.970112	1
SIVA1	PANK2	0.1618	0.972824	0.990447	0.159064	0.998682	0.0308266	8.06256	2.91738	889443	163600	24736	643	999	22052041	48502	0	0	0	0	0	0	0	0	20	chr20p	3909334	14	chr14q	104756400		0	0	0.998566	0.993801	0.969658	0.480349	0.436396		0.990197	0
TAF2	DSCC1	0.157961	0.975006	0.977971	0.147076	0.998682	0.0468806	4.35339	2.84803	985200	141025	105004	1074	1000	8884054	418525	0	0	0	0	0	0	0	0	8	chr8q	119844935	8	chr8q	119781808	63127	1	0	0.998589	0.993138	0.990001	0.527216	0.43739		0.996285	0
ZW10	RBM7	0.154463	0.954542	0.971877	0.156629	0.998682	0.0164297	6.40973	2.78486	1082507	404668	159854	706	1001	41553171	113374	0	0	0	0	0	0	0	0	11	chr11q	114405636	11	chr11q	113753440	652196	1	0		0.996422	0.99253	0.485887	0.43838		0.993429	0
CUL4B	ABHD13	0.152973	0.995141	0.996706	0.151275	0.998682	-0.0139188	5.87697	2.75793	1127459	7487	4401	866	1002	96301743	153581	0	0	0	0	0	0	0	0	13	chr13q	108226318	X	chrXq	120549695		0	0		0.9346	0.881528	0.505263	0.439367		0.994123	0
PDCD2	E4F1	0.143395	0.916454	0.934613	0.158072	0.998682	-0.00737112	4.07933	2.58495	1466193	1150150	662117	665	1003	84504387	516894	0	0	0	0	0	0	0	0	16	chr16p	2229666	6	chr6q	170579966		0	0			0.996755	0.486141	0.439367		0.996591	1
PRELID3B	AFG3L2	0.135981	0.88936	0.909042	0.146374	0.998682	-0.041882	4.58776	2.45104	1807704	1843444	1139896	1120	1004	132862030	352305	0	0	0	0	0	0	0	0	18	chr18p	12353086	20	chr20q	59037966		0	0				0.531818	0.439367		0.995974	1
TUBB	RABL6	0.117209	0.858313	0.894425	0.16198	0.998682	0.0192263	4.06638	2.11198	3129104	2779022	1453719	578	1005	37216131	522128	0	0	0	0	0	0	0	0	9	chr9q	136824568	6	chr6p	30722887		0	0				0.456311	0.440351		0.996597	0
MAT2A	MTAP	0.103214	0.820102	0.821461	0.141283	0.998682	0.03194	4.3536	1.8592	4790571	4108233	3397139	1506	1006	20850186	418459	0	0	0	0	0	0	0	0	9	chr9p	21871876	2	chr2p	85542224		0	0				0.569948	0.440351		0.996284	1
RFX1	ARHGAP24	0.0994355	0.900107	0.889237	0.141836	0.998682	0.00266306	2.29229	1.79096	5384093	1554694	1571334	1452	1007	65704418	2832869	0	0	0	0	0	0	0	0	4	chr4q	85738908	19	chr19p	13984173		0	0				0.565789	0.440351			1
METTL16	PDK1	0.0955161	0.79165	0.736268	0.142822	0.998682	-0.0327663	0.8427	1.72017	6081486	5215354	6422587	1361	1008	123929895	18887615	0	0	0	0	0	0	0	0	2	chr2q	172639842	17	chr17p	2463802		0	0				0.558583	0.440351			1
ARMCX2	SERF2	0.0929486	0.808861	0.833237	0.151277	0.998682	0.00464876	2.45681	1.67379	6587434	4534273	3042336	865	1009	62018865	2355082	0	0	0	0	0	0	0	0	15	chr15q	43786588	X	chrXq	101657566		0	0				0.504394	0.440351			1
H1-10	ZC3H15	0.0907844	0.886272	0.951701	0.14452	0.998682	0.0327469	3.19882	1.6347	7046554	1930896	400035	1229	1010	20007629	1103641	0	0	0	0	0	0	0	0	2	chr2q	186497810	3	chr3q	129315528		0	0			0.995763	0.543353	0.440351			1
PABPC1	FOXJ3	0.0878444	0.798402	0.900148	0.152848	0.998682	-0.0217625	4.53703	1.5816	7723862	4944791	1327836	808	1011	109178334	365545	0	0	0	0	0	0	0	0	1	chr1p	42256214	8	chr8q	100712502		0	0				0.494485	0.440351		0.996005	1
DIAPH1	ACTR3	0.0748986	0.699292	0.749279	0.147721	0.998682	0.010492	1.79054	1.34778	11529519	9488208	5908382	1032	1012	51496120	5163682	0	0	0	0	0	0	0	0	2	chr2q	113926265	5	chr5q	141567010		0	0				0.525478	0.440351			1
ZNF593	SPICE1	0.0728674	0.703492	0.804743	0.139953	0.998682	-0.022211	2.08576	1.31109	12270230	9270583	3927805	1645	1013	109860373	3601879	0	0	0	0	0	0	0	0	3	chr3q	113478937	1	chr1p	26170390		0	0				0.577307	0.440351			1
ZNF780A	LCN2	0.0585746	0.582105	0.639463	0.147772	0.998682	-0.0567845	1.52837	1.05294	18815549	16522919	10919295	1028	1014	141700995	7235924	0	0	0	0	0	0	0	0	9	chr9q	128151453	19	chr19q	40080048		0	0				0.525478	0.440351			1
ZNF44	H4C12	0.0512631	0.607799	0.665857	0.146934	0.998682	-0.00959642	1.653	0.920881	23187521	14809997	9570272	1085	1015	88589145	6152156	0	0	0	0	0	0	0	0	6	chr6p	27831367	19	chr19p	12259784		0	0				0.530864	0.440351			1
WDR70	SMIM22	0.0114745	0.177798	0.189533	0.139402	0.998682	-0.0365743	0.542607	0.202227	59923235	64267869	58669369	1709	1016	128023525	29849489	0	0	0	0	0	0	0	0	16	chr16p	4792444	5	chr5p	37566376		0	0				0.577206	0.440351			1
WWTR1	ARHGAP42	-0.0506161	-0.5077	0.253397	0.14186	0.998682	0.003975	2.18989	-0.919237	123960024	125749376	47386683	1449	1017	63263654	3187670	0	0	0	0	0	0	0	0	11	chr11q	100840614	3	chr3q	149621012		0	0				0.565217	0.440351			1
POLR3D	INTS10	0.334548	0.999506	0.999753	0.163649	0.998641	-0.0537074	18.2735	6.0375	12419	294	165	550	1018	140376147	983	0	0	0	0	0	0	0	0	8	chr8p	19834742	8	chr8p	22249867	2415125	1	0	0.990879	0.36	0.0948276	0.444162	0.441331		0.86376	0
POLR3D	PCM1	0.317556	0.999218	0.999547	0.161579	0.998641	0.0234815	12.2628	5.7306	19222	483	330	587	1019	31098217	7473	0	0	0	0	0	0	0	0	8	chr8p	17976468	8	chr8p	22249867	4273399	1	0	0.992704	0.474308	0.316583	0.454545	0.442308		0.966341	0
NKAPD1	TIMM8B	0.226262	0.993618	0.997035	0.148968	0.998641	-0.0517496	11.8564	4.08167	178445	11947	3739	967	1020	139409497	8848	0	0	0	0	0	0	0	0	11	chr11q	112085778	11	chr11q	112079724	6054	1	0	0.997537	0.954311	0.863584	0.518946	0.443281		0.970334	0
BUD13	DLAT	0.212785	0.996541	0.996953	0.163433	0.998641	0.00719411	10.0688	3.83825	247253	4308	3907	553	1021	57365797	19085	0	0	0	0	0	0	0	0	11	chr11q	112044906	11	chr11q	116760580	4715674	1	0	0.997819	0.894373	0.869184	0.448363	0.444251		0.982339	0
CCNL1	AURKAIP1	0.1747	0.9797	0.985671	0.160026	0.998641	-0.00562156	6.44838	3.15036	635428	97238	49740	622	1022	81253384	111015	0	0	0	0	0	0	0	0	1	chr1p	1374472	3	chr3q	157151634		0	0	0.998406	0.991164	0.982718	0.468468	0.445217		0.99343	0
LRP11	GEMIN5	0.138623	0.876472	0.87886	0.146504	0.998641	-0.022838	3.82352	2.49875	1676896	2214300	1815479	1109	1023	110803254	635889	0	0	0	0	0	0	0	0	5	chr5q	154912811	6	chr6q	149841558		0	0				0.533537	0.445217		0.996868	1
NSRP1	SSH2	0.127925	0.966812	0.983488	0.160939	0.998641	-0.0478247	6.1587	2.30553	2279136	233384	63666	604	1024	137158191	130546	0	0	0	0	0	0	0	0	17	chr17q	29778083	17	chr17q	30151646	373563	1	0		0.99502	0.985475	0.464037	0.446181		0.993869	0
PPP2R1A	ZW10	0.101821	0.820102	0.888701	0.155917	0.998641	-0.00477721	4.52808	1.83405	5000461	4108295	1583583	725	1025	79675325	367951	0	0	0	0	0	0	0	0	11	chr11q	113753440	19	chr19q	52209785		0	0				0.486111	0.44714		0.996004	0
CYB561D2	PRCC	0.0643325	0.675698	0.750103	0.14148	0.998641	0.0212383	2.20521	1.15694	15880018	10750149	5876683	1490	1026	34247462	3131629	0	0	0	0	0	0	0	0	1	chr1q	156784175	3	chr3p	50352466		0	0				0.56901	0.44714			1
NSRP1	TNFAIP1	0.0556241	0.583093	0.689533	0.159282	0.998641	-0.0141582	2.98784	0.999647	20489116	16455276	8441172	640	1027	96719432	1353593	0	0	0	0	0	0	0	0	17	chr17q	28341385	17	chr17q	30151646	1810261	1	0				0.47807	0.448097			0
NOXA1	XAGE1B	0.0474173	0.392654	0.248662	0.14419	0.998641	-0.0302603	0.132698	0.851418	25788931	33025593	48148533	1256	1028	120950507	58479403	0	0	0	0	0	0	0	0	X	chrXp	52514572	9	chr9q	137428900		0	0				0.544808	0.448097			1
ZDHHC3	RPP14	0.0365897	0.420695	0.5161	0.150215	0.998641	0.0387395	1.78467	0.655853	34280326	30069221	18636752	919	1029	14482030	5201814	0	0	0	0	0	0	0	0	3	chr3p	58313219	3	chr3p	44945718	13367501	0	0				0.506003	0.448097			1
HADHA	ALDH3B1	0.0315989	0.315367	0.309643	0.138554	0.998641	-0.0132925	0.537566	0.565709	38761963	42461917	39128598	1790	1030	95205855	30086482	0	0	0	0	0	0	0	0	11	chr11q	68018912	2	chr2p	26217634		0	0				0.584135	0.448097			1
FBRSL1	BTF3L4	0.0228418	0.309479	0.352014	0.150868	0.998641	0.038944	0.940188	0.407541	47431514	43272685	33850183	885	1031	14315752	16361467	0	0	0	0	0	0	0	0	1	chr1p	52073506	12	chr12q	132537670		0	0				0.504348	0.448097			1
ZNF462	ABCC5	-0.0178811	-0.193198	-0.150375	0.139142	0.998641	0.0311275	-0.055301	-0.327985	94169507	85793978	81686364	1734	1032	21722471	80985138	0	0	0	0	0	0	0	0	3	chr3q	183968909	9	chr9q	106936896		0	0				0.578755	0.448097			1
TP53	FDXR	0.362024	0.9993	0.999341	0.150324	0.9986	0.0149762	35.6818	6.53378	5977	418	460	911	1033	43898962	90	0	0	0	0	0	0	0	0	17	chr17q	74867746	17	chr17p	7677956		0	0	0.986159	0.432432	0.391304	0.506873	0.448097		0.4875	1
TIMM17A	HDAC6	0.253047	0.998806	0.998971	0.150525	0.9986	-0.0310776	11.5587	4.56546	93453	830	824	899	1034	121948018	9993	0	0	0	0	0	0	0	0	X	chrXp	48813190	1	chr1q	201963084		0	0	0.996803	0.601583	0.571078	0.506024	0.44905		0.973237	0
ARF6	RTL8C	0.251284	0.984559	0.987441	0.143029	0.9986	-0.0304484	6.47872	4.53361	97609	59180	39349	1343	1035	121182070	109153	0	0	0	0	0	0	0	0	X	chrXq	135032950	14	chr14q	49895068		0	0	0.99687	0.987745	0.979151	0.557084	0.44905		0.993369	1
KDELR2	MTHFD2	0.217958	0.996829	0.998147	0.140415	0.9986	0.00293336	7.75635	3.93169	218203	3687	1834	1596	1036	65199612	56291	0	0	0	0	0	0	0	0	2	chr2p	74208090	7	chr7p	6472620		0	0	0.997715	0.87645	0.754808	0.574495	0.44905		0.991003	1
ZNF236	CTDP1	0.206875	0.996459	0.997612	0.169249	0.9986	-0.0524102	7.88957	3.73151	285184	4464	2658	471	1037	139746255	52695	0	0	0	0	0	0	0	0	18	chr18q	79716696	18	chr18q	76897729	2818967	1	0	0.997887	0.898345	0.818781	0.391931	0.45		0.990607	0
GEMIN8	TRAPPC2	0.19849	0.995635	0.997035	0.154178	0.9986	-0.0446436	7.07975	3.58006	349896	6243	3753	771	1038	134999776	79363	0	0	0	0	0	0	0	0	X	chrXp	13723432	X	chrXp	14007038	283606	1	0	0.998042	0.924337	0.863973	0.490494	0.450947		0.992299	0
AIFM1	TMEM43	0.191328	0.975294	0.985053	0.164617	0.9986	-0.0293886	10.677	3.45069	417761	138056	53556	530	1039	119859906	14607	0	0	0	0	0	0	0	0	3	chr3p	14134366	X	chrXq	130147602		0	0	0.998169	0.993021	0.983679	0.425197	0.450947		0.978841	1
PPP2R2A	PPP2R2D	0.169231	0.978959	0.974924	0.142899	0.9986	-0.0355156	3.44992	3.05159	731588	103697	131524	1351	1040	126937684	876516	1	1	0	0	0	0	0	0	10	chr10q	131936270	8	chr8p	26332094		0	0	0.998477	0.991563	0.991433	0.557981	0.450172		0.997277	1
RNMT	CHMP1B	0.160647	0.994894	0.997159	0.142261	0.9986	-0.0320081	6.95088	2.89654	916993	8173	3546	1417	1041	123053165	84886	0	0	0	0	0	0	0	0	18	chr18p	11852928	18	chr18p	13745614	1892686	1	0	0.998569	0.938655	0.856277	0.564409	0.451115		0.992541	0
BTF3	ZYG11B	0.160643	0.944577	0.962653	0.154245	0.9986	-0.0130821	5.69337	2.89647	917093	570179	259327	767	1042	94836395	171179	0	0	0	0	0	0	0	0	1	chr1p	52776894	5	chr5q	73502054		0	0	0.998569	0.996989	0.994553	0.489524	0.451115		0.994395	1
COPS3	TTC19	0.144204	0.930742	0.945277	0.145707	0.9986	-0.0537894	5.00542	2.59955	1433524	835708	492633	1153	1043	140414350	264097	0	0	0	0	0	0	0	0	17	chr17p	16022420	17	chr17p	17263931	1241511	1	0		0.997497	0.99621	0.536513	0.452055		0.995512	0
NKAP	NKRF	0.141698	0.953636	0.978424	0.144884	0.9986	-0.0181373	8.52845	2.55429	1537666	418987	101468	1203	1044	103437336	38804	0	0	0	0	0	0	0	0	X	chrXq	119597380	X	chrXq	119932212	334832	1	0		0.996499	0.989743	0.540146	0.452991		0.988691	0
CDCA7	GPC3	0.124409	0.955777	0.939307	0.14004	0.9986	-0.0219007	2.96476	2.24202	2526447	385865	584983	1634	1045	109389100	1384660	0	0	0	0	0	0	0	0	X	chrXq	133760670	2	chr2q	173361934		0	0		0.996316	0.996557	0.576971	0.452991			1
NSRP1	CPD	0.11717	0.931813	0.963395	0.156981	0.9986	-0.0254759	5.14623	2.11127	3132743	813899	250940	696	1046	114627853	240796	0	0	0	0	0	0	0	0	17	chr17q	30424458	17	chr17q	30151646	272812	1	0		0.997458	0.994452	0.485656	0.453925		0.995246	0
MTMR2	THADA	0.115815	0.949806	0.959112	0.142743	0.9986	0.0199235	2.91345	2.08681	3263519	480586	302572	1372	1047	36173025	1457018	0	0	0	0	0	0	0	0	2	chr2p	43413444	11	chr11q	95878494		0	0		0.996744	0.99498	0.558863	0.453925			1
APRT	ANAPC10	0.112223	0.845755	0.865107	0.144139	0.9986	0.0102776	3.3824	2.02193	3637337	3195673	2159696	1265	1048	51871746	931239	0	0	0	0	0	0	0	0	4	chr4q	145046573	16	chr16q	88810634		0	0				0.546742	0.453925		0.997341	1
NR2F2	KLHDC4	0.108415	0.87639	0.892407	0.139637	0.9986	-0.0147433	2.85313	1.95315	4083749	2217471	1499065	1678	1049	97731084	1548236	0	0	0	0	0	0	0	0	16	chr16q	87732066	15	chr15q	96333154		0	0				0.57797	0.453925			1
COL5A2	CHI3L1	0.107323	0.954295	0.950177	0.145266	0.9986	0.046785	2.71454	1.93343	4222595	408561	421128	1179	1050	8938115	1786458	0	0	0	0	0	0	0	0	1	chr1q	203182818	2	chr2q	189236504		0	0		0.996444	0.99587	0.538348	0.453925			1
INA	SERPINB6	0.1055	0.789714	0.890884	0.148358	0.9986	-0.00699065	5.43809	1.9005	4465135	5293773	1533425	991	1051	83800563	199856	0	0	0	0	0	0	0	0	6	chr6p	2959976	10	chr10q	103283742		0	0				0.522095	0.453925		0.994772	1
RUNDC1	NAGPA	0.104574	0.86239	0.878366	0.147418	0.9986	0.0180958	3.01061	1.88376	4593990	2649288	1827871	1056	1052	38940260	1323412	0	0	0	0	0	0	0	0	16	chr16p	5029390	17	chr17q	42987854		0	0				0.525078	0.453925			1
GRPEL1	GCSAM	0.0894468	0.80849	0.859919	0.140619	0.9986	-0.0355054	1.89046	1.61055	7347406	4548687	2295397	1570	1053	126926903	4561701	0	0	0	0	0	0	0	0	3	chr3q	112127044	4	chr4p	7063480		0	0				0.572519	0.453925			1
ANKRD46	DUSP1	0.0850595	0.682574	0.702133	0.150003	0.9986	0.0216504	2.54314	1.5313	8424203	10373075	7869751	926	1054	33655878	2142884	0	0	0	0	0	0	0	0	5	chr5q	172769646	8	chr8q	100534756		0	0				0.505137	0.453925			1
MRPL32	DDX56	0.0514653	0.522441	0.530306	0.148598	0.9986	0.0084176	1.17779	0.924532	23055871	20927240	17612101	979	1055	55165947	11648594	0	0	0	0	0	0	0	0	7	chr7p	44569856	7	chr7p	42935116	1634740	1	0				0.521311	0.454855			0
C5orf63	LPIN1	0.0461117	0.544305	0.600058	0.143946	0.9986	-0.00575334	1.14325	0.827836	26721234	19241078	13115807	1274	1056	81499926	12227562	0	0	0	0	0	0	0	0	2	chr2p	11752476	5	chr5q	127058032		0	0				0.54866	0.454855			1
AAMP	EMD	0.234969	0.997035	0.998024	0.163477	0.998559	0.0335671	12.551	4.23893	144697	3298	2018	552	1057	19176076	6667	0	0	0	0	0	0	0	0	X	chrXq	154380409	2	chr2q	218267133		0	0	0.997338	0.866147	0.774264	0.44697	0.455782		0.963598	0
FUBP1	ALKBH7	0.233964	0.993906	0.993165	0.155149	0.998559	0.0215063	7.30602	4.22078	148243	10957	13995	746	1058	33861865	70639	0	0	0	0	0	0	0	0	19	chr19p	6374022	1	chr1p	77961778		0	0	0.997337	0.951055	0.952623	0.48932	0.456706		0.991837	0
IDH3A	NNT	0.204782	0.996953	0.997694	0.142407	0.998559	-0.055152	9.31612	3.6937	300137	3464	2520	1403	1059	141026399	27020	0	0	0	0	0	0	0	0	5	chr5p	43655036	15	chr15q	78160654		0	0	0.997929	0.87037	0.811044	0.562083	0.456706		0.985816	1
ASF1B	GOPC	0.197928	0.997118	0.998106	0.149309	0.998559	-0.00254663	8.71617	3.56991	354822	3168	1897	955	1060	75486667	35558	0	0	0	0	0	0	0	0	6	chr6q	117581390	19	chr19p	14128050		0	0	0.998044	0.861999	0.763889	0.515	0.456706		0.98802	1
CDH1	BNIP3	0.191364	0.99053	0.991847	0.148528	0.998559	-0.0150146	3.25822	3.45136	417423	24358	18884	981	1061	98198713	1043945	0	0	0	0	0	0	0	0	10	chr10q	131974804	16	chr16q	68786414		0	0	0.998171	0.974876	0.962298	0.521311	0.456706			1
ACOX1	GGH	0.177846	0.97793	0.988677	0.141867	0.998559	0.00148751	5.39315	3.20719	586460	112955	33093	1448	1062	67900428	205485	0	0	0	0	0	0	0	0	8	chr8q	63026942	17	chr17q	75960336		0	0	0.998368	0.992002	0.976018	0.565217	0.456706		0.994826	1
BET1	ANKIB1	0.17746	0.991065	0.995182	0.155432	0.998559	-0.0039396	9.61016	3.20023	592261	21947	7982	735	1063	78106528	23633	0	0	0	0	0	0	0	0	7	chr7q	92323678	7	chr7q	93983558	1659880	1	0	0.998377	0.972787	0.926436	0.487179	0.457627		0.984547	0
EXOC2	EXOC2	0.168712	0.995265	0.997571	0.14197	0.998559	-0.0196819	6.49667	3.04222	741497	7157	2735	1438	1064	105932759	108075	0	0	0	0	0	0	0	0	6	chr6p	589146	6	chr6p	589146	0	0	1	0.998479	0.932632	0.822825	0.564644	0.456853		0.993345	0
DNAJC11	LAMTOR1	0.166408	0.974059	0.993453	0.140127	0.998559	-0.00541319	9.35353	3.00061	787368	150644	13016	1626	1065	80864604	26597	0	0	0	0	0	0	0	0	11	chr11q	72100294	1	chr1p	6667993		0	0	0.998511	0.993422	0.949341	0.57591	0.456853		0.98574	1
CCNL1	NOC2L	0.140915	0.93766	0.968706	0.159554	0.998559	-0.00474018	6.36733	2.54016	1571779	697514	191999	633	1066	79606257	116104	0	0	0	0	0	0	0	0	1	chr1p	951730	3	chr3q	157151634		0	0		0.997261	0.993375	0.474614	0.45777		0.993523	0
SUPT16H	PNMA8A	0.138354	0.923042	0.925513	0.141296	0.998559	-0.0118483	3.60201	2.49389	1689874	1000377	821254	1504	1067	92650164	766295	0	0	0	0	0	0	0	0	19	chr19q	46469033	14	chr14q	21367748		0	0			0.997039	0.569948	0.45777		0.997163	1
FAM210A	METTL4	0.132839	0.971465	0.984765	0.151606	0.998559	-0.0682954	5.83033	2.39429	1977300	178549	55440	861	1068	144982586	157780	0	0	0	0	0	0	0	0	18	chr18p	2554518	18	chr18p	13694952	11140434	0	0		0.99417	0.984075	0.505282	0.458685		0.994208	0
MAGOHB	MAGOH	0.12972	0.976324	0.977147	0.138596	0.998559	6.09513e-05	4.65081	2.33795	2163431	128021	111906	1781	1069	70578603	336644	1	0	1	0	0	1	0	0	1	chr1p	53232709	12	chr12p	10606566		0	0		0.992616	0.990482	0.583133	0.457912		0.995933	1
NDUFAF5	NOL3	0.114991	0.804249	0.839043	0.144013	0.998559	-0.0171684	4.73772	2.07193	3346036	4712114	2872142	1271	1070	101839436	316933	0	0	0	0	0	0	0	0	16	chr16q	67173138	20	chr20p	13803304		0	0				0.54866	0.457912		0.995839	1
ENY2	EBAG9	0.107541	0.910772	0.938607	0.140587	0.998559	-0.0119159	4.3181	1.93736	4194587	1285823	596256	1577	1071	92770498	429923	0	0	0	0	0	0	0	0	8	chr8q	109552849	8	chr8q	109340150	212699	1	0			0.996589	0.574144	0.458824		0.996355	0
FGFR2	MPDU1	0.107399	0.929754	0.968047	0.154195	0.998559	-0.0247013	3.80516	1.9348	4212811	856216	199043	770	1072	113528900	645419	0	0	0	0	0	0	0	0	17	chr17p	7585930	10	chr10q	121538394		0	0		0.997521	0.993535	0.489524	0.458824		0.996893	1
DDX17	FTSJ3	0.106084	0.904719	0.9608	0.144638	0.998559	0.0306086	4.41014	1.91103	4386129	1436164	281769	1225	1073	22291826	401145	0	0	0	0	0	0	0	0	17	chr17q	63823548	22	chr22q	38494874		0	0			0.994765	0.543353	0.458824		0.996205	1
MTF1	COMMD6	0.101248	0.807873	0.824837	0.143269	0.998559	0.0741748	2.63602	1.8237	5089764	4572019	3293858	1327	1074	1120867	1940371	0	0	0	0	0	0	0	0	13	chr13q	75537326	1	chr1p	37834583		0	0				0.55663	0.458824			1
ST3GAL2	HERC5	0.0815577	0.652763	0.698345	0.14615	0.998559	0.034147	3.06036	1.46805	9390066	12046111	8039017	1134	1075	18603473	1260224	0	0	0	0	0	0	0	0	4	chr4q	88481641	16	chr16q	70407538		0	0				0.533835	0.458824			1
LYSMD1	TADA1	0.0723215	0.72725	0.765832	0.146233	0.998559	-0.0406841	1.32169	1.30123	12476331	8086081	5281104	1129	1076	131855996	9547103	0	0	0	0	0	0	0	0	1	chr1q	166866387	1	chr1q	151157199	15709188	0	0				0.533133	0.458824			1
ISCA1	CCDC106	0.072023	0.634604	0.695133	0.145426	0.998559	-0.0522684	1.97187	1.29584	12590341	13127067	8184629	1169	1077	139674976	4129086	0	0	0	0	0	0	0	0	19	chr19q	55650280	9	chr9q	86273542		0	0				0.536296	0.458824			1
MFSD9	CEACAM6	0.0708463	0.624228	0.688627	0.141939	0.998559	0.039529	1.68743	1.27459	13051023	13765504	8482689	1443	1078	13847583	5885676	0	0	0	0	0	0	0	0	19	chr19q	41763870	2	chr2q	102725759		0	0				0.564644	0.458824			1
XRCC3	ZNF468	0.0676514	0.601252	0.529111	0.143859	0.998559	-0.0208611	1.06036	1.21688	14374756	15235215	17695773	1280	1079	107789564	13752803	0	0	0	0	0	0	0	0	19	chr19q	52847814	14	chr14q	103706534		0	0				0.54993	0.458824			1
TUBB	NELFB	0.0674361	0.66351	0.733921	0.155301	0.998559	-0.00734797	2.26458	1.21299	14468648	11430968	6518745	739	1080	84461252	2924153	0	0	0	0	0	0	0	0	9	chr9q	137264434	6	chr6p	30722887		0	0				0.488235	0.459732			0
TADA2A	LEO1	0.0509394	0.546529	0.551141	0.138276	0.998559	0.0100013	0.884462	0.915034	23397966	19074248	16182457	1832	1081	52356492	17754907	0	0	0	0	0	0	0	0	15	chr15q	51954902	17	chr17q	37443306		0	0				0.586777	0.459732			1
CRK	MED15	0.0403321	0.44503	0.592275	0.148076	0.998559	-0.0216817	3.04641	0.723447	31149191	27669837	13577179	1005	1082	109055518	1277673	0	0	0	0	0	0	0	0	22	chr22q	20547614	17	chr17p	1438462		0	0				0.525974	0.460637			0
ADCK1	ITGB6	0.0270418	0.268056	0.370707	0.148296	0.998559	-0.00328455	2.47135	0.483401	43148988	49346561	31733514	999	1083	76873642	2317451	0	0	0	0	0	0	0	0	2	chr2q	160149972	14	chr14q	77867562		0	0				0.523654	0.460637			1
SEC11C	HSPA13	0.0268233	0.427448	0.5196	0.13738	0.998559	0.0615932	1.10239	0.479455	43366511	29388175	18381362	1987	1084	3167980	12954475	0	0	0	0	0	0	0	0	21	chr21q	14377130	18	chr18q	59149358		0	0				0.59795	0.460637			1
MTPAP	NOB1	-0.0620005	-0.645392	-0.685415	0.142473	0.998559	0.00559605	-1.2647	-1.12486	130740073	135307976	138868206	1395	1085	60276343	137507917	0	0	0	0	0	0	0	0	16	chr16q	69748398	10	chr10p	30329540		0	0				0.562249	0.460637			1
AAMP	ATP6AP1	0.244663	0.997571	0.9986	0.161248	0.998518	-0.0283259	15.1614	4.41403	114604	2392	1219	595	1086	118493045	2488	0	0	0	0	0	0	0	0	X	chrXq	154432596	2	chr2q	218267133		0	0	0.997035	0.823422	0.663102	0.456471	0.461538		0.925162	0
CCDC174	VHL	0.23299	0.995594	0.996747	0.159164	0.998518	0.00679036	8.74835	4.20319	151616	6325	4302	641	1087	58097870	35004	0	0	0	0	0	0	0	0	3	chr3p	10147722	3	chr3p	14662208	4514486	1	0	0.99737	0.925339	0.879148	0.479212	0.462437		0.9879	0
CEP295	ANKRD49	0.208567	0.994935	0.995924	0.140051	0.998518	-0.0237002	8.37448	3.76207	273874	8027	6081	1633	1088	112078693	41750	0	0	0	0	0	0	0	0	11	chr11q	94496781	11	chr11q	93696020	800761	1	0	0.997872	0.937751	0.909717	0.576971	0.463333		0.989125	0
NDUFV2	MYL12A	0.19019	0.953636	0.949601	0.153954	0.998518	0.00880548	5.80156	3.43014	429730	418656	429016	780	1089	54473577	160528	0	0	0	0	0	0	0	0	18	chr18p	3251860	18	chr18p	9118520	5866660	1	0	0.998187	0.996496	0.995912	0.49434	0.464226		0.994258	0
POLR3D	ENTPD4	0.152564	0.95833	0.967883	0.157429	0.998518	0.00662776	3.36623	2.75056	1140067	347856	200786	681	1090	58392947	944957	0	0	0	0	0	0	0	0	8	chr8p	23443404	8	chr8p	22249867	1193537	1	0		0.996094	0.993568	0.4875	0.465116		0.997351	0
CCDC174	ATG7	0.134583	0.912789	0.962118	0.15988	0.998518	-0.00231061	6.26316	2.42578	1880996	1236824	265644	625	1091	75042111	123039	0	0	0	0	0	0	0	0	3	chr3p	11424375	3	chr3p	14662208	3237833	1	0			0.994636	0.472036	0.466003		0.993674	0
CRK	UBE2L3	0.130774	0.87499	0.920489	0.149733	0.998518	-0.0314977	6.22184	2.35698	2098380	2258582	914669	940	1092	122450217	125905	0	0	0	0	0	0	0	0	22	chr22q	21586740	17	chr17p	1438462		0	0			0.997164	0.508446	0.466887		0.993766	0
RARA	MAST1	0.130262	0.909372	0.918266	0.139661	0.998518	-0.0313767	3.35384	2.34774	2129800	1319696	956890	1675	1093	122306565	955739	0	0	0	0	0	0	0	0	19	chr19p	12856734	17	chr17q	40333412		0	0			0.997214	0.577447	0.466887		0.997364	1
FBXO42	ZNF614	0.125643	0.954006	0.974471	0.147918	0.998518	0.00276611	5.04937	2.2643	2436300	413055	135650	1012	1094	65511902	256605	0	0	0	0	0	0	0	0	19	chr19q	52020852	1	chr1p	16299660		0	0		0.996476	0.991637	0.527419	0.466887		0.995455	1
EPAS1	SLC25A33	0.124992	0.900972	0.86136	0.142277	0.998518	0.00484755	1.00348	2.25255	2483531	1531901	2256988	1415	1095	61652130	14924076	0	0	0	0	0	0	0	0	1	chr1p	9562319	2	chr2p	46342052		0	0				0.56383	0.466887			1
MAGOH	NCAPD2	0.110886	0.826649	0.849337	0.178588	0.998518	-0.0263241	3.29462	1.99777	3787275	3867520	2582116	364	1096	115807476	1009343	0	0	0	0	0	0	0	0	12	chr12p	6513028	1	chr1p	53232709		0	0				0.312727	0.466887			1
SKAP2	GLYCTK	0.0908605	0.835831	0.829326	0.13655	0.998518	0.0421056	2.05139	1.63608	7030038	3539414	3158486	2118	1097	11916023	3751320	0	0	0	0	0	0	0	0	3	chr3p	52291542	7	chr7p	26759680		0	0				0.605088	0.466887			1
TMEM260	ZNF484	0.0785595	0.773161	0.832002	0.150231	0.998518	0.0231995	2.11361	1.4139	10301234	5988426	3079079	918	1098	31484746	3485187	0	0	0	0	0	0	0	0	9	chr9q	92861110	14	chr14q	56621345		0	0				0.506003	0.466887			1
C1orf131	ERFE	0.0592806	0.662645	0.837025	0.143318	0.998518	-0.0128151	3.01507	1.06569	18432021	11481103	2931267	1320	1099	94365700	1317636	0	0	0	0	0	0	0	0	2	chr2q	238163930	1	chr1q	231232470		0	0				0.554785	0.466887			1
FAM98C	RNF216	0.0343726	0.322531	0.319073	0.146264	0.998518	0.040326	0.514591	0.615808	36228661	41498054	37890816	1126	1100	13227190	31192317	0	0	0	0	0	0	0	0	7	chr7p	5700855	19	chr19q	38406090		0	0				0.533133	0.466887			1
NOTCH1	REXO5	0.0226284	0.343078	0.467512	0.14097	0.998518	-0.0286383	1.23014	0.403686	47655086	38844374	22441962	1542	1101	118898817	10829231	0	0	0	0	0	0	0	0	16	chr16p	20828045	9	chr9q	136520240		0	0				0.571245	0.466887			1
HDX	HOXB2	0.0219607	0.305114	0.383884	0.148064	0.998518	0.00233514	0.915586	0.391628	48354480	43881328	30310905	1006	1102	66316458	16961103	0	0	0	0	0	0	0	0	17	chr17q	48543882	X	chrXq	84410166		0	0				0.525974	0.466887			1
PSAT1	CKB	0.000528009	0.169151	0.324096	0.148317	0.998518	-0.0669767	1.22456	0.00451529	72756187	65640418	37249308	997	1103	144716778	10912986	0	0	0	0	0	0	0	0	14	chr14q	103521248	9	chr9q	78313609		0	0				0.522876	0.466887			1
EXOC6B	HEATR5A	-0.00325717	-0.179486	0.410566	0.147759	0.998518	0.00832321	1.06856	-0.0638517	77247979	83489478	27595040	1029	1104	55334793	13592924	0	0	0	0	0	0	0	0	14	chr14q	31356169	2	chr2p	72501008		0	0				0.525478	0.466887			1
ZNF296	MEF2B	-0.0185434	-0.329284	0.381537	0.143037	0.998518	-0.0365792	5.14857	-0.339948	94904409	107093898	30561211	1342	1105	128028526	240445	0	0	0	0	0	0	0	0	19	chr19p	19157915	19	chr19q	45073989		0	0				0.557084	0.466887		0.99524	1
CTDNEP1	CAVIN3	-0.0796839	-0.635634	-0.557688	0.139229	0.998518	-0.039879	-1.37381	-1.44425	137971255	134734920	131798933	1727	1106	131151318	138916473	0	0	0	0	0	0	0	0	11	chr11p	6319724	17	chr17p	7247784		0	0				0.57824	0.466887			1
ADSS2	ADSS1	0.270729	0.956436	0.961459	0.147945	0.998476	0.0165595	11.4983	4.88483	60818	375229	273246	1011	1107	41345759	10276	1	0	0	0	0	0	0	0	14	chr14q	104735777	1	chr1q	244430277		0	0	0.996028	0.996239	0.994672	0.527419	0.466116		0.97362	1
TMEM165	SMARCA5	0.204973	0.975336	0.968747	0.149808	0.998476	-0.022406	2.24658	3.69715	298748	137585	191302	936	1108	110154746	2985103	0	0	0	0	0	0	0	0	4	chr4q	143535594	4	chr4q	55424677	88110917	0	0	0.997926	0.993014	0.993351	0.50678	0.466116			1
DDX39B	CCDC130	0.190643	0.975953	0.976612	0.155746	0.998476	0.00144152	4.50072	3.43832	424949	131492	116396	730	1109	67986562	375249	0	0	0	0	0	0	0	0				6	chr6p	31536114		0	0	0.998181	0.992777	0.990698	0.487129	0.466116		0.996062	1
SDHAF1	SPTLC1	0.181894	0.975006	0.983077	0.144369	0.998476	0.00168018	5.05085	3.28031	529041	140947	66356	1238	1110	67540811	256370	0	0	0	0	0	0	0	0	9	chr9q	92073280	19	chr19q	35995750		0	0	0.998313	0.993136	0.985935	0.542324	0.466116		0.995451	1
VPS36	DIAPH3	0.177879	0.982583	0.99193	0.149635	0.998476	0.0205897	7.78252	3.20779	585998	73811	18553	943	1111	35189378	55527	0	0	0	0	0	0	0	0	13	chr13q	59914756	13	chr13q	52431620	7483136	1	0	0.998367	0.98947	0.961727	0.510101	0.466997		0.990957	0
PABPC1	MYCBP	0.168901	0.986988	0.992012	0.150017	0.998476	-0.0306083	7.60816	3.04564	737864	43482	18248	924	1112	121377517	60634	0	0	0	0	0	0	0	0	1	chr1p	38867934	8	chr8q	100712502		0	0	0.99848	0.984269	0.961475	0.505137	0.466997		0.99132	1
AAMP	MECP2	0.168306	0.958783	0.977436	0.160494	0.998476	0.0381358	8.85018	3.03488	749391	341096	109445	615	1113	14981833	33372	0	0	0	0	0	0	0	0	X	chrXq	154059645	2	chr2q	218267133		0	0	0.998492	0.996045	0.990333	0.465753	0.467875		0.987564	0
TMEM182	EBPL	0.163943	0.979124	0.9713	0.139556	0.998476	0.0355542	5.01208	2.95607	840592	102237	165460	1690	1114	17262064	262978	0	0	0	0	0	0	0	0	13	chr13q	49676080	2	chr2q	102790386		0	0	0.998534	0.991478	0.992747	0.576543	0.467875		0.995495	1
CUL1	ZNF282	0.160317	0.982912	0.988594	0.142355	0.998476	-0.0197377	6.00525	2.89059	924994	71342	33535	1405	1115	106021385	142574	0	0	0	0	0	0	0	0	7	chr7q	149210894	7	chr7q	148749433	461461	1	0	0.998571	0.989216	0.976258	0.562667	0.46875		0.994018	0
ULK4	C12orf45	0.158096	0.995965	0.997241	0.141249	0.998476	-0.00115012	6.2302	2.85046	981647	5494	3379	1511	1116	72855303	125332	0	0	0	0	0	0	0	0				3	chr3p	41604351		0	0	0.99859	0.915133	0.849008	0.569948	0.46875		0.99374	1
MON2	NEK4	0.149942	0.924813	0.94573	0.14422	0.998476	-0.0297864	5.83218	2.70319	1224174	960904	485847	1253	1117	120360795	157608	0	0	0	0	0	0	0	0	3	chr3p	52739692	12	chr12q	62533651		0	0		0.997629	0.996165	0.54416	0.46875		0.994203	1
MRPL51	ADIPOR2	0.127429	0.88236	0.88759	0.142311	0.998476	0.0149064	3.72756	2.29657	2312368	2041858	1608962	1408	1118	44013161	688348	0	0	0	0	0	0	0	0	12	chr12p	1739872	12	chr12p	6492574	4752702	1	0				0.563249	0.469622		0.996999	0
PRKAB1	FNDC10	0.0854232	0.799432	0.842543	0.141039	0.998476	-0.0585398	1.74524	1.53787	8329951	4903820	2772412	1531	1119	142360263	5468150	0	0	0	0	0	0	0	0	1	chr1p	1599074	12	chr12q	119674786		0	0				0.571979	0.469622			1
CYREN	TSPAN18	0.0822793	0.71568	0.824549	0.145706	0.998476	0.0552044	3.16315	1.48109	9182326	8653195	3303031	1154	1120	5075134	1141601	0	0	0	0	0	0	0	0	11	chr11p	44829366	7	chr7q	135132386		0	0				0.536513	0.469622			1
NDUFAB1	DCTN5	0.0731351	0.763156	0.805691	0.142945	0.998476	-0.0770581	2.27169	1.31593	12169761	6423359	3896833	1349	1121	146234409	2900388	0	0	0	0	0	0	0	0	16	chr16p	23659469	16	chr16p	23588665	70804	1	0				0.558743	0.470492			0
YJU2	CTNS	0.0425529	0.503171	0.589475	0.141906	0.998476	0.0218647	1.06443	0.763558	29389653	22487870	13745477	1446	1122	33350955	13673350	0	0	0	0	0	0	0	0	17	chr17p	3649781	19	chr19p	4258084		0	0				0.565217	0.470492			1
KRT16	AL162231.1	0.0385037	0.408095	0.464589	0.144233	0.998476	0.0473468	0.888504	0.690423	32654054	31372715	22686890	1252	1123	8624596	17649904	0	0	0	0	0	0	0	0				17	chr17q	41611272		0	0				0.54416	0.470492			1
FAM13B	CTHRC1	0.00935118	0.23285	0.263156	0.140966	0.998476	-0.0353885	0.256397	0.163877	62372850	55039645	45838220	1543	1124	126804273	47403906	0	0	0	0	0	0	0	0	8	chr8q	103377264	5	chr5q	137995069		0	0				0.571245	0.470492			1
DOK3	EFNA5	-0.0156666	-0.249815	-0.175204	0.137953	0.998476	0.0585713	0.522095	-0.287988	91690852	95322049	86170179	1889	1125	3977479	30825336	0	0	0	0	0	0	0	0	5	chr5q	107523916	5	chr5q	177506502	69982586	0	0				0.590432	0.470492			1
CDKN1A	CDKN1A	0.500017	0.999876	0.999876	0.142996	0.998435	0.0695729	47.2927	9.02617	176	82	88	1346	1126	1667131	30	0	0	0	0	0	0	0	0	6	chr6p	36681898	6	chr6p	36681898	0	0	1	0.896341	0.0144928	0	0.556927	0.469722		0.275862	0
CDK8	CDK19	0.261538	0.996994	0.997324	0.139614	0.998435	0.00375652	11.6683	4.71882	76081	3368	3148	1684	1127	63669260	9560	1	1	0	0	0	0	1	0	6	chr6q	110712916	13	chr13q	26329684		0	0	0.996542	0.86747	0.840302	0.577256	0.468954		0.972122	1
AIFM1	CCDC174	0.257671	0.998641	0.998476	0.158878	0.998435	-0.0419919	11.973	4.64896	83544	1021	1367	648	1128	132952025	8433	0	0	0	0	0	0	0	0	3	chr3p	14662208	X	chrXq	130147602		0	0	0.996674	0.660215	0.687805	0.481562	0.469821		0.968929	0
BCR	SPTAN1	0.255848	0.999341	0.998806	0.145166	0.998435	0.000881144	3.6838	4.61605	87339	398	994	1183	1129	69038075	714444	0	0	0	0	0	0	0	0	9	chr9q	128593124	22	chr22q	23249273		0	0	0.996741	0.428571	0.61087	0.538348	0.469821		0.99705	1
VPS4A	SLC66A2	0.23299	0.997118	0.997488	0.151788	0.998435	0.00237962	12.1205	4.20319	151618	3159	2868	856	1130	66233551	7927	0	0	0	0	0	0	0	0	18	chr18q	79927036	16	chr16q	69319144		0	0	0.99737	0.862398	0.828398	0.502655	0.470684		0.967824	0
TRA2B	CCM2	0.22122	0.987524	0.995059	0.142576	0.998435	0.0156676	12.7411	3.9906	201520	40175	8314	1382	1131	42775745	6177	0	0	0	0	0	0	0	0	7	chr7p	45038108	3	chr3q	185926286		0	0	0.997661	0.983198	0.928465	0.560054	0.470684		0.961538	1
MPRIP	DCAF15	0.209601	0.9853	0.978547	0.142297	0.998435	-0.0434603	2.70957	3.78073	267177	54182	100242	1411	1132	134115386	1795810	0	0	0	0	0	0	0	0	19	chr19p	13956979	17	chr17p	17117550		0	0	0.99786	0.986871	0.989643	0.56383	0.470684			1
CCNL1	GNB1	0.181272	0.982994	0.997571	0.158465	0.998435	-0.0207504	13.8501	3.26907	537336	70703	2732	656	1133	107617378	4004	0	0	0	0	0	0	0	0	1	chr1p	1838186	3	chr3q	157151634		0	0	0.998317	0.989153	0.823341	0.482759	0.471545		0.945129	0
RPP40	RPP40	0.177129	0.986041	0.992712	0.147873	0.998435	0.0213056	7.3257	3.19423	597201	49371	15648	1020	1134	34150673	69945	0	0	0	0	0	0	0	0	6	chr6p	4996232	6	chr6p	4996232	0	0	1	0.99838	0.985822	0.956229	0.526485	0.470779		0.991843	0
SND1	TMTC2	0.152904	0.943877	0.939595	0.14333	0.998435	-0.0198596	3.13398	2.7567	1129506	582556	580214	1317	1135	106215246	1173806	0	0	0	0	0	0	0	0	12	chr12q	82910886	7	chr7q	127872394		0	0		0.997017	0.996543	0.554785	0.470779			1
UVRAG	EMSY	0.151428	0.987483	0.991847	0.148026	0.998435	-0.0309142	5.75099	2.73004	1175856	40454	18915	1007	1136	121750563	165367	0	0	0	0	0	0	0	0	11	chr11q	76499024	11	chr11q	75979721	519303	1	0		0.98325	0.962327	0.526742	0.471637		0.994393	0
FAM210A	RALBP1	0.148601	0.986453	0.993288	0.155235	0.998435	-0.0798472	6.86523	2.67898	1269726	46851	13636	742	1137	146488706	88793	0	0	0	0	0	0	0	0	18	chr18p	9506562	18	chr18p	13694952	4188390	1	0		0.985207	0.95142	0.489237	0.472492		0.992666	0
UVRAG	POLD3	0.145786	0.982253	0.989624	0.148	0.998435	0.0162881	5.57674	2.62812	1372123	76338	28571	1008	1138	41779216	183666	0	0	0	0	0	0	0	0	11	chr11q	74630962	11	chr11q	75979721	1348759	1	0		0.989725	0.972707	0.527508	0.473344		0.994542	0
NUP50	SFSWAP	0.130153	0.955489	0.987235	0.162565	0.998435	0.0710955	6.73943	2.34578	2136595	390231	40603	570	1139	1465503	94980	0	0	0	0	0	0	0	0	12	chr12q	131755414	22	chr22q	45175971		0	0		0.996323	0.979585	0.454545	0.474194		0.992898	0
AP2B1	HSCB	0.126668	0.982171	0.989747	0.141242	0.998435	-0.121581	5.06223	2.28282	2364236	76945	28005	1512	1140	147377035	254454	0	0	0	0	0	0	0	0	22	chr22q	28749771	17	chr17q	35656868		0	0		0.989805	0.972296	0.569948	0.474194		0.995421	1
IGFBP5	MX1	0.116115	0.875607	0.854278	0.146149	0.998435	-0.0642478	1.60845	2.09222	3233925	2240501	2446993	1135	1141	144088034	6516515	0	0	0	0	0	0	0	0	21	chr21q	41439886	2	chr2q	216683827		0	0				0.533835	0.474194			1
RBFA	PIGN	0.111745	0.849378	0.863337	0.151216	0.998435	-0.0229421	2.59423	2.01328	3690367	3073072	2205771	867	1142	110958267	2028895	0	0	0	0	0	0	0	0	18	chr18q	62102336	18	chr18q	80042542	17940206	0	0				0.50613	0.47504			0
TNS2	LAPTM5	0.108678	0.895619	0.926377	0.136872	0.998435	-0.0149489	2.36897	1.9579	4051105	1673769	805772	2061	1143	98086392	2597329	0	0	0	0	0	0	0	0	1	chr1p	30745122	12	chr12q	53055685		0	0			0.997021	0.604911	0.47504			1
STARD10	PAIP1	0.102328	0.86099	0.891913	0.15045	0.998435	-0.0128749	2.51354	1.8432	4922952	2693716	1510270	905	1144	94470879	2212616	0	0	0	0	0	0	0	0	5	chr5p	43541839	11	chr11q	72774388		0	0				0.506024	0.47504			1
HERC5	CCN3	0.100334	0.86906	0.909578	0.147099	0.998435	-0.00961448	3.07483	1.80719	5235929	2440313	1129477	1072	1145	88622331	1242410	0	0	0	0	0	0	0	0	8	chr8q	119420440	4	chr4q	88481641		0	0				0.52648	0.47504			1
LRRC56	SGMS2	0.0922101	0.583546	0.545705	0.151174	0.998435	0.000665831	2.48125	1.66045	6740633	16421961	16546375	871	1146	69442610	2292307	0	0	0	0	0	0	0	0	4	chr4q	107869805	11	chr11p	530687		0	0				0.504363	0.47504			1
PTPRJ	PTPRJ	0.0888444	0.744544	0.827637	0.141003	0.998435	0.0226915	2.41638	1.59966	7486792	7263952	3209501	1538	1147	32187873	2462731	0	0	0	0	0	0	0	0	11	chr11p	48075699	11	chr11p	48075699	0	0	1				0.571245	0.474277			0
NAF1	PPID	0.0798905	0.757556	0.866837	0.149591	0.998435	-0.00577558	2.84629	1.43794	9886885	6672761	2115361	946	1148	81541345	1559125	0	0	0	0	0	0	0	0	4	chr4q	158716262	4	chr4q	163135410	4419148	1	0				0.511745	0.47512			0
FAM204A	EIF3A	0.0565898	0.644734	0.704027	0.139218	0.998435	0.0236742	1.31584	1.01709	19929690	12520749	7786840	1729	1149	30836698	9623760	0	0	0	0	0	0	0	0	10	chr10q	119057244	10	chr10q	118320124	737120	1	0				0.578755	0.475962			0
CCDC61	FAM241B	0.0261414	0.245532	0.233015	0.144612	0.998435	0.0248025	0.529916	0.467139	44049027	52940106	50776033	1226	1150	29328503	30448602	0	0	0	0	0	0	0	0	10	chr10q	69631922	19	chr19q	46007042		0	0				0.543353	0.475962			1
NEMF	TACSTD2	0.0212873	0.34139	0.458577	0.147137	0.998435	0.0287032	0.803825	0.379465	49065630	39057518	23198469	1071	1151	24466047	20013928	0	0	0	0	0	0	0	0	1	chr1p	58576342	14	chr14q	49817436		0	0				0.52648	0.475962			1
MYBL2	CPNE3	0.221617	0.925019	0.917772	0.150142	0.998394	-0.0272048	7.47565	3.99777	199568	956053	965981	920	1152	117004541	64864	0	0	0	0	0	0	0	0	8	chr8q	86537966	20	chr20q	43691798		0	0	0.997641	0.997627	0.997228	0.506003	0.475962		0.991724	1
FAM210A	VAPA	0.184126	0.997529	0.998641	0.150431	0.998394	-0.0489235	9.00767	3.32061	500042	2466	1180	907	1153	137832017	31051	0	0	0	0	0	0	0	0	18	chr18p	9937018	18	chr18p	13694952	3757934	1	0	0.998285	0.828014	0.654917	0.506873	0.4768		0.986884	0
SUB1	C5orf22	0.182868	0.984394	0.991065	0.142245	0.998394	-0.0194392	6.17493	3.29789	516151	60442	22035	1419	1154	105545212	129379	0	0	0	0	0	0	0	0	5	chr5p	31543677	5	chr5p	32594818	1051141	1	0	0.998314	0.98797	0.966331	0.564987	0.477636		0.99382	0
NUP50	TMED2	0.170546	0.993947	0.998476	0.164283	0.998394	-0.0196063	8.60545	3.07534	707327	10860	1393	539	1155	105812295	37428	0	0	0	0	0	0	0	0	12	chr12q	123591567	22	chr22q	45175971		0	0	0.998452	0.950654	0.694268	0.432642	0.477636		0.988494	1
FAM210A	NDC80	0.123928	0.950754	0.969036	0.147343	0.998394	-0.0796235	5.16746	2.23333	2562356	465084	188579	1059	1156	146470227	237476	0	0	0	0	0	0	0	0	18	chr18p	2594096	18	chr18p	13694952	11100856	0	0		0.996682	0.993267	0.525822	0.478469		0.995196	0
THOC1	RALBP1	0.118757	0.965289	0.971877	0.142552	0.998394	0.0316119	3.35502	2.13994	2987203	252449	159912	1384	1157	21201034	954706	0	0	0	0	0	0	0	0	18	chr18p	9506562	18	chr18p	241284	9265278	1	0		0.995269	0.992531	0.561238	0.479299		0.997361	0
CSNK1G3	UBE2F	0.114493	0.950177	0.96323	0.142709	0.998394	-0.0572566	3.56429	2.06292	3396858	474542	252766	1375	1158	141885398	791699	0	0	0	0	0	0	0	0	2	chr2q	238004898	5	chr5q	123564613		0	0		0.996723	0.994483	0.559459	0.479299		0.997194	1
NUP50	EP400	0.10495	0.886931	0.956518	0.160498	0.998394	0.0296344	4.85234	1.89055	4541178	1912131	335466	614	1159	23386961	292744	0	0	0	0	0	0	0	0	12	chr12q	132015201	22	chr22q	45175971		0	0			0.995289	0.464531	0.480127		0.995642	0
UBE2W	PSMC5	0.103422	0.930577	0.941324	0.147232	0.998394	-0.0169587	2.38585	1.86295	4759936	839375	553284	1067	1160	101490533	2548068	0	0	0	0	0	0	0	0	17	chr17q	63829725	8	chr8q	73829479		0	0		0.997507	0.996438	0.525741	0.480127			1
REPIN1	BLCAP	0.0712287	0.73215	0.717574	0.14231	0.998394	-0.0279966	0.215233	1.28149	12899707	7849971	7198378	1409	1161	118061178	50795348	0	0	0	0	0	0	0	0	20	chr20q	37522646	7	chr7q	150371068		0	0				0.563249	0.480127			1
TWF1	ZDHHC18	0.050513	0.517417	0.504612	0.139674	0.998394	0.0126506	1.41485	0.907332	23678032	21326329	19492332	1674	1162	47774385	8415586	0	0	0	0	0	0	0	0	1	chr1p	26842146	12	chr12q	43800020		0	0				0.577447	0.480127			1
PTDSS2	LAP3	0.0398521	0.428271	0.559582	0.139477	0.998394	-0.00839588	2.05521	0.714778	31539473	29304131	15624200	1699	1163	86393501	3734343	0	0	0	0	0	0	0	0	4	chr4p	17592584	11	chr11p	469834		0	0				0.576876	0.480127			1
FAM219B	LCMT2	0.0187769	0.287655	0.29552	0.145535	0.998394	0.0230827	0.48175	0.334123	51758400	46387687	41059303	1167	1164	31645377	32855696	0	0	0	0	0	0	0	0	15	chr15q	43327111	15	chr15q	74902407	31575296	0	0				0.536296	0.480127			1
GRPEL1	RCOR2	-0.116306	-0.720539	-0.614222	0.140667	0.998394	-0.016769	-0.421057	-2.10571	144638294	139288547	135230308	1562	1165	101172110	111759819	0	0	0	0	0	0	0	0	11	chr11q	63919496	4	chr4p	7063480		0	0				0.571975	0.480127			1
FUBP1	LSM7	0.314146	0.999506	0.999712	0.152905	0.998353	0.0127358	14.5853	5.669	20973	295	198	805	1166	47630500	3074	0	0	0	0	0	0	0	0	19	chr19p	2325054	1	chr1p	77961778		0	0	0.993157	0.36	0.162963	0.495396	0.480952		0.932563	0
NKAPD1	BUD13	0.294508	0.9993	0.999176	0.144493	0.998353	-0.0157026	12.2061	5.31432	34124	426	597	1231	1167	99373274	7651	0	0	0	0	0	0	0	0	11	chr11q	116760580	11	chr11q	112079724	4680856	1	0	0.995006	0.440529	0.48125	0.544012	0.481775		0.9671	0
MBD3	MBD2	0.253163	0.998147	0.998271	0.140472	0.998353	0.00241704	10.7749	4.56755	93191	1571	1671	1590	1168	66163595	13964	1	1	0	0	1	0	0	0	18	chr18q	54188138	19	chr19p	1583230		0	0	0.996794	0.749642	0.73622	0.573957	0.481013		0.978423	1
LMO2	SEPTIN10	0.244498	0.982624	0.976283	0.140861	0.998353	0.0258282	1.00269	4.41104	115053	73327	119145	1549	1169	27997449	14941045	0	0	0	0	0	0	0	0	2	chr2q	109578382	11	chr11p	33875326		0	0	0.997046	0.989506	0.990841	0.571063	0.481013			1
NKAPD1	DLAT	0.237079	0.995635	0.997529	0.143331	0.998353	-0.0256197	10.6257	4.27704	137510	6229	2799	1316	1170	114829053	14924	0	0	0	0	0	0	0	0	11	chr11q	112044906	11	chr11q	112079724	34818	1	0	0.9973	0.924287	0.826594	0.554785	0.481833		0.979146	0
PPP2CA	EXTL3	0.224401	0.997241	0.997653	0.146856	0.998353	-0.0300558	6.60806	4.04805	186674	2961	2587	1089	1171	120697379	101830	0	0	0	0	0	0	0	0	8	chr8p	28681668	5	chr5q	134210202		0	0	0.997578	0.85444	0.813084	0.531587	0.481833		0.99312	1
CCDC174	RAF1	0.209407	0.992012	0.994894	0.157762	0.998353	-0.00505368	7.87075	3.77724	268427	17858	8734	671	1172	80192293	53156	0	0	0	0	0	0	0	0	3	chr3p	12623859	3	chr3p	14662208	2038349	1	0	0.997863	0.967582	0.931426	0.485169	0.48265		0.990681	0
CCDC174	BRPF1	0.206013	0.989541	0.991394	0.155846	0.998353	-0.0212512	6.19455	3.71593	291218	29148	20712	728	1173	108393381	127926	0	0	0	0	0	0	0	0	3	chr3p	9739875	3	chr3p	14662208	4922333	1	0	0.997884	0.978561	0.964449	0.487129	0.483465		0.99379	0
AIFM1	RAF1	0.182374	0.986206	0.988347	0.160713	0.998353	-0.0406536	6.03246	3.28898	522669	48363	34754	609	1174	131829749	140383	0	0	0	0	0	0	0	0	3	chr3p	12623859	X	chrXq	130147602		0	0	0.998317	0.985684	0.976877	0.465438	0.484277		0.994022	0
UPF3B	CHAMP1	0.162073	0.979865	0.991724	0.144177	0.998353	-0.022088	9.77306	2.92229	883067	95832	19411	1258	1175	109673840	21908	0	0	0	0	0	0	0	0	13	chr13q	114320912	X	chrXq	119829137		0	0	0.998564	0.991077	0.962967	0.545455	0.485086		0.983745	0
MCM10	SUV39H2	0.144348	0.962612	0.987359	0.14698	0.998353	-0.0391107	7.6932	2.60216	1427749	287748	39905	1081	1176	130459515	58103	0	0	0	0	0	0	0	0	10	chr10p	14891590	10	chr10p	13186334	1705256	1	0		0.995657	0.979322	0.529412	0.485893		0.991158	0
UBE2G1	ZNF595	0.125389	0.933377	0.934818	0.145854	0.998353	-0.0155368	3.05213	2.25972	2454800	782061	658742	1150	1177	99091052	1270532	0	0	0	0	0	0	0	0	4	chr4p	70764	17	chr17p	4317967		0	0		0.997411	0.99675	0.534431	0.485893			1
PHF13	HAUS4	0.116128	0.944659	0.965742	0.133515	0.998353	-0.0193736	4.22385	2.09246	3232669	568975	224268	2704	1178	105440692	461933	0	0	0	0	0	0	0	0	14	chr14q	22951659	1	chr1p	6618880		0	0		0.99699	0.994004	0.627649	0.485893		0.996464	1
PABPC1	MTF1	0.116076	0.917195	0.944618	0.149958	0.998353	-0.000742779	4.50083	2.09151	3237908	1133018	502560	927	1179	72088669	375214	0	0	0	0	0	0	0	0	1	chr1p	37834583	8	chr8q	100712502		0	0			0.996267	0.505983	0.486698		0.996062	0
APOM	HNRNPA1	0.09092	0.849996	0.88656	0.141009	0.998353	-0.0301315	3.52273	1.63715	7017025	3052815	1632989	1537	1180	120791500	821287	0	0	0	0	0	0	0	0	12	chr12q	54283906	6	chr6p	31655307		0	0				0.571979	0.486698		0.997224	1
ZNF462	HMOX1	0.0865855	0.819526	0.894219	0.136678	0.998353	-0.010898	4.26288	1.55886	8033723	4130480	1458521	2093	1181	90945746	448190	0	0	0	0	0	0	0	0	22	chr22q	35387652	9	chr9q	106936896		0	0				0.605117	0.486698		0.99643	1
ZNF773	ZNF185	0.0696798	0.481883	0.527464	0.143466	0.998353	-0.0349064	2.23473	1.25352	13521579	24297006	17812397	1305	1182	126294829	3026414	0	0	0	0	0	0	0	0	X	chrXq	152935774	19	chr19q	57509188		0	0				0.552301	0.486698			1
NDUFV2	METTL4	0.0577936	0.577452	0.565511	0.148134	0.998353	0.00883931	1.06198	1.03883	19247389	16845539	15238437	1004	1183	54413117	13721090	0	0	0	0	0	0	0	0	18	chr18p	2554518	18	chr18p	9118520	6564002	1	0				0.525203	0.4875			0
MID1IP1	CTXN1	0.0503089	0.52137	0.766244	0.139102	0.998353	0.00165275	3.68657	0.903646	23813256	21012495	5266283	1737	1184	67591921	712773	0	0	0	0	0	0	0	0	19	chr19p	7925313	X	chrXp	38803996		0	0				0.578755	0.4875		0.997047	1
HSD17B7	RB1CC1	0.0421169	0.386643	0.473771	0.14492	0.998353	0.0973696	1.63358	0.755684	29729115	33688917	21922398	1196	1185	111324	6307810	0	0	0	0	0	0	0	0	8	chr8q	52668446	1	chr1q	162801762		0	0				0.538123	0.4875	0.991132		1
HLA-DOB	THBS1	0.0324657	0.503747	0.584864	0.140058	0.998353	0.00586514	1.35293	0.581366	37958699	22440396	14025429	1631	1186	59783845	9148479	0	0	0	0	0	0	0	0	15	chr15q	39590272	6	chr6p	32814882		0	0				0.576441	0.4875			1
LY96	SYT11	-0.00714438	-0.172692	0.201762	0.142321	0.998353	0.0189623	0.569635	-0.134061	81840942	82375512	56382248	1407	1187	37614535	28614508	0	0	0	0	0	0	0	0	1	chr1q	155872383	8	chr8q	74045624		0	0				0.562667	0.4875			1
GATC	QRSL1	-0.0598654	-0.568517	-0.487112	0.13571	0.998353	-0.0110191	-0.146352	-1.0863	129607915	130377433	126712529	2253	1188	91163724	90848113	0	0	0	0	0	0	0	0	6	chr6q	106648998	12	chr12q	120455096		0	0				0.607143	0.4875			1
TIMM17A	ELK1	0.185722	0.986165	0.986577	0.14484	0.998312	-0.0584432	4.61909	3.34945	480568	48618	44375	1208	1189	142325435	344497	0	0	0	0	0	0	0	0	X	chrXp	47643062	1	chr1q	201963084		0	0	0.99826	0.985686	0.980998	0.541485	0.4883		0.995917	0
DROSHA	BRIX1	0.181767	0.967183	0.984147	0.152916	0.998312	0.0303955	5.6981	3.27801	530692	228707	59337	804	1190	22528778	170684	0	0	0	0	0	0	0	0	5	chr5p	34920854	5	chr5p	31466294	3454560	1	0	0.998314	0.994985	0.984864	0.494465	0.489097		0.994416	0
CEP55	PHLDA3	0.176401	0.942683	0.93943	0.144908	0.998312	0.0124324	3.24849	3.18109	608187	603940	582687	1198	1191	48145358	1053470	0	0	0	0	0	0	0	0	1	chr1q	201466733	10	chr10q	93512852		0	0	0.998384	0.997072	0.996549	0.538799	0.489097			1
TMEM222	RARG	0.172295	0.949271	0.950424	0.14355	0.998312	0.0323335	3.88187	3.10693	675898	489175	417413	1298	1192	20436242	606208	0	0	0	0	0	0	0	0	12	chr12q	53221389	1	chr1p	27329282		0	0	0.998428	0.996773	0.995852	0.552448	0.489097		0.996826	1
NUP35	NUP35	0.166941	0.960183	0.984147	0.147603	0.998312	0.00292092	8.66626	3.01022	776644	320887	59353	1041	1193	65222919	36407	0	0	0	0	0	0	0	0	2	chr2q	183139597	2	chr2q	183139597	0	0	1	0.998506	0.995885	0.984832	0.522152	0.488336		0.988246	0
SUCLA2	HERC6	0.160399	0.962653	0.96323	0.148283	0.998312	0.0199695	4.46105	2.89207	922972	287155	252648	1000	1194	36104814	386408	0	0	0	0	0	0	0	0	4	chr4q	88410974	13	chr13q	47971964		0	0	0.99857	0.995649	0.994482	0.523654	0.488336		0.996114	1
GFPT2	PLA2G4A	0.139307	0.991765	0.990447	0.141232	0.998312	0.00735202	3.03882	2.51111	1644984	18960	24746	1514	1195	57079698	1287313	0	0	0	0	0	0	0	0	1	chr1q	186908965	5	chr5q	180327017		0	0		0.968915	0.96951	0.570505	0.488336			1
IREB2	SIGMAR1	0.138083	0.854978	0.869513	0.140649	0.998312	-0.0455525	4.68161	2.489	1702949	2887059	2046623	1567	1196	135648350	329312	0	0	0	0	0	0	0	0	9	chr9p	34636254	15	chr15q	78469442		0	0				0.571975	0.488336		0.995901	1
DCPS	FHIT	0.134112	0.811661	0.87009	0.144834	0.998312	-0.0246172	5.21817	2.41727	1906391	4425176	2032079	1209	1197	113408390	229799	0	0	0	0	0	0	0	0	3	chr3p	60499364	11	chr11q	126327032		0	0				0.541485	0.488336		0.995098	1
SMARCC2	SMARCB1	0.132084	0.964877	0.965371	0.139264	0.998312	0.0520283	2.81531	2.38066	2020814	257734	228411	1725	1198	6330120	1609197	0	0	0	0	0	0	0	0	22	chr22q	23812488	12	chr12q	56175921		0	0		0.995331	0.994072	0.57824	0.488336			1
NUP50	ANKLE2	0.131982	0.974759	0.98633	0.159363	0.998312	-0.00423497	5.08835	2.37881	2026670	143615	45888	636	1199	78660909	250059	0	0	0	0	0	0	0	0	12	chr12q	132743668	22	chr22q	45175971		0	0		0.993178	0.981615	0.475771	0.48913		0.99535	0
ADD2	PCK2	0.121956	0.961789	0.969283	0.142033	0.998312	0.0315329	3.67651	2.19773	2715960	299016	186061	1435	1200	21285136	718895	0	0	0	0	0	0	0	0	14	chr14q	24099148	2	chr2p	70712492		0	0		0.995761	0.993199	0.56539	0.48913		0.997058	1
ZC3H3	ZNF16	0.119692	0.956971	0.970518	0.14579	0.998312	0.0229135	4.2147	2.15682	2905161	367837	173261	1151	1201	31879057	465161	0	0	0	0	0	0	0	0	8	chr8q	144940619	8	chr8q	143489553	1451066	1	0		0.996207	0.992917	0.535127	0.489922		0.996462	0
DGAT2	ETFB	0.117699	0.960924	0.963889	0.142222	0.998312	0.0217209	3.11337	2.12083	3083387	310704	245305	1421	1202	33554984	1197365	0	0	0	0	0	0	0	0	19	chr19q	51355772	11	chr11q	75785156		0	0		0.995801	0.994372	0.564987	0.489922			1
SIVA1	VPS16	0.11084	0.862019	0.944536	0.151951	0.998312	-0.0113935	5.81492	1.99694	3792531	2660826	503869	847	1203	91836530	159201	0	0	0	0	0	0	0	0	20	chr20p	2853738	14	chr14q	104756400		0	0			0.996276	0.499106	0.490712		0.994228	0
PACRGL	TDRKH	0.0933531	0.850737	0.890842	0.142551	0.998312	-0.00736407	2.08297	1.6811	6504851	3027891	1534458	1385	1204	84491236	3613633	0	0	0	0	0	0	0	0	1	chr1q	151778510	4	chr4p	20731828		0	0				0.561238	0.490712			1
PPIL1	FLOT2	0.0840955	0.640122	0.749032	0.155679	0.998312	-0.0809057	5.40876	1.51389	8679500	12793699	5917654	731	1205	146571407	203488	0	0	0	0	0	0	0	0	17	chr17q	28888536	6	chr6p	36864816		0	0				0.487129	0.490712		0.994813	1
CANX	ATRX	0.0664636	0.623981	0.674298	0.141639	0.998312	-0.0261618	1.65905	1.19543	14897767	13781437	9160251	1473	1206	115583318	6104457	0	0	0	0	0	0	0	0	X	chrXq	77645548	5	chr5q	179705148		0	0				0.567885	0.490712			1
MGAT5	MFSD6	0.0655457	0.710368	0.713086	0.144362	0.998312	-0.0320287	1.67951	1.17885	15314065	8921355	7390406	1240	1207	123077445	5945821	0	0	0	0	0	0	0	0	2	chr2q	190454945	2	chr2q	134287278	56167667	0	0				0.54298	0.490712			1
ZMAT5	SERPINA1	0.0613414	0.60924	0.594952	0.13905	0.998312	0.0287918	1.51227	1.10291	17350581	14716352	13416662	1741	1208	24361946	7390792	0	0	0	0	0	0	0	0	14	chr14q	94383691	22	chr22q	29748982		0	0				0.578755	0.490712			1
ERMP1	TRIB3	0.0427345	0.321996	0.357737	0.142511	0.998312	-0.035252	1.655	0.766839	29248968	41568529	33187021	1391	1209	126661007	6136227	0	0	0	0	0	0	0	0	20	chr20p	389160	9	chr9p	5825832		0	0				0.562249	0.490712			1
CHFR	UBA2	0.0268003	0.363007	0.479371	0.140155	0.998312	-0.0346781	1.22144	0.479038	43389588	36410934	21465760	1624	1210	126050748	10960531	0	0	0	0	0	0	0	0	19	chr19q	34449816	12	chr12q	132859987		0	0				0.57591	0.490712			1
KDELR2	PDGFA	-0.0264821	-0.29622	0.21708	0.140637	0.998312	0.01766	0.681184	-0.483335	103352198	102501476	53584408	1568	1211	39615097	24089083	0	0	0	0	0	0	0	0	7	chr7p	508979	7	chr7p	6472620	5963641	1	0				0.572519	0.491499			0
CENPI	TRMT2B	0.217054	0.999176	0.9993	0.140611	0.998271	0.00849632	11.0529	3.91535	222930	533	510	1573	1212	55024342	12381	0	0	0	0	0	0	0	0	X	chrXq	101012738	X	chrXq	101140032	127294	1	0	0.997725	0.498168	0.429603	0.573604	0.492284		0.976313	0
PRDM10	ACAD8	0.19755	0.995471	0.998641	0.149294	0.998271	-0.0136113	9.95396	3.56308	358222	6651	1179	956	1213	95764486	20098	0	0	0	0	0	0	0	0	11	chr11q	134259712	11	chr11q	129951273	4308439	1	0	0.998038	0.92844	0.654275	0.515807	0.493066		0.982784	0
VPS4A	LMAN1	0.186083	0.988388	0.994606	0.147891	0.998271	0.0476752	8.50195	3.35596	476253	35335	9540	1015	1214	8445166	39259	0	0	0	0	0	0	0	0	18	chr18q	59343544	16	chr16q	69319144		0	0	0.998253	0.981491	0.935595	0.52818	0.493846		0.988772	0
NKAPD1	ZW10	0.185499	0.977106	0.993412	0.14411	0.998271	-0.0316133	9.96158	3.34542	483254	120491	13167	1267	1215	122586608	20024	0	0	0	0	0	0	0	0	11	chr11q	113753440	11	chr11q	112079724	1673716	1	0	0.998259	0.992352	0.949845	0.547383	0.494624		0.982733	0
CCNL1	SDF4	0.174511	0.971218	0.982047	0.150663	0.998271	-0.00616169	6.92071	3.14695	638416	181247	73448	892	1216	82261160	86182	0	0	0	0	0	0	0	0	1	chr1p	1224466	3	chr3q	157151634		0	0	0.998411	0.994223	0.986972	0.506045	0.495399		0.992599	0
RFTN1	PDE5A	0.146166	0.939677	0.939142	0.141696	0.998271	-0.0626628	4.78284	2.63499	1357945	659597	587457	1469	1217	143667007	307051	0	0	0	0	0	0	0	0	4	chr4q	119561604	3	chr3p	16414772		0	0		0.997193	0.99656	0.56732	0.495399		0.995767	1
PDCD2	PGP	0.142849	0.919789	0.927366	0.152773	0.998271	-0.0548936	3.61992	2.57509	1488724	1073490	787773	812	1218	140913859	754491	0	0	0	0	0	0	0	0	16	chr16p	2213216	6	chr6q	170579966		0	0			0.996983	0.495413	0.496172		0.997143	0
PLAU	PLAU	0.139996	0.912872	0.913613	0.141718	0.998271	-0.0057905	2.96319	2.52355	1613333	1234745	1047471	1467	1219	81569261	1386846	0	0	0	0	0	0	0	0	10	chr10q	73913329	10	chr10q	73913329	0	0	1				0.56732	0.495413			0
TMEM43	ARHGEF5	0.128839	0.834431	0.778514	0.141197	0.998271	-0.0611891	2.23189	2.32203	2219522	3587729	4819735	1517	1220	143237432	3036256	0	0	0	0	0	0	0	0	7	chr7q	144368017	3	chr3p	14134366		0	0				0.571059	0.495413			1
PRKCE	LDLR	0.126457	0.944618	0.942889	0.146463	0.998271	0.0387176	2.83253	2.27902	2378962	569701	528927	1111	1221	14499863	1580921	0	0	0	0	0	0	0	0	19	chr19p	11111642	2	chr2p	45919634		0	0		0.996993	0.996353	0.532725	0.495413			1
TRMT6	FASTKD5	0.126333	0.929589	0.938565	0.147028	0.998271	0.0137767	3.96279	2.27678	2387631	859512	596908	1078	1222	45880624	567445	0	0	0	0	0	0	0	0	20	chr20p	3153192	20	chr20p	5943880	2790688	1	0		0.997526	0.996592	0.528682	0.496183		0.996719	0
ZMYM3	ABHD8	0.123675	0.905913	0.927448	0.141905	0.998271	0.0128832	5.29003	2.22876	2581739	1405805	786466	1447	1223	47381037	219350	0	0	0	0	0	0	0	0	19	chr19p	17297778	X	chrXq	71247457		0	0			0.996978	0.565217	0.496183		0.995056	1
TAF2	RAD21	0.122967	0.933377	0.957589	0.143283	0.998271	0.0151261	4.20126	2.21597	2636078	782079	321735	1325	1224	43654213	470000	0	0	0	0	0	0	0	0	8	chr8q	116860355	8	chr8q	119781808	2921453	1	0		0.997411	0.995185	0.55663	0.496951		0.996487	0
ZCCHC3	AP001453.3	0.100407	0.856296	0.82142	0.147593	0.998271	0.0192589	2.19734	1.80851	5224040	2844914	3398491	1043	1225	37167013	3160402	0	0	0	0	0	0	0	0				20	chr20p	298946		0	0				0.522152	0.496951			1
TRA2B	SP4	0.091668	0.764844	0.889978	0.143684	0.998271	-0.0008262	6.1925	1.65066	6855894	6348442	1554359	1293	1226	72245462	128085	0	0	0	0	0	0	0	0	7	chr7p	21471452	3	chr3q	185926286		0	0				0.551821	0.496951		0.993797	1
NME2	FAM135A	0.0869446	0.853784	0.877419	0.140103	0.998271	-0.0333651	2.3367	1.56535	7944238	2927190	1851048	1627	1227	124609003	2693565	0	0	0	0	0	0	0	0	6	chr6q	70487341	17	chr17q	51168640		0	0				0.57591	0.496951			1
TRIM65	MAMLD1	0.0834932	0.700692	0.753397	0.145383	0.998271	0.0135963	3.55298	1.50301	8842571	9414597	5749475	1172	1228	46181974	799689	0	0	0	0	0	0	0	0	X	chrXq	150437872	17	chr17q	75888244		0	0				0.536296	0.496951		0.997195	1
C5	CCNT1	0.0832778	0.779997	0.795108	0.146448	0.998271	0.00226019	1.97023	1.49912	8902204	5698704	4247229	1113	1229	66456246	4137393	0	0	0	0	0	0	0	0	12	chr12q	48702582	9	chr9q	121013600		0	0				0.533435	0.496951			1
ZNF12	MPI	0.0767815	0.776209	0.850861	0.142497	0.998271	-0.0355823	2.55239	1.38179	10881364	5858979	2540455	1392	1230	127007656	2121536	0	0	0	0	0	0	0	0	15	chr15q	74896130	7	chr7p	6697690		0	0				0.562249	0.496951			1
FTSJ3	FTSJ3	0.0715394	0.71428	0.760768	0.140207	0.998271	0.0012334	1.85406	1.28711	12777864	8724010	5469782	1620	1231	68376647	4771224	0	0	0	0	0	0	0	0	17	chr17q	63823548	17	chr17q	63823548	0	0	1				0.575377	0.496195			0
DPP3	ASPHD1	0.0665395	0.547023	0.611463	0.144886	0.998271	0.0440003	1.95068	1.1968	14864009	19035410	12455734	1201	1232	10630755	4236480	0	0	0	0	0	0	0	0	16	chr16p	29910114	11	chr11q	66495046		0	0				0.538799	0.496195			1
JARID2	HEATR5B	0.0477519	0.433501	0.593964	0.151683	0.998271	0.0258135	2.35171	0.857462	25554346	28785597	13476261	858	1233	28015787	2648241	0	0	0	0	0	0	0	0	2	chr2p	37032634	6	chr6p	15384056		0	0				0.502655	0.496195			1
STXBP4	BIRC5	0.0145651	0.187639	0.193486	0.145602	0.998271	0.0448171	0.352699	0.258051	56416536	62657253	57925127	1163	1234	10110093	40438386	0	0	0	0	0	0	0	0	17	chr17q	78219944	17	chr17q	55091019	23128925	0	0				0.535608	0.496195			1
MEN1	PROSER1	0.0119847	0.313555	0.493494	0.140419	0.998271	0.001097	3.36091	0.211443	59339903	42712872	20345149	1595	1235	68633439	949556	0	0	0	0	0	0	0	0	13	chr13q	39023977	11	chr11q	64807405		0	0				0.574495	0.496195		0.99736	1
THAP1	PSME2	0.366706	0.999629	0.999671	0.146109	0.998229	0.0169016	25.5646	6.61834	5296	213	218	1139	1236	40804783	254	0	0	0	0	0	0	0	0	14	chr14q	24144988	8	chr8p	42840000		0	0	0.985078	0.227273	0.184397	0.533835	0.496195		0.712963	1
SUGT1	NEK3	0.221422	0.996706	0.998271	0.141141	0.998229	0.019441	8.28369	3.99425	200536	3959	1684	1522	1237	36893457	43637	0	0	0	0	0	0	0	0	13	chr13q	52146254	13	chr13q	52676872	530618	1	0	0.997651	0.885668	0.73794	0.571613	0.49696		0.989391	0
CCDC32	NEDD4	0.218914	0.965289	0.961377	0.144847	0.998229	-0.0104434	4.9254	3.94894	213219	252093	274345	1207	1238	90125453	278547	0	0	0	0	0	0	0	0	15	chr15q	55910264	15	chr15q	40543018	15367246	0	0	0.997703	0.995264	0.994679	0.540816	0.49696		0.995615	1
MAP2K3	MAP2K6	0.197433	0.997365	0.997365	0.145603	0.998229	0.0539965	6.06832	3.56097	359263	2748	3101	1162	1239	5526035	137431	1	1	0	0	0	0	1	0	17	chr17q	69484281	17	chr17p	21299976		0	0	0.998038	0.841772	0.837989	0.535608	0.496206		0.993979	1
SNAP23	CRKL	0.193904	0.886725	0.891913	0.14222	0.998229	-0.0396851	8.23711	3.49722	392087	1916884	1509485	1422	1240	130979330	44599	0	0	0	0	0	0	0	0	22	chr22q	20935577	15	chr15q	42512094		0	0	0.998123			0.565563	0.49697		0.989596	0
TIMM17A	CCDC22	0.176306	0.985712	0.988471	0.146456	0.998229	0.00618298	5.92185	3.17938	609652	51505	34143	1112	1241	59203232	149624	0	0	0	0	0	0	0	0	X	chrXp	49242995	1	chr1q	201963084		0	0	0.998388	0.986248	0.976576	0.533435	0.497731		0.994132	0
UVRAG	NEU3	0.174513	0.986659	0.992959	0.14426	0.998229	0.00633337	7.19278	3.14699	638378	45539	14803	1249	1242	58929353	74830	0	0	0	0	0	0	0	0	11	chr11q	75000596	11	chr11q	75979721	979125	1	0	0.998411	0.984834	0.953895	0.54416	0.498489		0.992104	0
NUP50	GOLGA3	0.150123	0.988141	0.996129	0.157519	0.998229	0.0129702	8.0299	2.70646	1218185	36758	5589	680	1243	47234024	49258	0	0	0	0	0	0	0	0	12	chr12q	132798998	22	chr22q	45175971		0	0		0.982017	0.903578	0.48643	0.499246		0.990295	0
FAM210A	CEP76	0.127608	0.957753	0.978053	0.147305	0.998229	-0.0816281	6.32756	2.2998	2300429	356333	104363	1062	1244	146623526	118674	0	0	0	0	0	0	0	0	18	chr18p	12682366	18	chr18p	13694952	1012586	1	0		0.996164	0.989973	0.525741	0.5		0.993602	0
HSD17B4	FBXL19	0.123437	0.885243	0.90196	0.143334	0.998229	-0.00680761	3.61067	2.22446	2599877	1959441	1288472	1315	1245	83460681	760462	0	0	0	0	0	0	0	0	16	chr16p	30935817	5	chr5q	119497414		0	0				0.554167	0.5		0.997151	1
NAF1	CASP3	0.111952	0.896319	0.936342	0.14943	0.998229	0.0227682	3.79872	2.01703	3667342	1654920	633387	952	1246	32081110	648822	0	0	0	0	0	0	0	0	4	chr4q	184638572	4	chr4q	163135410	21503162	0	0			0.996695	0.51419	0.500752		0.996897	0
USP27X	TMEM11	0.109124	0.962983	0.981224	0.137056	0.998229	-0.038678	3.7902	1.96596	3996051	282817	79466	2035	1247	130060860	653371	0	0	0	0	0	0	0	0	17	chr17p	21206058	X	chrXp	49881021		0	0		0.995627	0.987737	0.603816	0.501502		0.996911	0
ASPHD2	UQCR10	0.105085	0.943712	0.968994	0.135288	0.998229	-4.9394e-05	3.94865	1.893	4522282	585812	188992	2336	1248	70786066	574032	0	0	0	0	0	0	0	0	22	chr22q	29768891	22	chr22q	26437138	3331753	1	0		0.997022	0.99328	0.612354	0.502249		0.99675	0
FBXW11	SLC25A28	0.101221	0.777567	0.869925	0.144535	0.998229	-0.0106673	4.80362	1.82321	5094066	5800075	2036627	1228	1249	90530613	302651	0	0	0	0	0	0	0	0	10	chr10q	99634904	5	chr5q	171934094		0	0				0.543353	0.502249		0.995726	0
STK17A	FAM81A	0.0997334	0.806143	0.813267	0.139399	0.998229	-0.0406798	2.35803	1.79634	5334420	4639118	3653566	1710	1250	131852372	2629384	0	0	0	0	0	0	0	0	15	chr15q	59460768	7	chr7p	43605244		0	0				0.577206	0.502249			0
COL4A5	SMARCD1	0.0911529	0.77032	0.73038	0.141396	0.998229	0.00924431	1.03799	1.64136	6966448	6109804	6662423	1498	1251	53693500	14201308	0	0	0	0	0	0	0	0	12	chr12q	50093024	X	chrXq	108568692		0	0				0.56827	0.502249			0
ANO1	CLNS1A	0.0448616	0.496418	0.545088	0.137742	0.998229	0.024411	1.08064	0.805257	27637504	23053571	16590738	1930	1252	29846696	13361171	0	0	0	0	0	0	0	0	11	chr11q	77626162	11	chr11q	70077764	7548398	1	0				0.593533	0.502994			0
DEPDC7	APC	0.0438434	0.470889	0.392654	0.143539	0.998229	-0.0649404	0.298201	0.786867	28400251	25273808	29392424	1299	1253	144258520	44225251	0	0	0	0	0	0	0	0	5	chr5q	112776868	11	chr11p	33024730		0	0				0.552448	0.502994			0
ITGB1	ITGB5	0.0273558	0.312526	0.504241	0.13618	0.998229	0.0704965	6.55033	0.489073	42837832	42851305	19521414	2177	1254	1542349	105022	1	0	0	0	0	0	0	0	3	chr3q	124831683	10	chr10p	32929274		0	0				0.607221	0.502242		0.99323	0
CAB39	SETDB2	-0.080112	-0.653051	-0.328996	0.139363	0.998229	0.0217279	4.41606	-1.45198	138104156	135751720	110888827	1712	1255	33545117	399425	0	0	0	0	0	0	0	0	13	chr13q	49469638	2	chr2q	230766958		0	0				0.577206	0.502242		0.996207	0
PSMB6	TAP1	0.387084	0.999671	0.999588	0.137166	0.998188	0.0016133	25.6218	6.98639	3005	182	283	2019	1256	67665742	252	0	0	0	0	0	0	0	0	6	chr6p	32849456	17	chr17p	4797330		0	0	0.979661	0.179487	0.281609	0.602029	0.502985		0.712963	0
BUD13	ARCN1	0.26196	0.998724	0.998971	0.152227	0.998188	-0.00638184	18.5137	4.72643	75315	926	821	838	1257	82669784	920	0	0	0	0	0	0	0	0	11	chr11q	118587721	11	chr11q	116760580	1827141	1	0	0.996546	0.630332	0.570025	0.499096	0.503726		0.8557	0
AAMP	UBL4A	0.24198	0.9979	0.9986	0.153169	0.998188	0.0482984	12.9578	4.36556	122196	1904	1220	795	1258	8111822	5648	0	0	0	0	0	0	0	0	X	chrXq	154485166	2	chr2q	218267133		0	0	0.997119	0.784452	0.663701	0.496269	0.504464		0.958637	0
PDCD2	GFER	0.217356	0.995429	0.997694	0.151958	0.998188	-0.0337946	10.7655	3.9208	221403	6748	2518	846	1259	125087361	14017	0	0	0	0	0	0	0	0	16	chr16p	1985971	6	chr6q	170579966		0	0	0.997732	0.929323	0.810881	0.498208	0.504464		0.978504	0
PPIL1	TEFM	0.18197	0.936589	0.954912	0.154115	0.998188	0.00707747	6.60443	3.28168	528011	717689	356131	773	1260	57576972	102006	0	0	0	0	0	0	0	0	17	chr17q	30902612	6	chr6p	36864816		0	0	0.99831	0.997316	0.99547	0.490494	0.504464		0.99313	0
ICE1	LMBRD2	0.104785	0.881537	0.907354	0.14843	0.998188	-0.00826855	3.18119	1.88758	4564333	2066059	1174600	987	1261	86159445	1122320	0	0	0	0	0	0	0	0	5	chr5p	36125147	5	chr5p	5456448	30668699	0	0				0.521311	0.504464			0
BNIP3L	PGK1	0.0930237	0.699951	0.682615	0.138628	0.998188	0.0280237	1.52806	1.67515	6572037	9452526	8761765	1778	1262	25274293	7238856	0	0	0	0	0	0	0	0	X	chrXq	78116772	8	chr8p	26398090		0	0				0.583836	0.504464			0
BBS7	MAP7D2	0.0884857	0.852014	0.856543	0.137765	0.998188	-0.00611604	1.75681	1.59319	7571045	2985446	2386095	1922	1263	82176321	5388490	0	0	0	0	0	0	0	0	X	chrXp	20061810	4	chr4q	121847402		0	0				0.592121	0.504464			0
EFHC1	UBTD1	0.0869418	0.808696	0.820843	0.144186	0.998188	-0.0359293	1.98992	1.5653	7944971	4540821	3416584	1257	1264	127367281	4039501	0	0	0	0	0	0	0	0	10	chr10q	97535065	6	chr6p	52458770		0	0				0.544808	0.504464			0
SHOX2	PAK6	0.0856246	0.806555	0.819937	0.138099	0.998188	0.00325558	1.67494	1.54151	8277815	4623793	3444557	1861	1265	64599429	5980726	0	0	0	0	0	0	0	0	15	chr15q	40258275	3	chr3q	158101162		0	0				0.588235	0.504464			0
DMAC1	KDM4C	0.0240257	0.32562	0.415013	0.140207	0.998188	-0.0184374	1.25521	0.428924	46203166	41090884	27162475	1619	1266	103927223	10460305	0	0	0	0	0	0	0	0	9	chr9p	6948256	9	chr9p	7798139	849883	1	0				0.576101	0.505201			0
GK	TRMT10A	0.0200995	0.270732	0.304743	0.145	0.998188	-0.044109	0.387843	0.358011	50331517	48935014	39789799	1194	1267	134605520	38192695	0	0	0	0	0	0	0	0	4	chr4q	99555375	X	chrXp	30692442		0	0				0.537445	0.505201			0
ZBTB37	PRR16	0.0136823	0.287408	0.359919	0.136689	0.998188	0.0304607	1.43165	0.242106	57412205	46424721	32941575	2091	1268	22456611	8227196	0	0	0	0	0	0	0	0	5	chr5q	120629436	1	chr1q	173885814		0	0				0.604677	0.505201			0
BICD1	MORC2	5.03181e-05	0.179816	0.261962	0.142453	0.998188	-0.0237226	0.856782	-0.00411265	73324395	63945647	46025708	1396	1269	112111420	18497015	0	0	0	0	0	0	0	0	22	chr22q	30946952	12	chr12p	32245240		0	0				0.562249	0.505201			0
SETDB1	SEPTIN1	-0.0763513	-0.704439	-0.51577	0.13933	0.998188	0.0298403	1.02962	-1.38406	136874263	138498295	128895204	1715	1270	23152839	14372736	0	0	0	0	0	0	0	0	16	chr16p	30380475	1	chr1q	150945500		0	0				0.577723	0.505201			0
TAF1D	FAM76B	0.281224	0.999012	0.999053	0.14923	0.998147	-0.0263621	12.8249	5.07437	47212	652	736	957	1271	115859893	5962	0	0	0	0	0	0	0	0	11	chr11q	95779368	11	chr11q	93735844	2043524	1	0	0.995768	0.56	0.539084	0.516611	0.505935		0.960166	0
GSPT1	NUDT11	0.276746	0.998971	0.999424	0.138037	0.998147	-0.0630575	11.2928	4.9935	52600	690	401	1876	1272	143775611	11217	0	0	0	0	0	0	0	0	X	chrXp	51493302	16	chr16p	11892391		0	0	0.995869	0.571429	0.371179	0.588511	0.505935		0.974424	0
BET1	PTCD1	0.273482	0.9993	0.9993	0.146053	0.998147	-0.0252141	19.1756	4.93454	56883	429	503	1143	1273	114259893	787	0	0	0	0	0	0	0	0	7	chr7q	99427768	7	chr7q	93983558	5444210	1	0	0.99587	0.445415	0.428571	0.533733	0.506667		0.841402	0
CRK	PPIL2	0.252171	0.990447	0.993782	0.144293	0.998147	0.00941111	8.78864	4.54964	95508	24697	11914	1244	1274	53397402	34381	0	0	0	0	0	0	0	0	22	chr22q	21683014	17	chr17p	1438462		0	0	0.996822	0.975249	0.946224	0.542857	0.507396		0.98774	0
BUD13	ZW10	0.243924	0.998188	0.998394	0.154567	0.998147	0.00290936	14.8729	4.40067	116606	1513	1497	761	1275	65244477	2758	0	0	0	0	0	0	0	0	11	chr11q	113753440	11	chr11q	116760580	3007140	1	0	0.997045	0.744083	0.708395	0.489484	0.508124		0.929525	0
CHKA	ZBTB8A	0.228819	0.967512	0.966153	0.150938	0.998147	0.0124031	4.78738	4.12785	167705	224473	219347	881	1276	48195370	306086	0	0	0	0	0	0	0	0	1	chr1p	32572684	11	chr11q	68087124		0	0	0.997492	0.99493	0.993908	0.505226	0.508124		0.995755	0
MAGOH	WBP11	0.2047	0.994441	0.995677	0.174827	0.998147	-0.00910394	8.48603	3.69222	300784	9385	6674	404	1277	87692128	39569	0	0	0	0	0	0	0	0	12	chr12p	14794030	1	chr1p	53232709		0	0	0.997933	0.944763	0.915937	0.343333	0.50885		0.988849	0
MRPL32	YKT6	0.179656	0.94223	0.946142	0.144861	0.998147	-0.0203583	6.12081	3.23989	559897	612064	479462	1205	1278	107002536	133409	0	0	0	0	0	0	0	0	7	chr7p	44207636	7	chr7p	42935116	1272520	1	0	0.998347	0.997091	0.996156	0.540816	0.509573		0.993923	0
DDX39B	ILVBL	0.164464	0.957095	0.976365	0.148759	0.998147	0.0123046	9.2922	2.96548	829093	365796	118601	976	1279	48364177	27289	0	0	0	0	0	0	0	0	19	chr19p	15120386	6	chr6p	31536114		0	0	0.998529	0.996204	0.990816	0.520525	0.509573		0.985887	0
TRMT6	STK35	0.160326	0.982912	0.981965	0.143518	0.998147	0.0403892	4.42151	2.89074	924789	71341	74039	1300	1280	13179216	397800	0	0	0	0	0	0	0	0	20	chr20p	2125191	20	chr20p	5943880	3818689	1	0	0.99857	0.989216	0.987025	0.553073	0.510294		0.996193	0
NSRP1	SDF2	0.138243	0.960718	0.980647	0.149612	0.998147	-0.0273358	5.14711	2.49189	1695221	313569	83816	945	1281	117181114	240657	0	0	0	0	0	0	0	0	17	chr17q	28655270	17	chr17q	30151646	1496376	1	0		0.995831	0.988262	0.510924	0.511013		0.995243	0
HBS1L	PEX3	0.136649	0.978836	0.987524	0.146303	0.998147	-0.0453779	5.42525	2.46311	1773545	104840	39028	1125	1282	135525840	201457	0	0	0	0	0	0	0	0	6	chr6q	143470710	6	chr6q	135007600	8463110	1	0		0.991628	0.979016	0.533133	0.51173		0.994788	0
JCAD	TYW3	0.125653	0.926501	0.933295	0.141265	0.998147	-0.0352519	3.66045	2.26449	2435565	925133	684421	1508	1283	126660984	728776	0	0	0	0	0	0	0	0	1	chr1p	74749914	10	chr10p	30064148		0	0		0.997595	0.996791	0.569948	0.51173		0.997077	0
ZNF236	RPL41	0.116423	0.871696	0.877625	0.161209	0.998147	0.0291865	2.76404	2.09779	3203913	2359214	1845740	596	1284	23901812	1696549	0	0	0	0	0	0	0	0	12	chr12q	56117300	18	chr18q	76897729		0	0				0.456471	0.51173			0
TSC22D2	MCM7	0.113171	0.901466	0.93416	0.143048	0.998147	0.00831729	4.30244	2.03905	3534535	1519311	669918	1340	1285	55345427	434972	0	0	0	0	0	0	0	0	7	chr7q	100097062	3	chr3q	150437360		0	0			0.996771	0.557084	0.51173		0.996373	0
NDUFV2	USP14	0.0948967	0.788355	0.761303	0.146952	0.998147	0.0152345	1.66348	1.70898	6200001	5350044	5448982	1082	1286	43477722	6069636	0	0	0	0	0	0	0	0	18	chr18p	186593	18	chr18p	9118520	8931927	1	0				0.530139	0.512445			0
GABPB2	RPL26L1	0.0939692	0.87116	0.923413	0.143264	0.998147	-0.0416428	3.71752	1.69223	6380749	2375980	860135	1328	1287	132664986	694225	0	0	0	0	0	0	0	0	5	chr5q	172961932	1	chr1q	151098152		0	0			0.997093	0.55663	0.512445		0.997006	0
JTB	ARFRP1	0.0933662	0.795191	0.820596	0.139193	0.998147	0.0448611	2.15378	1.68134	6502185	5072445	3424034	1730	1288	10082254	3324845	0	0	0	0	0	0	0	0	20	chr20q	63703312	1	chr1q	153975972		0	0				0.578755	0.512445			0
NME6	ZBTB48	0.0806999	0.731327	0.669727	0.136899	0.998147	0.0673749	1.071	1.45256	9642807	7888866	9380738	2053	1289	2000861	13545539	0	0	0	0	0	0	0	0	1	chr1p	6584637	3	chr3p	48294884		0	0				0.604027	0.512445			0
AGFG2	CRTC1	0.0700725	0.583175	0.63794	0.147044	0.998147	-0.0668522	1.54116	1.26061	13361288	16447895	10999154	1076	1290	144690600	7115132	0	0	0	0	0	0	0	0	19	chr19p	18733006	7	chr7q	100553712		0	0				0.527216	0.512445			0
ARMC7	AKAP9	0.0576145	0.621675	0.709915	0.138747	0.998147	-0.00439927	2.01745	1.0356	19347918	13926055	7528102	1768	1291	78969420	3907433	0	0	0	0	0	0	0	0	7	chr7q	92025768	17	chr17q	75120120		0	0				0.582324	0.513158			0
NDUFV2	PTPN2	0.056237	0.548711	0.585399	0.148894	0.998147	0.00962471	2.05296	1.01072	20132048	18910752	13992275	969	1292	53019447	3744350	0	0	0	0	0	0	0	0	18	chr18p	12834858	18	chr18p	9118520	3716338	1	0				0.519737	0.513869			0
ZNF91	YDJC	0.0539421	0.522359	0.505559	0.137533	0.998147	0.0467571	1.21178	0.969267	21498900	20933454	19420678	1967	1293	8953923	11108139	0	0	0	0	0	0	0	0	22	chr22q	21629056	19	chr19p	23350238		0	0				0.596793	0.513869			0
COL27A1	ANKS1A	0.0191452	0.209668	0.282467	0.140288	0.998147	-0.0562968	1.07452	0.340774	51358600	58945443	42923213	1613	1294	141505543	13477580	0	0	0	0	0	0	0	0	6	chr6p	34993622	9	chr9q	114233304		0	0				0.575032	0.513869			0
EIF4EBP1	IKZF4	0.011093	0.244338	0.304291	0.148842	0.998147	-0.0307925	0.505687	0.195338	60359331	53139372	39852280	971	1295	121602647	31632963	0	0	0	0	0	0	0	0	12	chr12q	56022970	8	chr8p	38045450		0	0				0.519737	0.513869			0
STON1	GPX8	-0.0160529	-0.328173	-0.247632	0.136879	0.998147	0.0280959	0.141288	-0.294965	92125974	106946499	99139217	2059	1296	25187579	57619090	0	0	0	0	0	0	0	0	5	chr5q	55163734	2	chr2p	48564334		0	0				0.604911	0.513869			0
UROS	BLVRA	0.334436	0.992218	0.995265	0.135472	0.998106	0.0087987	10.1262	6.03548	12446	16955	7688	2295	1297	54485633	18636	0	0	0	0	0	0	0	0	7	chr7p	43782732	10	chr10q	125804119		0	0	0.990897	0.966045	0.924933	0.610097	0.513869		0.98193	0
GDI2	MECP2	0.238173	0.98703	0.996582	0.143458	0.998106	-0.0130264	12.0188	4.2968	133830	43112	4615	1306	1298	94738194	8277	0	0	0	0	0	0	0	0	X	chrXq	154059645	10	chr10p	5789328		0	0	0.997246	0.984149	0.886186	0.552925	0.514577		0.968308	0
RNF25	ZUP1	0.230984	0.998559	0.998724	0.144662	0.998106	0.0124337	8.18437	4.16696	159124	1121	1090	1221	1299	48143123	45744	0	0	0	0	0	0	0	0	6	chr6q	116652192	2	chr2q	218667947		0	0	0.997436	0.674603	0.635644	0.544139	0.514577		0.989764	0
ICE1	DNAJC21	0.197539	0.997571	0.997818	0.149657	0.998106	0.0176691	8.16442	3.56288	358310	2409	2316	942	1300	39600894	46168	0	0	0	0	0	0	0	0	5	chr5p	34944262	5	chr5p	5456448	29487814	0	0	0.998038	0.824705	0.797183	0.509275	0.515284		0.989814	0
RBM18	ANKIB1	0.185089	0.915054	0.951206	0.151775	0.998106	-0.0107889	9.0349	3.33801	488107	1182442	406513	857	1301	90749221	30659	0	0	0	0	0	0	0	0	7	chr7q	92323678	9	chr9q	122251231		0	0	0.998271		0.995819	0.502655	0.515284		0.986911	0
TUBB	ZMYND19	0.168474	0.952606	0.967842	0.147042	0.998106	-0.0264948	7.22504	3.03792	746079	434960	201146	1077	1302	116041330	73564	0	0	0	0	0	0	0	0	9	chr9q	137586296	6	chr6p	30722887		0	0	0.998488	0.996578	0.99357	0.52795	0.515988		0.991984	0
PPIL1	ERAL1	0.166344	0.915136	0.952277	0.153045	0.998106	-0.0233712	8.01457	2.99944	788735	1180637	391854	801	1303	111594554	49621	0	0	0	0	0	0	0	0	17	chr17q	28858038	6	chr6p	36864816		0	0	0.998512		0.995708	0.494444	0.515988		0.990322	0
ID2	ID3	0.166128	0.987277	0.9951	0.136788	0.998106	0.0387532	5.94501	2.99555	793244	41641	8220	2074	1304	14470678	147649	1	1	1	0	0	0	0	0	1	chr1p	23558714	2	chr2p	8683258		0	0	0.998513	0.983611	0.927851	0.604236	0.515239		0.99408	0
ZFP36L2	ZFP36L1	0.162232	0.961748	0.960389	0.140012	0.998106	-0.0169034	3.88748	2.92518	879276	299425	286640	1638	1305	101397835	603443	1	1	0	0	0	0	0	0	14	chr14q	68791949	2	chr2p	43224504		0	0	0.998565	0.995747	0.994778	0.576779	0.514493		0.996817	0
CSDE1	CSDE1	0.154164	0.946512	0.958495	0.14216	0.998106	-0.0397361	4.38126	2.77946	1091348	536135	310316	1428	1306	131024697	410030	0	0	0	0	0	0	0	0	1	chr1p	114737450	1	chr1p	114737450	0	0	1		0.996899	0.995061	0.564815	0.513748		0.996225	0
ERMP1	LAMB1	0.143627	0.913407	0.897472	0.139282	0.998106	-0.0137274	2.27391	2.58913	1456776	1221821	1385365	1723	1307	95967722	2893077	0	0	0	0	0	0	0	0	7	chr7q	107963480	9	chr9p	5825832		0	0				0.577723	0.513748			0
TUBB	PHPT1	0.138929	0.922795	0.947748	0.147585	0.998106	0.00613012	8.32032	2.50427	1662540	1005812	456098	1045	1308	59299452	42861	0	0	0	0	0	0	0	0	9	chr9q	136850216	6	chr6p	30722887		0	0			0.99607	0.522907	0.513748		0.989254	0
ZNF32	B4GALT3	0.138663	0.950795	0.94713	0.136843	0.998106	0.0395149	3.57244	2.49947	1674951	464311	465148	2070	1309	13858579	786091	0	0	0	0	0	0	0	0	1	chr1q	161174639	10	chr10q	43646372		0	0		0.996677	0.99609	0.604911	0.513748		0.99719	0
NDRG4	UBXN2B	0.134433	0.945236	0.949436	0.136657	0.998106	0.00221435	3.41784	2.42307	1889121	558552	431731	2097	1310	66541844	901809	0	0	0	0	0	0	0	0	8	chr8q	58431431	16	chr16q	58489551		0	0		0.996959	0.995931	0.604444	0.513748		0.997319	0
HNRNPH1	KIFBP	0.13304	0.88129	0.918677	0.142828	0.998106	-0.00639509	4.80529	2.39791	1965991	2072538	949093	1360	1311	82694458	302311	0	0	0	0	0	0	0	0	10	chr10q	69002892	5	chr5q	179624481		0	0			0.9972	0.558583	0.513748		0.995736	0
UBALD2	UBALD1	0.120286	0.896854	0.913572	0.137387	0.998106	0.0199022	2.6414	2.16755	2853801	1640485	1048562	1984	1312	36204857	1929072	1	1	0	0	0	0	0	0	16	chr16p	4611886	17	chr17q	76268323		0	0				0.597491	0.513006			0
ZNF513	RAB11FIP5	0.109307	0.865066	0.885819	0.140694	0.998106	0.0372803	2.97952	1.96926	3973977	2564284	1650120	1558	1313	15712123	1364688	0	0	0	0	0	0	0	0	2	chr2p	73093165	2	chr2p	27378984	45714181	0	0				0.572158	0.513006			0
RBM42	HAUS5	0.0946828	0.810055	0.807091	0.149753	0.998106	0.0122177	2.48787	1.70512	6240925	4488108	3851162	938	1314	48512162	2275697	0	0	0	0	0	0	0	0	19	chr19q	35619045	19	chr19q	35633360	14315	1	0				0.507614	0.513709			0
RRP7A	ATXN10	0.0916132	0.858231	0.933171	0.137231	0.998106	0.0461899	3.36863	1.64967	6867610	2782300	686673	2004	1315	9280649	942875	0	0	0	0	0	0	0	0	22	chr22q	45758570	22	chr22q	42514070	3244500	1	0			0.996785	0.60113	0.514409		0.997348	0
CRACD	TMEM104	0.0825148	0.791402	0.738532	0.137776	0.998106	0.0246147	0.475052	1.48534	9115543	5225963	6331821	1920	1316	29576349	33206404	0	0	0	0	0	0	0	0	17	chr17q	74808126	4	chr4q	56189854		0	0				0.591647	0.514409			0
HECA	CHCHD6	0.0805349	0.645681	0.665033	0.139395	0.998106	-0.0568131	2.39934	1.44958	9691977	12462370	9609892	1711	1317	141712245	2510039	0	0	0	0	0	0	0	0	3	chr3q	126832330	6	chr6q	139157941		0	0				0.577206	0.514409			0
DAD1	SAMD4B	0.0764665	0.72585	0.768262	0.146199	0.998106	0.0412534	2.03209	1.3761	10987050	8153860	5191450	1130	1318	12532292	3839376	0	0	0	0	0	0	0	0	19	chr19q	39366592	14	chr14q	22577066		0	0				0.533133	0.514409			0
TPR	AXL	0.073644	0.58647	0.70378	0.138333	0.998106	-0.0341861	2.85581	1.32512	11981837	16222454	7797508	1827	1319	125517967	1544011	0	0	0	0	0	0	0	0	19	chr19q	41240494	1	chr1q	186343452		0	0				0.586288	0.514409			0
NUP37	AHCTF1	0.0651017	0.627687	0.667092	0.143715	0.998106	0.0312232	2.022	1.17083	15518898	13551347	9509569	1291	1320	21619379	3886075	0	0	0	0	0	0	0	0	1	chr1q	246885523	12	chr12q	102096608		0	0				0.551821	0.514409			0
CYB5A	TCTEX1D2	0.0579373	0.618175	0.633781	0.141738	0.998106	0.000675495	1.2248	1.04143	19167215	14145869	11221400	1465	1321	69424843	10909287	0	0	0	0	0	0	0	0				18	chr18q	74271404		0	0				0.568063	0.514409			0
SNX14	PLPBP	0.0557126	0.598575	0.687598	0.135146	0.998106	0.0426577	1.69904	1.00125	20437246	15413212	8530786	2358	1322	11529820	5798719	0	0	0	0	0	0	0	0	8	chr8p	37771157	6	chr6q	85549677		0	0				0.613998	0.514409			0
FGD3	CYP27B1	0.0551281	0.587952	0.67471	0.138002	0.998106	-0.0846751	1.6001	0.990689	20783089	16124008	9140510	1880	1323	146813205	6587205	0	0	0	0	0	0	0	0	12	chr12q	57764706	9	chr9q	92991878		0	0				0.588511	0.514409			0
EXOC6B	ZNF236	0.0402589	0.497735	0.53257	0.147907	0.998106	-0.0154643	0.935078	0.722126	31208365	22943420	17453546	1013	1324	98967717	16483478	0	0	0	0	0	0	0	0	18	chr18q	76897729	2	chr2p	72501008		0	0				0.527419	0.514409			0
HELZ2	ULK3	0.0323173	0.361402	0.448571	0.139547	0.998106	-0.0060422	1.47097	0.578686	38095628	36600209	24065687	1691	1325	82038893	7806723	0	0	0	0	0	0	0	0	15	chr15q	74839637	20	chr20q	63566162		0	0				0.576543	0.514409			0
RPS6KA2	CEP85	0.0308641	0.337025	0.470394	0.137667	0.998106	0.0669766	1.84035	0.552438	39449179	39608508	22201078	1939	1326	2067776	4852980	0	0	0	0	0	0	0	0	1	chr1p	26256504	6	chr6q	166636068		0	0				0.59447	0.514409			0
CMTR1	INTS12	0.0280807	0.331837	0.364202	0.146822	0.998106	-0.0613319	0.385994	0.502165	42124130	40276902	32456679	1091	1327	143280442	38306861	0	0	0	0	0	0	0	0	4	chr4q	105695658	6	chr6p	37452746		0	0				0.532308	0.514409			0
BUD13	RPS25	0.262322	0.998229	0.998476	0.149191	0.998065	-0.0145346	16.4822	4.73298	74603	1468	1366	958	1328	97370737	1600	0	0	0	0	0	0	0	0	11	chr11q	119017030	11	chr11q	116760580	2256450	1	0	0.996536	0.740122	0.687805	0.517413	0.515108		0.901434	0
PDCD2	TRAF7	0.191506	0.987359	0.9923	0.15059	0.998065	-0.020844	8.0248	3.4539	415998	41142	17120	894	1329	107763138	49360	0	0	0	0	0	0	0	0	16	chr16p	2166956	6	chr6q	170579966		0	0	0.998165	0.983542	0.959316	0.505172	0.515108		0.990277	0
ZNF131	HAUS5	0.147497	0.943589	0.944577	0.147406	0.998065	0.00641195	4.23571	2.65903	1309018	587792	503050	1057	1330	58785823	457711	0	0	0	0	0	0	0	0	19	chr19q	35619045	5	chr5p	43148619		0	0		0.997025	0.996271	0.525078	0.515108		0.996449	0
GAL	PCGF3	0.145028	0.949106	0.952277	0.142233	0.998065	0.0467781	3.87782	2.61443	1401167	492164	391981	1420	1331	8941946	608196	0	0	0	0	0	0	0	0	4	chr4p	737960	11	chr11q	68687860		0	0		0.996787	0.995709	0.564987	0.515108		0.996825	0
PQBP1	WBP11	0.136654	0.938607	0.935148	0.14382	0.998065	-0.00106971	3.15593	2.46319	1773293	679850	653172	1283	1332	72703829	1149409	0	0	0	0	0	0	0	0	12	chr12p	14794030	X	chrXp	48900536		0	0		0.997244	0.996746	0.54993	0.515108			0
CSNK2B	NSFL1C	0.13195	0.950054	0.970436	0.141736	0.998065	-0.0119749	4.34929	2.37823	2028512	476579	174087	1466	1333	92875310	419777	0	0	0	0	0	0	0	0	20	chr20p	1454508	6	chr6p	31668074		0	0		0.996727	0.992938	0.568063	0.515108		0.996295	0
SUB1	DROSHA	0.131783	0.913572	0.950671	0.139953	0.998065	-0.0029723	5.8852	2.37521	2038338	1217999	414140	1644	1334	76286836	152814	0	0	0	0	0	0	0	0	5	chr5p	31466294	5	chr5p	32594818	1128524	1	0			0.995851	0.577307	0.515805		0.994123	0
IL2RG	MARVELD1	0.12369	0.925677	0.944454	0.139297	0.998065	0.0197964	2.72096	2.22903	2580552	942832	505034	1720	1335	36362231	1774479	0	0	0	0	0	0	0	0	10	chr10q	97715940	X	chrXq	71109490		0	0		0.997617	0.996276	0.577723	0.515805			0
PCBP1	GPR161	0.118038	0.877543	0.93943	0.147515	0.998065	0.0117966	4.57594	2.12695	3052127	2182778	583096	1048	1336	49234559	355346	0	0	0	0	0	0	0	0	1	chr1q	168108604	2	chr2p	70088340		0	0			0.996547	0.523659	0.515805		0.995987	0
GCNT3	CEP290	0.111131	0.934654	0.948118	0.140587	0.998065	0.00707672	3.53843	2.00221	3759677	756536	450855	1576	1337	57578335	810009	0	0	0	0	0	0	0	0	12	chr12q	88095552	15	chr15q	59617253		0	0		0.997373	0.996031	0.573604	0.515805		0.997205	0
NKD2	SIVA1	0.10655	0.877954	0.892242	0.139966	0.998065	0.021232	2.91595	1.91946	4323917	2170838	1502739	1643	1338	34256489	1453307	0	0	0	0	0	0	0	0	14	chr14q	104756400	5	chr5p	1023872		0	0				0.576779	0.515805			0
MED31	CTSH	0.10308	0.885531	0.903854	0.136378	0.998065	-0.0224422	2.1594	1.85679	4810106	1951697	1247919	2145	1339	110209695	3303062	0	0	0	0	0	0	0	0	15	chr15q	78933052	17	chr17p	6647458		0	0				0.606161	0.515805			0
AQP3	EVA1B	0.10069	0.856337	0.896278	0.143616	0.998065	0.0183281	3.9843	1.81362	5178310	2843579	1412511	1295	1340	38582606	557685	0	0	0	0	0	0	0	0	1	chr1p	36323092	9	chr9p	33444376		0	0				0.551821	0.515805		0.996687	0
ARHGAP25	B3GNT7	0.0930218	0.896113	0.91736	0.140313	0.998065	-0.0609953	3.21711	1.67511	6572416	1660549	974679	1609	1341	143178385	1084912	0	0	0	0	0	0	0	0	2	chr2q	231398437	2	chr2p	68768688		0	0			0.99724	0.575032	0.515805			0
TMX2	ZFP91	0.0844074	0.721074	0.713827	0.141348	0.998065	0.0409621	1.59372	1.51952	8596067	8386340	7357719	1501	1342	12747569	6641919	0	0	0	0	0	0	0	0	11	chr11q	58600306	11	chr11q	57726783	873523	1	0				0.569948	0.516499			0
CCNL1	ACAP3	0.0710034	0.606275	0.709462	0.150828	0.998065	0.0296844	3.20955	1.27742	12988707	14907049	7547528	887	1343	23329865	1092580	0	0	0	0	0	0	0	0	1	chr1p	1300160	3	chr3q	157151634		0	0				0.505208	0.517192			0
SPINT1	STK11	0.0630836	0.621881	0.670139	0.144824	0.998065	0.00437861	1.31718	1.13438	16480344	13912874	9361369	1210	1344	62517651	9606174	0	0	0	0	0	0	0	0	19	chr19p	1217104	15	chr15q	40851128		0	0				0.541485	0.517192			0
PTBP3	PPFIBP2	0.0599012	0.618381	0.676316	0.13826	0.998065	-0.0409826	2.89493	1.0769	18100232	14132696	9063133	1834	1345	132110652	1484378	0	0	0	0	0	0	0	0	11	chr11p	7590652	9	chr9q	112298798		0	0				0.586777	0.517192			0
TPD52	SHB	0.0536793	0.584287	0.706621	0.142714	0.998065	0.00444991	1.80098	0.964522	21660339	16373425	7672222	1374	1346	62385943	5097060	0	0	0	0	0	0	0	0	9	chr9p	37992562	8	chr8q	80101323		0	0				0.559459	0.517192			0
TDP2	ZNF229	0.0379368	0.47303	0.63131	0.135081	0.998065	-0.0295037	1.86704	0.680184	33130388	25082816	11355136	2373	1347	120005111	4695413	0	0	0	0	0	0	0	0	19	chr19q	44437416	6	chr6p	24658439		0	0				0.614407	0.517192			0
ZDHHC3	NTAN1	-0.027568	-0.306967	-0.23985	0.145415	0.998065	0.0229689	0.100651	-0.502949	104452415	104041803	97845867	1170	1348	31802485	61833182	0	0	0	0	0	0	0	0	16	chr16p	15046966	3	chr3p	44945718		0	0				0.536296	0.517192			0
INTS8	TMOD2	-0.0913091	-0.696698	-0.555299	0.143274	0.998065	-0.0384464	-0.226815	-1.65422	141009128	138109064	131642376	1326	1349	129844927	98158231	0	0	0	0	0	0	0	0	15	chr15q	51783980	8	chr8q	94852516		0	0				0.55663	0.517192			0
VPS4A	CXXC1	0.3071	0.998394	0.998888	0.146018	0.998024	-0.0333485	16.5172	5.54174	24943	1281	905	1145	1350	124590217	1590	0	0	0	0	0	0	0	0	18	chr18q	50285020	16	chr16q	69319144		0	0	0.993722	0.708333	0.591224	0.534431	0.517883		0.900632	0
PRDX6	DSG2	0.241612	0.980647	0.979536	0.139069	0.998024	0.00544268	2.94574	4.35891	123297	89033	92272	1740	1351	60557865	1410846	0	0	0	0	0	0	0	0	18	chr18q	31523592	1	chr1q	173483075		0	0	0.99713	0.990797	0.989049	0.578755	0.517883			0
ARF1	CCDC66	0.232278	0.996665	0.998435	0.139408	0.998024	-0.0277521	10.1184	4.19032	154260	4031	1432	1708	1352	117737508	18703	0	0	0	0	0	0	0	0	3	chr3p	56589496	1	chr1q	228090960		0	0	0.997392	0.887777	0.700617	0.577206	0.517883		0.981999	0
TIMM17A	GRIPAP1	0.166891	0.977106	0.9804	0.144264	0.998024	0.00348251	5.29483	3.00933	777654	120540	85609	1248	1353	64178008	218704	0	0	0	0	0	0	0	0	X	chrXp	48987994	1	chr1q	201963084		0	0	0.998503	0.992354	0.988456	0.543509	0.518571		0.995043	0
CYC1	GRINA	0.140697	0.852796	0.836943	0.138699	0.998024	0.0539328	2.85218	2.53622	1581411	2958322	2932669	1775	1354	5550430	1549743	0	0	0	0	0	0	0	0	8	chr8q	143991736	8	chr8q	144096300	104564	1	0				0.583333	0.519258			0
TACC2	TNXB	0.13664	0.958371	0.960595	0.141252	0.998024	0.0548819	3.7648	2.46293	1774029	347320	284209	1510	1355	5192190	667276	0	0	0	0	0	0	0	0	6	chr6p	32075246	10	chr10q	122121852		0	0		0.996088	0.994786	0.569948	0.519258		0.99696	0
DDX5	DNAL4	0.135983	0.955777	0.991724	0.146056	0.998024	-0.0294226	8.29205	2.45107	1807602	385830	19424	1141	1356	119902577	43445	0	0	0	0	0	0	0	0	22	chr22q	38786326	17	chr17q	64502560		0	0		0.996316	0.962971	0.533835	0.519258		0.989346	0
ALDH3A2	GHDC	0.121704	0.946801	0.971218	0.137588	0.998024	-0.0653311	4.59721	2.19317	2736293	531469	166362	1956	1357	144351306	349862	0	0	0	0	0	0	0	0	17	chr17q	42191790	17	chr17p	19662866		0	0		0.996885	0.992732	0.595867	0.519258		0.995961	0
ANKMY1	CBWD5	0.117936	0.945812	0.940912	0.139943	0.998024	0.00977887	3.34475	2.12511	3061424	548524	559714	1647	1358	52747657	963617	0	0	0	0	0	0	0	0				2	chr2q	240514848		0	0		0.996938	0.996462	0.577307	0.519258		0.997375	0
PLA2G15	PTPN9	0.114284	0.903113	0.885366	0.142779	0.998024	-0.013755	2.1674	2.05915	3418096	1476660	1660638	1365	1359	96015924	3272281	0	0	0	0	0	0	0	0	15	chr15q	75521283	16	chr16q	68253216		0	0				0.559783	0.519258			0
MAN1C1	ZNF43	0.0917325	0.850984	0.847566	0.141781	0.998024	-0.0382487	1.05412	1.65183	6842142	3019743	2631453	1461	1360	129658507	13876302	0	0	0	0	0	0	0	0	19	chr19p	21828506	1	chr1p	25700620		0	0				0.566929	0.519258			0
SIVA1	ZNF343	0.0877021	0.781397	0.909742	0.14744	0.998024	-0.027287	4.9262	1.57903	7758431	5639382	1126067	1054	1361	117115372	278382	0	0	0	0	0	0	0	0	20	chr20p	2503408	14	chr14q	104756400		0	0				0.525903	0.519943		0.995612	0
HNF4G	B2M	0.0863718	0.749444	0.769291	0.141282	0.998024	-0.0394834	1.57062	1.55501	8087713	7038307	5153296	1507	1362	130798194	6846084	0	0	0	0	0	0	0	0	15	chr15q	44714831	8	chr8q	75487242		0	0				0.569948	0.519943			0
FAM169A	RAB3GAP2	0.0788031	0.787203	0.870254	0.139456	0.998024	-0.0671243	2.94408	1.4183	10224036	5398092	2028573	1702	1363	144748089	1413200	0	0	0	0	0	0	0	0	1	chr1q	220210373	5	chr5q	74822270		0	0				0.577914	0.519943			0
ACACB	CUL7	0.077443	0.71675	0.724986	0.137637	0.998024	-0.0299445	1.20646	1.39374	10661697	8600243	6886255	1946	1364	120558438	11191056	0	0	0	0	0	0	0	0	6	chr6p	43045734	12	chr12q	109189708		0	0				0.595402	0.519943			0
ZG16B	OTUD6B	0.0755047	0.662028	0.63654	0.140604	0.998024	0.0642703	1.38885	1.35873	11316484	11515004	11072869	1574	1365	2570597	8715621	0	0	0	0	0	0	0	0	8	chr8q	91078718	16	chr16p	2831290		0	0				0.573604	0.519943			0
KRT16	RIPK4	0.0701029	0.708762	0.723915	0.139526	0.998024	0.0158905	1.7517	1.26116	13348933	9002266	6931422	1695	1366	42416061	5423561	0	0	0	0	0	0	0	0	21	chr21q	41753212	17	chr17q	41611272		0	0				0.576355	0.519943			0
FBXO41	TMED4	0.0679169	0.626822	0.710698	0.138528	0.998024	-0.0231087	1.64082	1.22168	14260216	13604217	7494081	1792	1367	111205913	6249065	0	0	0	0	0	0	0	0	7	chr7p	44580062	2	chr2p	73269584		0	0				0.583433	0.519943			0
ZNF394	ENTR1	0.0460713	0.488141	0.435354	0.137855	0.998024	0.00648762	0.450486	0.827108	26750420	23757864	25248508	1906	1368	58648166	34531082	0	0	0	0	0	0	0	0	9	chr9q	136406268	7	chr7q	99493400		0	0				0.590221	0.519943			0
FGFR2	PM20D2	0.0451927	0.560035	0.611587	0.147563	0.998024	-0.0280811	1.03234	0.811239	27392249	18081140	12449506	1047	1369	118172306	14317066	0	0	0	0	0	0	0	0	6	chr6q	89129752	10	chr10q	121538394		0	0				0.523659	0.519943			0
VAPB	BRF1	0.010507	0.195915	0.165651	0.145551	0.998024	0.00367493	0.183534	0.184754	61034536	61276677	63161583	1166	1370	63820627	53596385	0	0	0	0	0	0	0	0	14	chr14q	105262438	20	chr20q	58420165		0	0				0.536296	0.519943			0
ATE1	HID1	-0.0233931	-0.267891	-0.152104	0.141462	0.998024	0.0245885	0.884042	-0.427543	100146763	98215357	81987272	1492	1371	29610856	17766041	0	0	0	0	0	0	0	0	17	chr17q	74961750	10	chr10q	121834444		0	0				0.56901	0.519943			0
IVD	B3GNT5	-0.0427756	-0.4944	-0.346784	0.143855	0.998024	-0.00639008	0.435085	-0.777624	118196134	124639728	113061779	1281	1372	82685224	35394056	0	0	0	0	0	0	0	0	3	chr3q	183263319	15	chr15q	40420871		0	0				0.54993	0.519943			0
PPP2R1A	TIMM8B	0.262319	0.990035	0.996253	0.146941	0.997982	-4.62943e-05	18.8936	4.73293	74608	26659	5308	1084	1373	70780387	842	0	0	0	0	0	0	0	0	11	chr11q	112085778	19	chr19q	52209785		0	0	0.996536	0.97684	0.900119	0.530864	0.520626		0.849057	0
COPS7A	COPS7B	0.245448	0.998518	0.999259	0.142441	0.997982	-0.0222762	8.60133	4.4282	112370	1148	546	1397	1374	109959091	37495	1	1	1	1	0	0	0	0	2	chr2q	231795462	12	chr12p	6727956		0	0	0.997007	0.681382	0.444068	0.561497	0.519886		0.988468	0
DDX5	EIF3D	0.231305	0.999218	0.999094	0.149189	0.997982	-0.0166707	10.6721	4.17275	157918	492	699	959	1375	101007507	14642	0	0	0	0	0	0	0	0	22	chr22q	36520010	17	chr17q	64502560		0	0	0.997446	0.472656	0.52514	0.517413	0.519886		0.978889	0
MAGOH	USP5	0.229655	0.997571	0.998106	0.171364	0.997982	-0.0216474	9.97464	4.14295	164346	2398	1890	447	1376	109003158	19912	0	0	0	0	0	0	0	0	12	chr12p	6859391	1	chr1p	53232709		0	0	0.997474	0.823905	0.762515	0.363914	0.520567		0.982632	0
IPO9	AKIRIN2	0.211709	0.997818	0.998394	0.137224	0.997982	0.00391767	7.26141	3.81882	253816	2028	1509	2005	1377	63370227	72240	0	0	0	0	0	0	0	0	6	chr6q	87688546	1	chr1q	201856724		0	0	0.997839	0.796703	0.709677	0.60113	0.520567		0.991926	0
CUL1	ABCF2	0.196517	0.994853	0.996829	0.137765	0.997982	-0.0713651	8.91258	3.54443	367428	8282	4159	1923	1378	145514464	32421	0	0	0	0	0	0	0	0	7	chr7q	151219344	7	chr7q	148749433	2469911	1	0	0.998069	0.939107	0.876029	0.592593	0.521246		0.98727	0
ICE1	NDUFS6	0.18834	0.996582	0.997282	0.147843	0.997982	-0.0168944	8.63869	3.39673	450119	4234	3275	1023	1379	101382754	36851	0	0	0	0	0	0	0	0	5	chr5p	1808728	5	chr5p	5456448	3647720	1	0	0.998228	0.892678	0.846306	0.5264	0.521924		0.988381	0
C1orf109	PDE5A	0.18178	0.959318	0.970765	0.136868	0.997982	0.0450605	8.54391	3.27824	530512	333202	170686	2063	1380	9958982	38516	0	0	0	0	0	0	0	0	4	chr4q	119561604					0	0	0.998314	0.995993	0.992863	0.604911	0.521924		0.98861	0
CRTC1	CCNG1	0.169137	0.982747	0.98423	0.143784	0.997982	-0.0205803	2.96691	3.0499	733403	72596	58851	1285	1381	107350704	1381732	0	0	0	0	0	0	0	0	5	chr5q	163447606	19	chr19p	18733006		0	0	0.998476	0.989398	0.984743	0.550562	0.521924			0
SNRNP40	GOSR1	0.151559	0.954418	0.965	0.142302	0.997982	-0.0336883	5.42288	2.7324	1171631	406560	232685	1410	1382	124969985	201762	0	0	0	0	0	0	0	0	17	chr17q	30502500	1	chr1p	31278178		0	0		0.996433	0.994146	0.56383	0.522599		0.994795	0
H1-2	HSPA1A	0.138892	0.923948	0.950877	0.13758	0.997982	-0.0158114	2.66391	2.50362	1664223	980154	411265	1957	1383	99558000	1883654	0	0	0	0	0	0	0	0	6	chr6p	31816742	6	chr6p	26056105	5760637	1	0		0.997645	0.995834	0.59633	0.523272			0
WRN	THADA	0.134734	0.952977	0.958659	0.144883	0.997982	0.00760233	4.23854	2.42851	1872727	429393	308346	1204	1384	56629077	456674	0	0	0	0	0	0	0	0	2	chr2p	43413444	8	chr8p	31104974		0	0		0.996541	0.995051	0.540146	0.523272		0.996442	0
REC8	TBC1D7	0.119779	0.886025	0.845755	0.140731	0.997982	0.057315	1.49813	2.1584	2897535	1937524	2681362	1552	1385	4360780	7530267	0	0	0	0	0	0	0	0	6	chr6p	13316744	14	chr14q	24176502		0	0				0.571611	0.523272			0
TMEM263	C1orf122	0.0901316	0.626369	0.703409	0.139181	0.997982	0.0344532	3.54465	1.62291	7191919	13630987	7813207	1732	1386	18304878	805533	0	0	0	0	0	0	0	0	1	chr1p	37808622	12	chr12q	106964971		0	0				0.578755	0.523272		0.997203	0
USP30	LSM14B	0.08545	0.706992	0.595734	0.135675	0.997982	-0.0342358	0.925152	1.53836	8322972	9090840	13369005	2256	1387	125571814	16724305	0	0	0	0	0	0	0	0	20	chr20q	62128924	12	chr12q	109055556		0	0				0.607143	0.523272			0
SNTB2	FBXO33	0.0820916	0.734209	0.750021	0.146086	0.997982	-0.0190751	2.17192	1.4777	9235911	7750943	5879510	1140	1388	104960526	3254842	0	0	0	0	0	0	0	0	14	chr14q	39415058	16	chr16q	69248108		0	0				0.533835	0.523272			0
PRAF2	NYNRIN	0.0820008	0.786708	0.830561	0.142075	0.997982	0.0311697	2.38487	1.47606	9262085	5418483	3121697	1430	1389	21677060	2550948	0	0	0	0	0	0	0	0	14	chr14q	24409143	X	chrXp	49072582		0	0				0.564815	0.523272			0
ITCH	ADGRA2	0.0641147	0.679816	0.707115	0.136445	0.997982	-0.00483102	1.68984	1.153	15983954	10524361	7650485	2135	1390	79776220	5867421	0	0	0	0	0	0	0	0	8	chr8p	37820890	20	chr20q	34437523		0	0				0.606395	0.523272			0
MZT2A	TAF7	0.0616473	0.689286	0.830602	0.143416	0.997982	0.0113197	2.86539	1.10844	17195128	10014392	3120605	1309	1391	50057167	1529250	0	0	0	0	0	0	0	0	5	chr5q	141319637	2	chr2q	131481741		0	0				0.553547	0.523272			0
CEP162	POLE4	0.0407292	0.336696	0.359466	0.144279	0.997982	-0.00185956	1.10115	0.730619	30828621	39648777	32990244	1246	1392	74191189	12977035	0	0	0	0	0	0	0	0	2	chr2p	74964386	6	chr6q	84175946		0	0				0.542857	0.523272			0
GLI2	YTHDC1	0.0297378	0.400807	0.451989	0.150939	0.997982	-0.0469021	0.997593	0.532096	40519023	32146903	23766966	880	1393	136565102	15051426	0	0	0	0	0	0	0	0	4	chr4q	68330238	2	chr2q	120864260		0	0				0.505226	0.523272			0
VPS4A	ZADH2	0.278827	0.998188	0.998188	0.145665	0.997941	0.0406617	14.3639	5.03108	50061	1505	1769	1160	1394	12972866	3359	0	0	0	0	0	0	0	0				16	chr16q	69319144		0	0	0.995885	0.743666	0.749068	0.537202	0.523272		0.937776	0
TIMM17A	FTSJ1	0.258615	0.999135	0.999259	0.142483	0.997941	0.0338487	15.4012	4.66602	81611	552	543	1393	1395	18895898	2273	0	0	0	0	0	0	0	0	X	chrXp	48481192	1	chr1q	201963084		0	0	0.996638	0.514085	0.443686	0.562249	0.523272		0.920747	0
TAF1D	CEP57	0.255321	0.996871	0.997077	0.147446	0.997941	-0.0229851	11.0344	4.60652	88444	3598	3669	1052	1396	111022499	12488	0	0	0	0	0	0	0	0	11	chr11q	95811596	11	chr11q	93735844	2075752	1	0	0.996762	0.873591	0.861547	0.524409	0.523944		0.976501	0
NDE1	C1QBP	0.247682	0.997282	0.997571	0.147747	0.997941	-0.00864831	10.7796	4.46855	106554	2888	2712	1031	1397	86857362	13928	0	0	0	0	0	0	0	0	17	chr17p	5435966	16	chr16p	15684868		0	0	0.996978	0.850858	0.822204	0.525478	0.523944		0.978476	0
BUD13	MSANTD2	0.211858	0.997077	0.997159	0.149491	0.997941	0.0380937	10.5155	3.8215	252854	3233	3527	948	1398	15017170	15668	0	0	0	0	0	0	0	0	11	chr11q	124783452	11	chr11q	116760580	8022872	1	0	0.997844	0.864058	0.855311	0.512563	0.524613		0.979866	0
STEAP1	AKAP9	0.203396	0.996253	0.997859	0.138425	0.997941	0.0271676	10.301	3.66866	310416	4863	2258	1810	1399	26314582	17274	0	0	0	0	0	0	0	0	7	chr7q	92025768	7	chr7q	90159648	1866120	1	0	0.997954	0.905232	0.793037	0.583829	0.525281		0.981032	0
PDCD2	MRPS34	0.184513	0.981388	0.9895	0.147778	0.997941	-0.0132071	7.41474	3.32761	495165	83197	29103	1027	1400	95056078	66861	0	0	0	0	0	0	0	0	16	chr16p	1772514	6	chr6q	170579966		0	0	0.998273	0.990395	0.97315	0.525478	0.525947		0.99183	0
CERS2	TCF7L1	0.156085	0.965	0.973483	0.133624	0.997941	0.00837664	4.74204	2.81415	1036113	256144	144600	2688	1401	55239209	316024	0	0	0	0	0	0	0	0	2	chr2p	85221890	1	chr1q	150970010		0	0		0.995321	0.992019	0.628166	0.525947		0.995841	0
CENPJ	NUP58	0.150425	0.973565	0.983118	0.142719	0.997941	0.0128352	5.51099	2.71191	1208429	155772	66126	1373	1402	47462024	191201	0	0	0	0	0	0	0	0	13	chr13q	25325712	13	chr13q	24908140	417572	1	0		0.993563	0.985886	0.559459	0.526611		0.994645	0
STING1	STAT6	0.149021	0.92996	0.962571	0.150125	0.997941	0.011176	8.05073	2.68656	1255226	851615	260293	921	1403	50305597	48771	0	0	0	0	0	0	0	0	12	chr12q	57103385	5	chr5q	139479146		0	0		0.997524	0.994572	0.506003	0.526611		0.990212	0
CHMP3	TRIM28	0.148121	0.961295	0.980977	0.134309	0.997941	0.0125026	6.81648	2.6703	1286664	305641	81307	2523	1404	48025394	91153	0	0	0	0	0	0	0	0	19	chr19q	58547390	2	chr2p	86533436		0	0		0.995762	0.98794	0.622153	0.526611		0.992775	0
CEP152	USP8	0.129418	0.948818	0.965659	0.144766	0.997941	0.0095614	4.9938	2.3325	2182180	497035	225153	1214	1405	53131511	266198	0	0	0	0	0	0	0	0	15	chr15q	50469413	15	chr15q	48770076	1699337	1	0		0.996796	0.994028	0.543478	0.527273		0.995518	0
PFDN6	DPY19L3	0.122134	0.884707	0.887137	0.137541	0.997941	-0.0114716	1.56619	2.20093	2701762	1974775	1619297	1964	1406	91976135	6885518	0	0	0	0	0	0	0	0	19	chr19q	32445830	6	chr6p	33290066		0	0				0.596793	0.527273			0
UST	WASHC3	0.100189	0.801944	0.838425	0.141702	0.997941	-0.0241425	3.83532	1.80456	5259537	4803529	2890206	1468	1407	112723928	629800	0	0	0	0	0	0	0	0	12	chr12q	102037482	6	chr6q	148912010		0	0				0.56732	0.527273		0.996864	0
PTGES2	PPP1R26	0.0972204	0.830026	0.911019	0.138568	0.997941	0.0117504	3.62459	1.75095	5766495	3745699	1099837	1788	1408	49314206	751482	0	0	0	0	0	0	0	0	9	chr9q	135483979	9	chr9q	128124566	7359413	1	0				0.584135	0.527933		0.997135	0
PSPC1	SIX2	0.0887658	0.799061	0.864407	0.13523	0.997941	-0.00974743	2.54533	1.59824	7504962	4918584	2178281	2343	1409	88864401	2137799	0	0	0	0	0	0	0	0	2	chr2p	45007317	13	chr13q	19727075		0	0				0.612354	0.527933			0
RBP1	MGAT3	0.0868482	0.822902	0.884543	0.1397	0.997941	0.0320327	2.88877	1.56361	7968262	4005681	1680302	1670	1410	20752597	1493677	0	0	0	0	0	0	0	0	22	chr22q	39474603	3	chr3q	139528590		0	0				0.576923	0.527933			0
MAP1LC3B2	MVB12A	0.0778633	0.790332	0.818537	0.142273	0.997941	-0.00853828	2.1559	1.40133	10524776	5269621	3488281	1416	1411	86655051	3316580	0	0	0	0	0	0	0	0	19	chr19p	17415536	12	chr12q	116567994		0	0				0.56383	0.527933			0
PFDN5	WTAP	0.07097	0.685745	0.662233	0.138592	0.997941	-0.0769079	1.37284	1.27682	13002025	10202843	9749182	1783	1412	146218988	8905980	0	0	0	0	0	0	0	0	6	chr6q	159741506	12	chr12q	53297496		0	0				0.583133	0.527933			0
FBXO31	DTX3	0.0544599	0.536564	0.710656	0.145112	0.997941	0.00228633	4.47954	0.978619	21183985	19827065	7496093	1187	1413	66407258	381173	0	0	0	0	0	0	0	0	12	chr12q	57607313	16	chr16q	87359554		0	0				0.537445	0.527933		0.996095	0
SYPL1	TSSK4	0.0499531	0.488882	0.466524	0.142178	0.997941	0.0154769	0.635406	0.89722	24050147	23693570	22522789	1426	1414	43084898	25841574	0	0	0	0	0	0	0	0	14	chr14q	24206972	7	chr7q	106101540		0	0				0.565563	0.527933			0
CHRNA5	TPRN	0.0474969	0.459483	0.498929	0.135258	0.997941	0.0229887	1.44761	0.852855	25733376	26310024	19925152	2339	1415	31775077	8053668	0	0	0	0	0	0	0	0	9	chr9q	137196180	15	chr15q	78580394		0	0				0.612354	0.527933			0
ZNF821	SETBP1	0.0393621	0.478794	0.547352	0.14065	0.997941	0.00367414	0.898616	0.705928	31942265	24571104	16437514	1566	1416	63822102	17389093	0	0	0	0	0	0	0	0	18	chr18q	44874292	16	chr16q	71877468		0	0				0.571975	0.527933			0
TMBIM1	SMIM20	0.0331117	0.375401	0.490571	0.143694	0.997941	0.00470204	1.5786	0.593033	37367763	34960641	20573030	1292	1417	61920775	6774656	0	0	0	0	0	0	0	0	4	chr4p	25922016	2	chr2q	218283350		0	0				0.551821	0.527933			0
WARS2	WARS2	0.00303682	0.191057	0.166557	0.141397	0.997941	-0.0283204	0.0190641	0.0498288	69779353	62092580	62994944	1496	1418	118485938	71468923	0	0	0	0	0	0	0	0	1	chr1p	119085944	1	chr1p	119085944	0	0	1				0.56827	0.527197			0
NDUFS8	FUT1	-0.0475644	-0.477271	-0.42613	0.140344	0.997941	0.00585392	-0.0229851	-0.864119	121825395	123156571	121450122	1606	1419	59804438	76998235	0	0	0	0	0	0	0	0	19	chr19q	48751684	11	chr11q	68033662		0	0				0.574495	0.527197			0
PPP2CA	LEPROTL1	0.300012	0.999547	0.999588	0.144203	0.9979	-0.0195496	14.8724	5.41373	29841	271	300	1254	1420	105721928	2761	0	0	0	0	0	0	0	0	8	chr8p	30116878	5	chr5q	134210202		0	0	0.994427	0.32716	0.309783	0.544808	0.527855		0.9296	0
WDR77	KLHL9	0.226759	0.998559	0.998806	0.14045	0.9979	-0.0207421	9.9477	4.09065	176313	1122	1003	1592	1421	107604176	20153	0	0	0	0	0	0	0	0	9	chr9p	21332534	1	chr1p	111444573		0	0	0.997544	0.674603	0.612903	0.573957	0.527855		0.982833	0
ZW10	ALG9	0.175512	0.978053	0.991024	0.146623	0.9979	-0.00852693	9.19677	3.16504	622295	111826	22216	1099	1422	86634300	28491	0	0	0	0	0	0	0	0	11	chr11q	111819803	11	chr11q	113753440	1933637	1	0	0.998392	0.991941	0.966582	0.533639	0.528512		0.986039	0
EXOC3	PDCD6	0.168605	0.992835	0.996294	0.143132	0.9979	-0.0119513	6.75505	3.04028	743586	14661	5257	1335	1423	92833352	94170	0	0	0	0	0	0	0	0	5	chr5p	293310	5	chr5p	455233	161923	1	0	0.998483	0.960988	0.898876	0.557084	0.529167		0.992943	0
COPG1	AHCYL2	0.16184	0.841308	0.851314	0.141038	0.9979	-0.00492688	3.86072	2.91809	888529	3347025	2527188	1532	1424	79955348	616707	0	0	0	0	0	0	0	0	7	chr7q	129327620	3	chr3q	129263690		0	0	0.998565			0.571979	0.529167		0.996843	0
SCAI	MT1E	0.111769	0.87886	0.904678	0.139295	0.9979	-0.000675499	3.96215	2.01372	3687732	2143925	1230592	1721	1425	71962244	567735	0	0	0	0	0	0	0	0	16	chr16q	56626446	9	chr9q	125043068		0	0				0.577723	0.529167		0.996721	0
PABPC4	CCDC68	0.105465	0.869307	0.88586	0.136568	0.9979	-0.0212846	3.30238	1.89987	4469909	2432627	1649178	2114	1426	108445245	1002166	0	0	0	0	0	0	0	0	18	chr18q	54930485	1	chr1p	39568803		0	0				0.604651	0.529167			0
COPS3	SCO1	0.0910932	0.733756	0.830931	0.140039	0.9979	-0.00864963	4.35874	1.64028	6979353	7771790	3110621	1635	1427	86859766	416897	0	0	0	0	0	0	0	0	17	chr17p	10685004	17	chr17p	17263931	6578927	1	0				0.5775	0.52982		0.996272	0
SCEL	HOXA10	0.0886095	0.791197	0.783003	0.136946	0.9979	-0.00825548	2.44503	1.59542	7541733	5234134	4662514	2050	1428	86135238	2385918	0	0	0	0	0	0	0	0	7	chr7p	27175233	13	chr13q	77590484		0	0				0.604027	0.52982			0
ANKMY2	ZNF821	0.0873221	0.744338	0.670386	0.141636	0.9979	-0.00888043	0.760728	1.57217	7851292	7273596	9348353	1475	1429	87283420	21352310	0	0	0	0	0	0	0	0	16	chr16q	71877468	7	chr7p	16622766		0	0				0.567885	0.52982			0
HUWE1	CMC1	0.0713559	0.716009	0.814585	0.14417	0.9979	0.0212685	2.87981	1.28379	12849866	8637461	3612055	1259	1430	34203994	1507168	0	0	0	0	0	0	0	0	3	chr3p	28283380	X	chrXp	53609408		0	0				0.545455	0.52982			0
ENTPD6	CCS	0.0688686	0.668245	0.633987	0.134746	0.9979	-0.00286353	1.21519	1.23887	13856850	11163667	11209694	2433	1431	76081823	11055612	0	0	0	0	0	0	0	0	11	chr11q	66599602	20	chr20p	25211894		0	0				0.618201	0.52982			0
NDUFB11	MID1IP1	0.0683826	0.603393	0.658733	0.146691	0.9979	0.0082877	2.73868	1.23009	14061443	15094587	9925064	1097	1432	55398565	1741690	0	0	0	0	0	0	0	0	X	chrXp	38803996	X	chrXp	47143854	8339858	1	0				0.532209	0.530471			0
PAK4	ROCK2	0.0661599	0.56897	0.71255	0.138349	0.9979	0.0346301	2.99766	1.18994	15033928	17439807	7413541	1823	1433	18134086	1340497	0	0	0	0	0	0	0	0	2	chr2p	11262598	19	chr19q	39154301		0	0				0.585799	0.530471			0
NAF1	PLRG1	0.0617638	0.663098	0.799102	0.143458	0.9979	0.00226076	2.7165	1.11054	17135966	11455009	4114124	1307	1434	66455197	1782798	0	0	0	0	0	0	0	0	4	chr4q	154542702	4	chr4q	163135410	8592708	1	0				0.553547	0.53112			0
ARHGEF9	PER2	0.0529706	0.648604	0.657457	0.133461	0.9979	-0.00397811	1.11231	0.95172	22098973	12292210	9989717	2718	1435	78178932	12773822	0	0	0	0	0	0	0	0	2	chr2q	238272054	X	chrXq	63710090		0	0				0.627016	0.53112			0
RASL10B	CENPL	0.0492021	0.530306	0.482706	0.141407	0.9979	-0.00058675	0.458758	0.883655	24555807	20310638	21196579	1494	1436	71795472	34078286	0	0	0	0	0	0	0	0	1	chr1q	173812216	17	chr17q	35737580		0	0				0.56901	0.53112			0
PPP2R1A	PTS	0.0263082	0.403731	0.710203	0.144682	0.9979	0.0103547	5.75829	0.470151	43881586	31834680	7515578	1218	1437	51736851	164630	0	0	0	0	0	0	0	0	11	chr11q	112230200	19	chr19q	52209785		0	0				0.544139	0.53112		0.994383	0
ANXA5	SCN9A	0.0232832	0.265544	0.26435	0.133876	0.9979	0.0373191	0.571119	0.415514	46970961	49738678	45650262	2628	1438	15678274	28548290	0	0	0	0	0	0	0	0	2	chr2q	166285586	4	chr4q	121682463		0	0				0.626911	0.53112			0
RACGAP1	SGPP2	0.0050087	0.281397	0.390637	0.135468	0.9979	0.00392839	1.73552	0.0854445	67448785	47318037	29603924	2297	1439	63350365	5536054	0	0	0	0	0	0	0	0	2	chr2q	222493304	12	chr12q	50011301		0	0				0.610097	0.53112			0
CDK1	MPZ	0.232884	0.998765	0.998435	0.136472	0.997859	-0.00501204	3.33841	4.20127	151994	880	1431	2128	1440	80114117	969305	0	0	0	0	0	0	0	0	1	chr1q	161306784	10	chr10q	60786592		0	0	0.997367	0.62	0.700617	0.605525	0.53112		0.997383	0
WDR1	MAP3K11	0.222537	0.997653	0.997324	0.146836	0.997859	-0.0308376	8.61476	4.01438	195123	2279	3160	1090	1441	121657986	37284	0	0	0	0	0	0	0	0	11	chr11q	65605989	4	chr4p	10095569		0	0	0.997601	0.814922	0.840629	0.532308	0.531768		0.988456	0
POLR3D	ATP6V1B2	0.220645	0.991765	0.996047	0.149445	0.997859	-0.0364832	8.22961	3.98022	204407	18904	5751	950	1442	127931863	44758	0	0	0	0	0	0	0	0	8	chr8p	20209538	8	chr8p	22249867	2040329	1	0	0.997682	0.968873	0.905839	0.513378	0.532414		0.989631	0
FUBP1	SLC25A23	0.208013	0.984888	0.986659	0.146717	0.997859	-0.0152469	7.55174	3.75206	277543	56990	43864	1094	1443	98597610	62364	0	0	0	0	0	0	0	0	19	chr19p	6447936	1	chr1p	77961778		0	0	0.997875	0.987407	0.980835	0.53149	0.532414		0.991452	0
PDCD2	PKMYT1	0.171905	0.970518	0.981018	0.148977	0.997859	-0.0182206	6.12588	3.09988	682707	189275	80943	965	1444	103573190	133030	0	0	0	0	0	0	0	0	16	chr16p	2976627	6	chr6q	170579966		0	0	0.998427	0.99437	0.987917	0.518152	0.533058		0.993908	0
MED10	BRD9	0.161409	0.931566	0.965742	0.146667	0.997859	0.0136827	5.53679	2.91031	898659	818475	224143	1098	1445	46037493	188227	0	0	0	0	0	0	0	0	5	chr5p	878271	5	chr5p	6375210	5496939	1	0	0.99856	0.997471	0.994012	0.532925	0.5337		0.994581	0
TUBB4B	TRIM26	0.159241	0.86239	0.901013	0.149023	0.997859	-0.0309469	7.28975	2.87116	951730	2648276	1308578	963	1446	121790117	71254	0	0	0	0	0	0	0	0	6	chr6p	30198930	9	chr9q	137242497		0	0	0.998578			0.517355	0.534341		0.991904	0
PPM1D	ALG14	0.149598	0.868937	0.893395	0.146396	0.997859	0.0437007	7.32039	2.69699	1235505	2443122	1476119	1117	1447	10826185	70139	0	0	0	0	0	0	0	0	1	chr1p	95023678	17	chr17q	60633236		0	0				0.532625	0.534341		0.991863	0
PPP6R2	DDT	0.143007	0.945771	0.945318	0.145195	0.997859	-0.011887	4.43845	2.57794	1482103	549104	492009	1181	1448	92719178	392829	0	0	0	0	0	0	0	0	22	chr22q	23975937	22	chr22q	50387932	26411995	0	0		0.996941	0.996206	0.538348	0.534341		0.996166	0
FAM110A	CALB2	0.133505	0.964795	0.969242	0.135428	0.997859	0.00553502	2.70977	2.40632	1939980	258811	186425	2302	1449	60388527	1795435	0	0	0	0	0	0	0	0	16	chr16q	71374578	20	chr20p	839996		0	0		0.995349	0.993212	0.610515	0.534341			0
KBTBD4	STAG3	0.132149	0.974018	0.983694	0.14508	0.997859	0.0273072	4.75535	2.38182	2017066	151155	62359	1188	1450	26142504	313051	0	0	0	0	0	0	0	0	7	chr7q	100198529	11	chr11p	47575584		0	0		0.993417	0.985298	0.537445	0.534341		0.995827	0
BAG3	NCS1	0.122885	0.827184	0.82212	0.141468	0.997859	0.0330065	1.39437	2.2145	2642350	3847698	3376572	1491	1451	19742530	8650472	0	0	0	0	0	0	0	0	9	chr9q	130204854	10	chr10q	119664600		0	0				0.56901	0.534341			0
ELOVL7	STAT3	0.107854	0.934654	0.928066	0.138585	0.997859	-0.058794	2.26457	1.94301	4154470	756541	775529	1785	1452	142450417	2924173	0	0	0	0	0	0	0	0	17	chr17q	42350883	5	chr5q	60798030		0	0		0.997373	0.99696	0.583133	0.534341			0
HIBCH	PRPH	0.10574	0.884131	0.915836	0.137496	0.997859	-0.0197584	3.07447	1.90483	4432707	1991557	1004426	1974	1453	106054451	1242838	0	0	0	0	0	0	0	0	12	chr12q	49296916	2	chr2q	190254780		0	0				0.597254	0.534341			0
DYRK1B	UBB	0.104893	0.939389	0.963024	0.144719	0.997859	-0.0233842	3.94247	1.88954	4549107	665199	255162	1217	1454	111613797	576984	0	0	0	0	0	0	0	0	17	chr17p	16381762	19	chr19q	39829756		0	0		0.997205	0.994499	0.544139	0.534341		0.996758	0
WASHC3	ICAM5	0.100464	0.785185	0.904019	0.137544	0.997859	-0.0169581	5.42597	1.80954	5214732	5480728	1244533	1963	1455	101489494	201347	0	0	0	0	0	0	0	0	19	chr19p	10293365	12	chr12q	102037482		0	0				0.596793	0.534341		0.994785	0
ARMH1	CTBP2	0.0938952	0.80182	0.801696	0.139896	0.997859	0.0358144	1.60053	1.69089	6395620	4808768	4027846	1652	1456	17022003	6583570	0	0	0	0	0	0	0	0	10	chr10q	125073390	1	chr1p	44700152		0	0				0.577307	0.534341			0
PLEKHG4B	FEZ1	0.0936161	0.813555	0.814049	0.13807	0.997859	0.0347344	2.28834	1.68585	6451831	4354391	3628851	1865	1457	18034391	2845691	0	0	0	0	0	0	0	0	11	chr11q	125469573	5	chr5p	141067		0	0				0.588028	0.534341			0
RBFA	RELCH	0.0842482	0.734868	0.728403	0.144363	0.997859	-0.039716	1.6862	1.51665	8638494	7719376	6744408	1239	1458	131007012	5895019	0	0	0	0	0	0	0	0	18	chr18q	62248752	18	chr18q	80042542	17793790	0	0				0.54298	0.534979			0
SLC6A8	SOX12	0.082148	0.669316	0.815737	0.140992	0.997859	-0.0468664	5.00477	1.47872	9219774	11102659	3575546	1540	1459	136541430	264219	0	0	0	0	0	0	0	0	20	chr20p	327888	X	chrXq	153692260		0	0				0.571245	0.534979		0.995506	0
CKAP4	PI4K2A	0.0727662	0.665116	0.707815	0.141289	0.997859	-0.0236472	2.27308	1.30926	12308316	11339631	7619701	1505	1460	112000340	2895797	0	0	0	0	0	0	0	0	10	chr10q	97658552	12	chr12q	106242950		0	0				0.569948	0.534979			0
ZNF486	XYLT2	0.0525864	0.622169	0.618916	0.137744	0.997859	0.0478801	0.698652	0.944781	22339655	13895766	12036536	1928	1461	8334159	23455293	0	0	0	0	0	0	0	0	17	chr17q	50353656	19	chr19p	20183851		0	0				0.592593	0.534979			0
HSD17B10	OTUD5	0.0517333	0.447706	0.504694	0.143312	0.997859	0.0187224	1.77028	0.929372	22883004	27412701	19485923	1321	1462	37979462	5297225	0	0	0	0	0	0	0	0	X	chrXp	48940202	X	chrXp	53432817	4492615	1	0				0.555402	0.535616			0
NUP50	ZNF84	0.0471432	0.551635	0.628963	0.150386	0.997859	-0.016842	1.33209	0.846468	25981862	18694958	11482655	908	1463	101294302	9412400	0	0	0	0	0	0	0	0	12	chr12q	133050404	22	chr22q	45175971		0	0				0.506873	0.535616			0
CRK	TXNRD2	0.0353238	0.416372	0.584452	0.142412	0.997859	0.034223	2.75083	0.632989	35383732	30511623	14050771	1401	1464	18529100	1719866	0	0	0	0	0	0	0	0	22	chr22q	19908670	17	chr17p	1438462		0	0				0.561497	0.535616			0
SNRNP25	SNRNP25	0.0281973	0.391666	0.401713	0.133512	0.997859	-0.00179558	0.515136	0.504271	42010089	33136734	28472861	2706	1465	74070794	31165551	0	0	0	0	0	0	0	0	16	chr16p	55748	16	chr16p	55748	0	0	1				0.627016	0.534884			0
PPP2R5A	NELFB	-0.000723391	-0.115663	0.173557	0.138038	0.997859	0.0509092	0.337871	-0.0180872	74242549	75026807	61684557	1875	1466	6828290	41430242	0	0	0	0	0	0	0	0	9	chr9q	137264434	1	chr1q	212323632		0	0				0.588511	0.534884			0
BCL2L12	RHOA	-0.0194032	-0.224903	0.165116	0.134154	0.997859	-0.0568735	0.625582	-0.355477	95850780	91185687	63264425	2555	1467	141736034	26235597	0	0	0	0	0	0	0	0	3	chr3p	49385560	19	chr19q	49669529		0	0				0.623711	0.534884			0
CHMP4B	C1orf210	0.526703	0.997324	0.997529	0.138928	0.997818	-0.00631783	26.6504	9.50816	90	2755	2742	1754	1468	82551174	223	0	0	0	0	0	0	0	0	1	chr1p	43283867	20	chr20q	33832857		0	0	0.811765	0.842022	0.822593	0.580292	0.535519		0.691099	0
TP53	BAX	0.374501	0.999382	0.999424	0.137181	0.997818	0.0348919	23.4025	6.75912	4259	366	395	2015	1469	17884177	338	0	0	0	0	0	0	0	0	19	chr19q	48958336	17	chr17p	7677956		0	0	0.98292	0.405797	0.374449	0.60158	0.535519		0.752688	0
CCND1	CCNE1	0.286804	0.9972	0.999259	0.138082	0.997818	0.0578628	15.2089	5.17516	41174	3013	535	1864	1470	4190025	2441	1	0	0	0	0	0	0	0	19	chr19q	29818152	11	chr11q	69647815		0	0	0.995425	0.85633	0.441379	0.588028	0.534789		0.923815	0
MRPL15	ZC2HC1A	0.266921	0.992588	0.996171	0.13885	0.997818	-0.0474028	12.6471	4.81604	66789	15544	5464	1761	1471	136889641	6417	0	0	0	0	0	0	0	0	8	chr8q	78692927	8	chr8q	54141878	24551049	0	0	0.996292	0.963189	0.902458	0.581311	0.534789		0.962651	0
BUD13	RNF214	0.262539	0.998641	0.998724	0.149814	0.997818	-0.0250171	15.2918	4.7369	74223	1018	1074	935	1472	113980485	2367	0	0	0	0	0	0	0	0	11	chr11q	117259562	11	chr11q	116760580	498982	1	0	0.996519	0.659483	0.63253	0.50678	0.535422		0.92322	0
TUBB4B	RPP21	0.215497	0.94713	0.977971	0.148337	0.997818	-0.101485	16.4157	3.88723	231544	525107	104858	994	1473	147285657	1635	0	0	0	0	0	0	0	0	6	chr6p	30346006	9	chr9q	137242497		0	0	0.997741	0.996861	0.990008	0.522876	0.535422		0.902998	0
COPS3	GID4	0.19206	0.980771	0.985177	0.141378	0.997818	-0.0228809	6.91568	3.46392	410403	88132	52783	1499	1474	110867433	86420	0	0	0	0	0	0	0	0	17	chr17p	18053906	17	chr17p	17263931	789975	1	0	0.998151	0.990747	0.983516	0.568831	0.536054		0.992616	0
AIFM1	IQSEC1	0.146316	0.959524	0.954295	0.152299	0.997818	-0.0451327	3.32664	2.63771	1352278	330412	364584	832	1475	135351738	979826	0	0	0	0	0	0	0	0	3	chr3p	13090150	X	chrXq	130147602		0	0		0.995961	0.995515	0.497278	0.536054		0.9974	0
NBN	RBIS	0.144665	0.984683	0.989747	0.136562	0.997818	0.0406219	4.65315	2.60788	1415278	58474	28003	2116	1476	13002885	336097	0	0	0	0	0	0	0	0	8	chr8q	85217211	8	chr8q	89958999	4741788	1	0		0.987613	0.972296	0.605088	0.536685		0.995933	0
MUL1	CYP2J2	0.106858	0.835337	0.852796	0.138101	0.997818	-0.0233492	3.22715	1.92502	4283159	3556180	2487459	1859	1477	111561946	1074621	0	0	0	0	0	0	0	0	1	chr1p	59931260	1	chr1p	20503800	39427460	0	0				0.588235	0.536685			0
MARCKS	SPPL2B	0.0770215	0.720209	0.69151	0.147403	0.997818	-0.00706553	1.31612	1.38612	10801077	8429614	8349689	1058	1478	83939494	9620035	0	0	0	0	0	0	0	0	19	chr19p	2341890	6	chr6q	113860410		0	0				0.525078	0.536685			0
ATP10A	ZNF485	0.0529702	0.552458	0.577905	0.136747	0.997818	-0.0135314	1.24116	0.951714	22099200	18633741	14454767	2081	1479	95624382	10664929	0	0	0	0	0	0	0	0	10	chr10q	43612171	15	chr15q	25768662		0	0				0.604677	0.536685			0
CATSPER2	MAGIX	0.0520945	0.421848	0.417154	0.138231	0.997818	0.000299289	1.14298	0.935896	22652067	29949697	26952857	1838	1480	70132032	12232446	0	0	0	0	0	0	0	0	X	chrXp	49165720	15	chr15q	43638694		0	0				0.587264	0.536685			0
ZNF805	PRKCD	0.0482588	0.498641	0.596105	0.138617	0.997818	-0.0263692	1.46574	0.866617	25201835	22866207	13348702	1779	1481	115869796	7861363	0	0	0	0	0	0	0	0	3	chr3p	53176963	19	chr19q	57251680		0	0				0.583836	0.536685			0
DOCK11	TENT5A	0.0293774	0.326937	0.296755	0.136526	0.997818	0.0402866	0.569448	0.525585	40865072	40915237	40885645	2123	1482	13257699	28622829	0	0	0	0	0	0	0	0	6	chr6q	81749206	X	chrXq	118590981		0	0				0.605525	0.536685			0
CCNY	SLC52A3	0.0183716	0.257762	0.351025	0.141794	0.997818	0.0430723	2.1245	0.326803	52199919	50968637	33965543	1458	1483	11246198	3441034	0	0	0	0	0	0	0	0	20	chr20p	770056	10	chr10p	35409846		0	0				0.56636	0.536685			0
CFL1	POLR3F	0.328094	0.992382	0.996788	0.148352	0.997776	-0.0340267	11.8431	5.92094	14652	16309	4198	992	1484	125343292	8886	0	0	0	0	0	0	0	0	20	chr20p	18476018	11	chr11q	65856426		0	0	0.991964	0.964665	0.877282	0.522876	0.537313		0.970454	0
AAMP	MTCP1	0.202034	0.985547	0.985465	0.146416	0.997776	0.0881476	7.05161	3.64407	320822	52558	51002	1115	1485	296321	80555	0	0	0	0	0	0	0	0	X	chrXq	155067585	2	chr2q	218267133		0	0	0.997973	0.986502	0.983064	0.533435	0.537313	0.993543	0.992371	0
NCDN	PITPNA	0.184894	0.993535	0.998106	0.143725	0.997776	-0.00424554	8.33261	3.33448	490472	12233	1900	1290	1486	78680679	42581	0	0	0	0	0	0	0	0	17	chr17p	1540255	1	chr1p	35562289		0	0	0.998268	0.955292	0.764434	0.551821	0.53794		0.989191	0
TP53	BTG2	0.175089	0.955283	0.984312	0.138799	0.997776	-0.00146339	18.1317	3.1574	629054	393166	58277	1765	1487	73445088	1019	0	0	0	0	0	0	0	0	1	chr1q	203307560	17	chr17p	7677956		0	0	0.998397	0.99635	0.984669	0.581818	0.53794		0.866225	0
FGFR2	MOB1B	0.150431	0.983941	0.9923	0.14467	0.997776	0.00680999	4.38692	2.71203	1208220	63682	17150	1219	1488	58062117	408321	0	0	0	0	0	0	0	0	4	chr4q	70945010	10	chr10q	121538394		0	0		0.988343	0.95935	0.544139	0.53794		0.996232	0
GPX7	TAF12	0.150058	0.990694	0.993288	0.141489	0.997776	0.00642575	4.28573	2.7053	1220308	23618	13635	1489	1489	58760786	440539	0	0	0	0	0	0	0	0	1	chr1p	28625560	1	chr1p	52605711	23980151	0	0		0.974469	0.951413	0.56901	0.53794		0.996394	0
HBS1L	HBS1L	0.144298	0.982624	0.991559	0.143512	0.997776	0.0210258	5.91128	2.60126	1429677	73516	20080	1302	1490	34554621	150546	0	0	0	0	0	0	0	0	6	chr6q	135007600	6	chr6q	135007600	0	0	1		0.989475	0.963883	0.552301	0.537212		0.994138	0
UBALD1	UBALD2	0.137513	0.928601	0.921395	0.139809	0.997776	-0.0459284	2.02821	2.4787	1730663	880180	897331	1661	1491	135909398	3857194	1	1	0	0	0	0	0	0	17	chr17q	76268323	16	chr16p	4611886		0	0		0.997549	0.997149	0.577114	0.536486			0
LEPROTL1	GTF2IRD2	0.133166	0.937454	0.933954	0.140422	0.997776	-0.00204574	4.59146	2.40019	1958854	701506	673254	1594	1492	74543103	351354	0	0	0	0	0	0	0	0	7	chr7q	74823878	8	chr8p	30116878		0	0		0.997275	0.996777	0.574495	0.536486		0.99597	0
BCAR3	RNFT1	0.12305	0.85469	0.871325	0.141647	0.997776	0.0161582	2.45866	2.21748	2629720	2896799	2001112	1472	1493	41986960	2350367	0	0	0	0	0	0	0	0	17	chr17q	59958490	1	chr1p	93704946		0	0				0.567885	0.536486			0
SNX25	ZFAND2A	0.116556	0.876678	0.860743	0.139935	0.997776	0.0104028	2.56911	2.10019	3191388	2208754	2273242	1648	1494	51652566	2083774	0	0	0	0	0	0	0	0	7	chr7p	1154523	4	chr4q	185291440		0	0				0.577307	0.536486			0
PSIP1	GSTP1	0.116241	0.88656	0.896689	0.134299	0.997776	-0.0406702	2.93011	2.09449	3221707	1922397	1403103	2527	1495	131844065	1432963	0	0	0	0	0	0	0	0	11	chr11q	67585232	9	chr9p	15487518		0	0				0.622544	0.536486			0
PTPRG	FRS2	0.108517	0.934571	0.98003	0.147986	0.997776	0.0116503	5.27365	1.95498	4071083	758120	88520	1009	1496	49486296	221678	0	0	0	0	0	0	0	0	12	chr12q	69525090	3	chr3p	61929590		0	0		0.99737	0.988755	0.527508	0.536486		0.995077	0
NOM1	UBE3C	0.09908	0.892737	0.957548	0.138677	0.997776	0.0315695	4.64805	1.78454	5443390	1751318	322272	1776	1497	21245990	337298	0	0	0	0	0	0	0	0	7	chr7q	157204148	7	chr7q	156961444	242704	1	0			0.995186	0.583836	0.537112		0.995934	0
TRIOBP	GALNT7	0.096434	0.798896	0.837684	0.136229	0.997776	0.0594897	2.9005	1.73675	5909856	4924807	2911967	2164	1498	3715128	1476072	0	0	0	0	0	0	0	0	4	chr4q	173246389	22	chr22q	37736802		0	0				0.606593	0.537112			0
KANK2	MRPL15	0.0854642	0.840114	0.88796	0.134529	0.997776	0.0176424	2.27123	1.53861	8319236	3389738	1600788	2482	1499	39642250	2901869	0	0	0	0	0	0	0	0	8	chr8q	54141878	19	chr19p	11181068		0	0				0.620976	0.537112			0
LDHB	MIF	0.0845345	0.826402	0.842214	0.141581	0.997776	0.0351832	1.82629	1.52182	8562458	3877403	2781802	1480	1500	17609323	4938528	0	0	0	0	0	0	0	0	22	chr22q	23894803	12	chr12p	21646592		0	0				0.567885	0.537112			0
JARID2	DHX8	0.0839881	0.801944	0.916001	0.146153	0.997776	0.00384466	3.58415	1.51195	8708542	4804158	1001203	1133	1501	63505392	778093	0	0	0	0	0	0	0	0	17	chr17q	43514387	6	chr6p	15384056		0	0				0.533835	0.537112		0.997175	0
CSTB	SETD7	0.0790967	0.737956	0.797826	0.14226	0.997776	-0.0232782	2.41336	1.4236	10132080	7572970	4156277	1418	1502	111457285	2471135	0	0	0	0	0	0	0	0	4	chr4q	139524596	21	chr21q	43775129		0	0				0.564409	0.537112			0
NUP50	STX2	0.0781242	0.769538	0.845672	0.153295	0.997776	0.0354801	2.49104	1.40604	10440283	6144277	2684364	788	1503	17331490	2267647	0	0	0	0	0	0	0	0	12	chr12q	130814425	22	chr22q	45175971		0	0				0.495327	0.537112			0
TAF9	IQCJ-SCHIP1	0.0743422	0.714939	0.810961	0.140336	0.997776	-0.0219511	3.14139	1.33773	11727490	8690834	3727003	1607	1504	109465703	1165495	0	0	0	0	0	0	0	0	3	chr3q	159483339	5	chr5q	69367284		0	0				0.574495	0.537112			0
PIGF	MYCL	0.0717524	0.75772	0.835337	0.136387	0.997776	0.00952555	2.8036	1.29095	12695277	6665527	2980926	2144	1505	53194939	1628896	0	0	0	0	0	0	0	0	1	chr1p	39898672	2	chr2p	46598989		0	0				0.606161	0.537112			0
DMTN	GMCL1	0.069244	0.715186	0.750432	0.141173	0.997776	0.0238762	1.93814	1.24565	13700519	8678829	5863725	1519	1506	30564242	4301885	0	0	0	0	0	0	0	0	2	chr2p	69855522	8	chr8p	22065728		0	0				0.571059	0.537112			0
TBC1D1	C6orf120	0.069207	0.647657	0.708433	0.137971	0.997776	-0.00680324	1.94776	1.24498	13715911	12346734	7592595	1884	1507	83452689	4251539	0	0	0	0	0	0	0	0	6	chr6q	169704243	4	chr4p	38015128		0	0				0.588993	0.537112			0
FLAD1	TRMT2B	0.0567906	0.507906	0.584123	0.133975	0.997776	0.02566	1.60507	1.02072	19814508	22095395	14070329	2599	1508	28212097	6544865	0	0	0	0	0	0	0	0	X	chrXq	101012738	1	chr1q	154988228		0	0				0.626025	0.537112			0
MMAA	HOXB7	0.0555089	0.657004	0.64741	0.137577	0.997776	0.0311758	0.5995	0.997566	20556922	11802950	10502778	1958	1509	21670447	27315340	0	0	0	0	0	0	0	0	17	chr17q	48609124	4	chr4q	145639709		0	0				0.59633	0.537112			0
C5	EBLN2	0.0520929	0.520753	0.568599	0.145211	0.997776	0.0216977	1.37028	0.935867	22653041	21060857	15041179	1180	1510	33588233	8936865	0	0	0	0	0	0	0	0	3	chr3p	73062498	9	chr9q	121013600		0	0				0.538348	0.537112			0
FAM98C	TAF9	0.0410428	0.381866	0.358931	0.142219	0.997776	0.0365684	0.291147	0.736284	30578380	34224015	33051270	1423	1511	16338362	44744031	0	0	0	0	0	0	0	0	5	chr5q	69367284	19	chr19q	38406090		0	0				0.565563	0.537112			0
METTL2B	RFWD3	0.0307839	0.325537	0.428724	0.137176	0.997776	-0.00920837	1.01149	0.55099	39524815	41100134	25860320	2016	1512	87882929	14752606	0	0	0	0	0	0	0	0	16	chr16q	74644138	7	chr7q	128491675		0	0				0.60158	0.537112			0
CRKL	CRK	-0.0804237	-0.643787	0.26435	0.134969	0.997776	0.0212747	6.6148	-1.45761	138199701	135216220	45653331	2394	1513	34195048	101468	1	1	1	1	0	0	0	0	17	chr17p	1438462	22	chr22q	20935577		0	0				0.614979	0.536388		0.993099	0
NAA10	MAGEA2	0.318908	0.999588	0.999588	0.142964	0.997735	-0.0463347	21.3006	5.75501	18560	243	294	1347	1514	136186339	520	0	0	0	0	0	0	0	0	X	chrXq	152751874	X	chrXq	153932131	1180257	1	0	0.992665	0.278912	0.3	0.557534	0.537012		0.789216	0
XPNPEP1	JCHAIN	0.317314	0.999176	0.999382	0.141951	0.997735	-0.0349383	4.48249	5.72622	19327	520	426	1441	1515	126328674	380289	0	0	0	0	0	0	0	0	4	chr4q	70661024	10	chr10q	109894138		0	0	0.99274	0.490637	0.366667	0.564644	0.537012		0.996087	0
CRK	TRMT2A	0.265832	0.993618	0.996377	0.140164	0.997735	-0.0348968	11.3684	4.79637	68554	11927	5031	1623	1516	126284602	10861	0	0	0	0	0	0	0	0	22	chr22q	20114550	17	chr17p	1438462		0	0	0.996358	0.954243	0.895772	0.57591	0.537634		0.973952	0
NDE1	METTL16	0.239523	0.997776	0.997694	0.144754	0.997735	0.0207076	10.0097	4.32118	129573	2094	2500	1215	1517	35016877	19603	0	0	0	0	0	0	0	0	17	chr17p	2463802	16	chr16p	15684868		0	0	0.99721	0.802116	0.809731	0.544139	0.538255		0.982541	0
MAGOH	NDUFA9	0.226089	0.997571	0.997982	0.163816	0.997735	-0.0235281	12	4.07855	179187	2401	2073	545	1518	111826042	8346	0	0	0	0	0	0	0	0	12	chr12p	4671716	1	chr1p	53232709		0	0	0.997546	0.824066	0.779661	0.441327	0.538874		0.968604	0
MRPS30	PAIP1	0.201643	0.964836	0.965659	0.137647	0.997735	-0.0061075	5.22576	3.637	323936	257947	224880	1943	1519	82160465	228695	0	0	0	0	0	0	0	0	5	chr5p	43541839	5	chr5p	44812230	1270391	1	0	0.997986	0.995336	0.994022	0.594937	0.539491		0.995096	0
NAA15	WBP4	0.1756	0.994441	0.995718	0.141941	0.997735	-0.0571165	7.2926	3.16662	620866	9395	6570	1442	1520	141831365	71150	0	0	0	0	0	0	0	0	13	chr13q	41072758	4	chr4q	139346444		0	0	0.998394	0.944787	0.914975	0.564644	0.539491		0.991892	0
TRIM36	KANSL1	0.15331	0.970394	0.980236	0.150753	0.997735	-0.0156214	4.7546	2.76403	1116982	190775	86912	890	1521	99235002	313209	0	0	0	0	0	0	0	0	17	chr17q	46127642	5	chr5q	115152533		0	0		0.994404	0.988593	0.50519	0.539491		0.995829	0
MTHFD2L	ZNF551	0.141528	0.944412	0.944783	0.14201	0.997735	-0.00841005	3.56605	2.55123	1544926	573376	499957	1436	1522	86419706	790492	0	0	0	0	0	0	0	0	19	chr19q	57686312	4	chr4q	74208830		0	0		0.996993	0.996254	0.56539	0.539491		0.99719	0
MAGOH	FOXM1	0.137226	0.92016	0.915877	0.165619	0.997735	-0.0280876	3.11717	2.47352	1744850	1065068	1003315	510	1523	118180917	1192824	0	0	0	0	0	0	0	0	12	chr12p	2867427	1	chr1p	53232709		0	0				0.415094	0.540107			0
NBN	OSGIN2	0.117632	0.946142	0.980194	0.134745	0.997735	-0.0295745	5.49078	2.11962	3089626	542834	87258	2434	1524	120094687	193573	0	0	0	0	0	0	0	0	8	chr8q	89914878	8	chr8q	89958999	44121	1	0		0.996919	0.988635	0.6186	0.540721		0.994694	0
ME2	CCL2	0.115812	0.832702	0.804867	0.142746	0.997735	0.0308243	1.87085	2.08674	3263857	3649290	3922904	1369	1525	22054550	4673249	0	0	0	0	0	0	0	0	17	chr17q	34256244	18	chr18q	50916688		0	0				0.558863	0.540721			0
DDX19A	ATP11B	0.112301	0.926007	0.956189	0.145471	0.997735	0.00794217	5.16269	2.02333	3628747	935763	339797	1168	1526	56017882	238204	0	0	0	0	0	0	0	0	3	chr3q	182857566	16	chr16q	70360143		0	0		0.997607	0.99534	0.536296	0.540721		0.99521	0
NDUFV2	PSMG2	0.10324	0.825496	0.833525	0.145382	0.997735	0.0512144	3.39588	1.85967	4786721	3909860	3033700	1173	1527	6689318	920091	0	0	0	0	0	0	0	0	18	chr18p	12692239	18	chr18p	9118520	3573719	1	0				0.536982	0.541333		0.997323	0
ARMH1	NSMCE1	0.102301	0.902578	0.886272	0.136049	0.997735	-0.00275392	1.91399	1.84271	4926941	1490625	1639734	2191	1528	75875242	4431828	0	0	0	0	0	0	0	0	16	chr16p	27246883	1	chr1p	44700152		0	0				0.606557	0.541333			0
PAK2	UBE2K	0.0995476	0.72795	0.797126	0.143255	0.997735	0.0313089	4.05251	1.79298	5365300	8050544	4179225	1329	1529	21527034	527869	0	0	0	0	0	0	0	0	4	chr4p	39740464	3	chr3q	196786252		0	0				0.55663	0.541333		0.996614	0
HACL1	FAM24B	0.0950718	0.782632	0.752821	0.137385	0.997735	-0.0511016	1.56457	1.71214	6166352	5587136	5771125	1986	1530	139068235	6900304	0	0	0	0	0	0	0	0	10	chr10q	122864360	3	chr3p	15581134		0	0				0.59795	0.541333			0
ELF1	NCOR1	0.0940025	0.755826	0.813102	0.144136	0.997735	0.0414567	3.40584	1.69283	6374165	6748848	3658785	1266	1531	12383293	911751	0	0	0	0	0	0	0	0	17	chr17p	16122346	13	chr13q	40996652		0	0				0.546742	0.541333		0.997324	0
IL17D	CD99L2	0.092546	0.666927	0.749856	0.143363	0.997735	-0.0148432	4.9827	1.66652	6670296	11236464	5885386	1314	1532	97903934	268193	0	0	0	0	0	0	0	0	X	chrXq	150832502	13	chr13q	20712306		0	0				0.554167	0.541333		0.99554	0
SF3B1	AVEN	0.0900949	0.838508	0.841308	0.136153	0.997735	0.00865882	2.03332	1.62225	7200087	3445325	2807807	2182	1533	54734371	3833670	0	0	0	0	0	0	0	0	15	chr15q	33963553	2	chr2q	197412438		0	0				0.607221	0.541333			0
HIVEP2	USP15	0.0878963	0.759326	0.816314	0.141057	0.997735	0.00655337	3.80985	1.58254	7711368	6592993	3557396	1529	1534	58528297	642979	0	0	0	0	0	0	0	0	12	chr12q	62338396	6	chr6q	142848917		0	0				0.571979	0.541333		0.996893	0
PRDM15	ORC4	0.0700269	0.680721	0.734827	0.140992	0.997735	-0.0642595	1.74662	1.25979	13379870	10474894	6481788	1539	1535	144090984	5458584	0	0	0	0	0	0	0	0	2	chr2q	147975974	21	chr21q	41838784		0	0				0.571245	0.541333			0
UBE2G1	CHFR	0.0694512	0.650539	0.658198	0.143252	0.997735	-0.0315593	1.32637	1.24939	13615030	12177400	9951690	1330	1536	122522649	9486271	0	0	0	0	0	0	0	0	12	chr12q	132859987	17	chr17p	4317967		0	0				0.55663	0.541333			0
PAFAH1B1	RPL39L	0.0609144	0.660669	0.630528	0.135174	0.997735	-0.0527064	1.06855	1.0952	17569599	11592891	11397014	2354	1537	139894538	13593166	0	0	0	0	0	0	0	0	3	chr3q	187130222	17	chr17p	2639399		0	0				0.613177	0.541333			0
CNNM2	PDE1C	0.0320625	0.389566	0.404554	0.140358	0.997735	0.0113872	0.382811	0.574084	38330740	33367631	28187750	1602	1538	49940422	38505193	0	0	0	0	0	0	0	0	7	chr7p	32022500	10	chr10q	103004258		0	0				0.574495	0.541333			0
EMC2	NUDCD1	0.0253843	0.324426	0.269003	0.142959	0.997735	0.0488295	0.0728908	0.453463	44814118	41248935	44932580	1348	1539	7836227	64923678	0	0	0	0	0	0	0	0	8	chr8q	109287503	8	chr8q	108466410	821093	1	0				0.55814	0.541944			0
GPR155	SMAP1	0.0171414	0.195462	0.279091	0.136894	0.997735	0.0157868	0.757248	0.304582	53547697	61350564	43419482	2057	1540	42582601	21464526	0	0	0	0	0	0	0	0	6	chr6q	70764949	2	chr2q	174459300		0	0				0.604911	0.541944			0
LRP10	POGLUT1	0.0101869	0.23038	0.337355	0.139247	0.997735	0.00766584	1.31475	0.178971	61404197	55451761	35596133	1726	1541	56515300	9638154	0	0	0	0	0	0	0	0	3	chr3q	119481836	14	chr14q	22876726		0	0				0.57824	0.541944			0
NELFA	NXPE3	-0.0406348	-0.448489	-0.342049	0.135065	0.997735	0.0427783	0.630076	-0.738958	116461815	120513659	112493366	2377	1542	11446686	26055249	0	0	0	0	0	0	0	0	3	chr3q	101803721	4	chr4p	1995848		0	0				0.614407	0.541944			0
TGIF1	TGIF2	0.310108	0.999671	0.999753	0.136662	0.997694	0.00707812	12.4445	5.59608	23166	188	166	2095	1543	57575754	6954	1	0	0	0	0	0	0	0	20	chr20q	36583707	18	chr18p	3435994		0	0	0.993491	0.181818	0.0940171	0.604444	0.541223		0.964651	0
RPP25L	DUSP23	0.308595	0.994894	0.995924	0.139653	0.997694	-0.0325861	9.50552	5.56874	24052	8098	6028	1677	1544	123724006	24811	0	0	0	0	0	0	0	0	1	chr1q	159781752	9	chr9p	34611296		0	0	0.993561	0.938507	0.909091	0.57797	0.541223		0.985017	0
NXT1	ACSL4	0.258132	0.992712	0.994729	0.143126	0.997694	0.0242687	17.0791	4.6573	82588	15073	9153	1336	1545	30036701	1344	0	0	0	0	0	0	0	0	X	chrXq	109687296	20	chr20p	23352781		0	0	0.996673	0.962227	0.933303	0.557084	0.541223		0.887383	0
NUDCD3	HERPUD2	0.239233	0.998724	0.999506	0.142629	0.997694	0.00491019	14.4727	4.31594	130487	932	367	1381	1546	61536256	3209	0	0	0	0	0	0	0	0	7	chr7p	35663897	7	chr7p	44434888	8770991	1	0	0.997217	0.632075	0.365741	0.560054	0.541833		0.935395	0
CUL1	NUB1	0.216917	0.998147	0.998765	0.137967	0.997694	0.0170192	10.8129	3.91289	223742	1587	1048	1885	1547	40618932	13742	0	0	0	0	0	0	0	0	7	chr7q	151360130	7	chr7q	148749433	2610697	1	0	0.997732	0.751773	0.624742	0.589474	0.54244		0.978195	0
FUBP1	REXO1	0.200771	0.978877	0.976118	0.146597	0.997694	-0.0325932	5.05745	3.62125	330863	104333	120651	1102	1548	123732179	255221	0	0	0	0	0	0	0	0	19	chr19p	1831866	1	chr1p	77961778		0	0	0.99799	0.991612	0.990932	0.534351	0.543046		0.995432	0
CLBA1	NUDT11	0.166982	0.977477	0.981388	0.138128	0.997694	-0.0514305	3.92038	3.01097	775800	117178	78173	1853	1549	139243321	587441	0	0	0	0	0	0	0	0	X	chrXp	51493302	14	chr14q	104993531		0	0	0.998509	0.992191	0.987622	0.588235	0.543046		0.996783	0
PPIL1	GOSR1	0.144343	0.88026	0.906283	0.148826	0.997694	0.00451116	5.02863	2.60207	1427944	2102189	1196503	973	1550	62272836	260170	0	0	0	0	0	0	0	0	17	chr17q	30502500	6	chr6p	36864816		0	0				0.520525	0.543651		0.995485	0
DDX51	GRAMD1C	0.140492	0.950465	0.956395	0.136536	0.997694	0.00536621	2.92403	2.5325	1590579	469619	336995	2121	1551	60697973	1441692	0	0	0	0	0	0	0	0	3	chr3q	113887683	12	chr12q	132140456		0	0		0.996712	0.99531	0.605088	0.543651			0
INTS6	PITPNC1	0.134336	0.956353	0.975912	0.138595	0.997694	-0.00595104	6.02256	2.42131	1894421	376993	122639	1782	1552	81868473	141189	0	0	0	0	0	0	0	0	17	chr17q	67537268	13	chr13q	51393720		0	0		0.996256	0.990992	0.583133	0.543651		0.994023	0
NPR2	CDC37L1	0.133808	0.970312	0.987318	0.140677	0.997694	-0.0449666	5.34281	2.41178	1923149	191807	40150	1560	1553	135233509	212177	0	0	0	0	0	0	0	0	9	chr9p	4693984	9	chr9p	35800661	31106677	0	0		0.994423	0.979409	0.572704	0.543651		0.994933	0
COPS3	COPS3	0.130239	0.89179	0.910607	0.140677	0.997694	-0.0707559	3.38171	2.34733	2131243	1776784	1107980	1561	1554	145417818	931806	0	0	0	0	0	0	0	0	17	chr17p	17263931	17	chr17p	17263931	0	0	1				0.571975	0.542933		0.99734	0
TBCB	VWCE	0.130143	0.929054	0.969983	0.137288	0.997694	0.0113611	5.7256	2.34558	2137266	870792	178658	2000	1555	49985524	167877	0	0	0	0	0	0	0	0	11	chr11q	61276801	19	chr19q	36120454		0	0		0.997539	0.993076	0.599773	0.542933		0.99443	0
EXOC3	CCT5	0.121255	0.951989	0.97303	0.140912	0.997694	0.00269901	4.19806	2.18506	2772865	444974	148953	1545	1556	65637498	471170	0	0	0	0	0	0	0	0	5	chr5p	10258166	5	chr5p	455233	9802933	1	0		0.996618	0.992128	0.571795	0.543536		0.996494	0
ENY2	UTP23	0.103599	0.908425	0.923701	0.132726	0.997694	-0.00776506	2.66066	1.86616	4734013	1343051	854827	2898	1557	85233329	1890231	0	0	0	0	0	0	0	0	8	chr8q	116770604	8	chr8q	109340150	7430454	1	0			0.997097	0.631164	0.544137			0
KEAP1	M6PR	0.0934955	0.746068	0.769414	0.139071	0.997694	-0.0182501	2.69895	1.68367	6476071	7193283	5148429	1739	1558	103621851	1815764	0	0	0	0	0	0	0	0	12	chr12p	8945003	19	chr19p	10494740		0	0				0.578755	0.544137			0
FOXO1	SLC35A4	0.0781692	0.637734	0.809067	0.142885	0.997694	0.000992832	4.66763	1.40685	10425816	12936875	3787585	1353	1559	68828672	332629	0	0	0	0	0	0	0	0	5	chr5q	140566964	13	chr13q	40611154		0	0				0.557981	0.544137		0.995914	0
ZSCAN25	POLR1F	0.0710776	0.732685	0.775673	0.14037	0.997694	0.00563829	1.94875	1.27877	12959596	7824163	4921954	1600	1560	60199195	4246438	0	0	0	0	0	0	0	0	7	chr7p	19702249	7	chr7q	99677490		0	0				0.574495	0.544137			0
TSPAN13	RAF1	0.06985	0.634069	0.496418	0.143306	0.997694	0.00377417	0.583522	1.25659	13452230	13159981	20115957	1322	1561	63636411	28001546	0	0	0	0	0	0	0	0	3	chr3p	12623859	7	chr7p	16769146		0	0				0.555402	0.544137			0
ARHGAP25	YBX3	0.048287	0.59594	0.673227	0.141513	0.997694	-0.038867	1.98521	0.867127	25182405	15587919	9212252	1486	1562	130235831	4062613	0	0	0	0	0	0	0	0	12	chr12p	10711206	2	chr2p	68768688		0	0				0.568449	0.544137			0
SLC25A11	SATB1	0.0481189	0.477436	0.531953	0.13699	0.997694	0.022379	1.42009	0.864091	25298466	24689979	17496510	2042	1563	32624596	8356191	0	0	0	0	0	0	0	0	3	chr3p	18395484	17	chr17p	4938588		0	0				0.60426	0.544137			0
ZNF200	CAMK1D	0.0479261	0.603269	0.667545	0.132834	0.997694	0.00247324	1.30164	0.860609	25432297	15104310	9487991	2880	1564	66058342	9812305	0	0	0	0	0	0	0	0	10	chr10p	12592546	16	chr16p	3228742		0	0				0.632047	0.544137			0
FAM78A	TUBGCP3	0.045649	0.425183	0.606111	0.135889	0.997694	0.0143688	2.95491	0.819479	27058074	29612960	12762220	2225	1565	44898269	1398132	0	0	0	0	0	0	0	0	13	chr13q	112545320	9	chr9q	131269562		0	0				0.605863	0.544137			0
C9orf40	DUSP3	0.042064	0.465824	0.532488	0.133812	0.997694	-0.0282081	1.17697	0.754729	29770466	25730734	17459315	2642	1566	118338650	11662020	0	0	0	0	0	0	0	0	17	chr17q	43772551	9	chr9q	74949748		0	0				0.627291	0.544137			0
RESF1	PRR4	0.04126	0.449312	0.479865	0.14073	0.997694	-0.0425511	0.68879	0.740207	30405297	27262152	21425346	1553	1567	133403544	23810938	0	0	0	0	0	0	0	0	12	chr12p	10847662	12	chr12p	31976261	21128599	0	0				0.571611	0.544137			0
BAZ1B	PGP	0.0200931	0.250062	0.218933	0.131679	0.997694	-0.0138636	0.130804	0.357894	50338420	52204805	53248250	3178	1568	96205404	58671139	0	0	0	0	0	0	0	0	16	chr16p	2213216	7	chr7q	73481350		0	0				0.639887	0.544137			0
CDAN1	CCNL2	-0.0150471	-0.290373	-0.21988	0.144649	0.997694	0.0226476	0.207641	-0.276799	90989052	101642047	94384138	1223	1569	32248560	51450959	0	0	0	0	0	0	0	0	1	chr1p	1392523	15	chr15q	42730336		0	0				0.543353	0.544137			0
CCDC174	HACL1	0.247153	0.998435	0.998641	0.147586	0.997653	0.0159944	12.041	4.459	107877	1247	1165	1044	1570	42249221	8209	0	0	0	0	0	0	0	0	3	chr3p	15581134	3	chr3p	14662208	918926	1	0	0.996973	0.702655	0.651685	0.522907	0.544737		0.968049	0
SPTSSA	GPD1L	0.240396	0.993618	0.995059	0.13819	0.997653	-0.0215211	8.99052	4.33695	126903	11942	8301	1848	1571	108809334	31282	0	0	0	0	0	0	0	0	3	chr3p	32137664	14	chr14q	34447514		0	0	0.99717	0.954304	0.928429	0.58775	0.544737		0.986928	0
SNRPA	SNRPB2	0.188974	0.995141	0.996377	0.138549	0.997653	0.00420517	6.11835	3.40818	442912	7481	5059	1791	1572	62837858	133585	1	0	0	1	0	0	0	0	20	chr20p	16736295	19	chr19q	40758296		0	0	0.998217	0.934582	0.895198	0.583433	0.544021		0.993886	0
TUBB4B	MRPS18B	0.180834	0.900395	0.924771	0.142893	0.997653	-0.0118905	7.78953	3.26115	543446	1546192	834552	1352	1573	92725345	55356	0	0	0	0	0	0	0	0	6	chr6p	30622116	9	chr9q	137242497		0	0	0.998325		0.997065	0.557981	0.544021		0.990932	0
TUBB4B	PPP1R11	0.170746	0.879478	0.929424	0.143883	0.997653	-0.0520054	8.72971	3.07895	703675	2124883	750708	1275	1574	139541145	35315	0	0	0	0	0	0	0	0	6	chr6p	30065799	9	chr9q	137242497		0	0	0.99845		0.996916	0.549296	0.544619		0.987994	0
TACC3	C11orf98	0.155146	0.988141	0.994524	0.1398	0.997653	-0.0475443	7.4292	2.79719	1062711	36755	9787	1662	1575	136980345	66374	0	0	0	0	0	0	0	0	11	chr11q	62664016	4	chr4p	1733346		0	0		0.982017	0.937197	0.577114	0.544619		0.991782	0
POLR3D	CDCA2	0.153907	0.958742	0.973565	0.147196	0.997653	-0.024258	4.26974	2.77481	1098983	341773	143809	1068	1576	112891700	445841	0	0	0	0	0	0	0	0	8	chr8p	25483424	8	chr8p	22249867	3233557	1	0		0.996053	0.991978	0.52648	0.545216		0.996423	0
FAM210A	NAPG	0.127831	0.961377	0.978877	0.139472	0.997653	-0.0626899	6.15429	2.30384	2285357	304594	97800	1700	1577	143674703	130864	0	0	0	0	0	0	0	0	18	chr18p	10539396	18	chr18p	13694952	3155556	1	0		0.995761	0.989484	0.577396	0.545812		0.993883	0
RHBDD2	MPG	0.118749	0.871284	0.899242	0.135996	0.997653	0.0368472	4.05954	2.1398	2987868	2371728	1346983	2203	1578	16090793	524909	0	0	0	0	0	0	0	0	16	chr16p	81426	7	chr7q	75883980		0	0				0.606987	0.545812		0.996601	0
FAM110A	C11orf54	0.116897	0.954542	0.930207	0.13766	0.997653	0.00772745	1.8684	2.10634	3158721	404830	737404	1940	1579	56404281	4687441	0	0	0	0	0	0	0	0	11	chr11q	93753210	20	chr20p	839996		0	0		0.996423	0.99689	0.59447	0.545812			0
FBXL5	CATSPER2	0.100162	0.847937	0.896195	0.13821	0.997653	-0.015445	4.10629	1.80407	5263859	3121959	1414363	1845	1580	98934704	506036	0	0	0	0	0	0	0	0	15	chr15q	43638694	4	chr4p	15642975		0	0				0.58775	0.545812		0.996564	0
PTPN7	BTBD2	0.0823813	0.639545	0.698056	0.136925	0.997653	0.0127417	2.63497	1.48293	9153533	12828243	8051837	2051	1581	47620445	1942531	0	0	0	0	0	0	0	0	19	chr19p	2000581	1	chr1q	202154300		0	0				0.604027	0.545812			0
GALNT14	RFX2	0.0405941	0.365931	0.413283	0.13678	0.997653	-0.0297672	1.06592	0.728179	30937293	36061898	27328357	2077	1582	120336684	13644265	0	0	0	0	0	0	0	0	19	chr19p	6051832	2	chr2p	31012611		0	0				0.604677	0.545812			0
SPINDOC	CNFN	0.0328368	0.352466	0.359713	0.138945	0.997653	0.052331	0.503161	0.588069	37619117	37678058	32963450	1750	1583	6200209	31759969	0	0	0	0	0	0	0	0	19	chr19q	42388658	11	chr11q	63820586		0	0				0.579268	0.545812			0
FRA10AC1	PRELID3B	0.0276654	0.275344	0.220374	0.131819	0.997653	0.0218946	0.582805	0.494664	42532532	48227611	52989541	3136	1584	33308313	28032876	0	0	0	0	0	0	0	0	20	chr20q	59037966	10	chr10q	93685421		0	0				0.638863	0.545812			0
PHKA2	MARCHF2	0.0251441	0.384378	0.333361	0.134786	0.997653	0.0218391	0.0679804	0.449125	45058358	33944472	36085899	2423	1585	33387254	65489052	0	0	0	0	0	0	0	0	19	chr19p	8426161	X	chrXp	18938206		0	0				0.617801	0.545812			0
CYB561A3	SEPTIN8	0.310949	0.997282	0.997735	0.13633	0.997612	-0.000224916	12.4089	5.61126	22729	2861	2413	2154	1586	71116102	7056	0	0	0	0	0	0	0	0	5	chr5q	132765451	11	chr11q	61355514		0	0	0.993486	0.849624	0.803411	0.606161	0.545812		0.965132	0
DCLRE1B	STXBP2	0.303172	0.9993	0.9986	0.141404	0.997612	0.0439405	2.69363	5.47079	27541	424	1204	1495	1587	10669549	1825890	0	0	0	0	0	0	0	0	19	chr19p	7638833	1	chr1p	113909352		0	0	0.994177	0.435556	0.663063	0.56901	0.545812			0
NDE1	SCO1	0.200549	0.995965	0.996788	0.146169	0.997612	0.00132637	10.31	3.61725	332735	5483	4244	1131	1588	68202860	17187	0	0	0	0	0	0	0	0	17	chr17p	10685004	16	chr16p	15684868		0	0	0.998	0.91507	0.877889	0.533835	0.546405		0.981037	0
AK7	LOX	0.197952	0.966318	0.970971	0.135942	0.997612	0.0521244	6.69389	3.57033	354616	239219	168551	2215	1589	6288812	97269	0	0	0	0	0	0	0	0	5	chr5q	122070727	14	chr14q	96440778		0	0	0.998043	0.995106	0.992798	0.606094	0.546405		0.992973	0
AIFM1	TBC1D5	0.156609	0.969818	0.970889	0.14631	0.997612	-0.0325958	4.08794	2.82362	1021689	197266	169525	1124	1590	123735176	513406	0	0	0	0	0	0	0	0	3	chr3p	17449896	X	chrXq	130147602		0	0		0.994523	0.992826	0.532428	0.546997		0.996583	0
TRMT6	ZNF133	0.148481	0.967059	0.976694	0.140726	0.997612	0.0530057	5.00344	2.67681	1273929	230368	115753	1554	1591	5919092	264432	0	0	0	0	0	0	0	0	20	chr20p	18302762	20	chr20p	5943880	12358882	0	0		0.99501	0.990664	0.571611	0.546997		0.995509	0
LZTS1	LMNA	0.146635	0.924771	0.950877	0.140623	0.997612	0.0412827	5.51216	2.64346	1340596	961869	411213	1569	1592	12511017	191044	0	0	0	0	0	0	0	0	1	chr1q	156111327	8	chr8p	20275064		0	0		0.997632	0.995839	0.572519	0.546997		0.994642	0
SLFN13	FAM122A	0.103876	0.894095	0.897266	0.145689	0.997612	-0.0253883	2.41849	1.87117	4693544	1714606	1390388	1157	1593	114504617	2457030	0	0	0	0	0	0	0	0				17	chr17q	35442431		0	0				0.536513	0.546997			0
DDX17	PSMC5	0.093562	0.835049	0.93766	0.141135	0.997612	0.00467458	4.78161	1.68487	6462739	3566919	611727	1523	1594	61971390	307340	0	0	0	0	0	0	0	0	17	chr17q	63829725	22	chr22q	38494874		0	0			0.996624	0.572165	0.547588		0.995771	0
ACYP1	MOAP1	0.0917951	0.810096	0.789879	0.143404	0.997612	-0.0157991	2.05993	1.65296	6828798	4486621	4424680	1311	1595	99537032	3713478	0	0	0	0	0	0	0	0	14	chr14q	93183548	14	chr14q	75061366	18122182	0	0				0.553547	0.547588			0
MPI	PHC2	0.09069	0.647163	0.669522	0.139074	0.997612	0.036381	1.62238	1.633	7067218	12374433	9390181	1738	1596	16506741	6399644	0	0	0	0	0	0	0	0	1	chr1p	33377360	15	chr15q	74896130		0	0				0.578755	0.547588			0
SPCS3	CES1	0.08791	0.848843	0.879231	0.140311	0.997612	-0.0128992	1.71334	1.58279	7708127	3091355	1807034	1610	1597	94513856	5694002	0	0	0	0	0	0	0	0	16	chr16q	55817974	4	chr4q	176326106		0	0				0.575032	0.547588			0
STK4	KIF1B	0.0874378	0.775509	0.82142	0.140954	0.997612	0.0042499	2.67183	1.57426	7822841	5888360	3398771	1544	1598	62755158	1868099	0	0	0	0	0	0	0	0	1	chr1p	10296086	20	chr20q	45023266		0	0				0.571245	0.547588			0
ICE1	CCDC127	0.0870681	0.780614	0.885654	0.142065	0.997612	0.0151714	4.68725	1.56758	7913781	5672600	1654145	1432	1599	43580496	328051	0	0	0	0	0	0	0	0	5	chr5p	207510	5	chr5p	5456448	5248938	1	0				0.56539	0.548177		0.995894	0
ENKD1	STOML1	0.0820444	0.775261	0.780079	0.143517	0.997612	-0.00646138	1.76043	1.47684	9249490	5899249	4765626	1301	1600	82818323	5363758	0	0	0	0	0	0	0	0	15	chr15q	73986774	16	chr16q	67664848		0	0				0.553073	0.548177			0
PDE9A	PHLPP1	0.0735598	0.756362	0.756526	0.140977	0.997612	-0.00629136	1.57696	1.3236	12012648	6726081	5630106	1541	1601	82502039	6789325	0	0	0	0	0	0	0	0	18	chr18q	62847987	21	chr21q	42714565		0	0				0.571245	0.548177			0
LNX2	FST	0.07289	0.665816	0.822902	0.136536	0.997612	0.0176856	3.62241	1.3115	12261752	11300110	3353582	2120	1602	39575253	752912	0	0	0	0	0	0	0	0	5	chr5q	53483882	13	chr13q	27583510		0	0				0.605088	0.548177		0.99714	0
PPP1R2	VCP	0.0727219	0.672774	0.828378	0.135887	0.997612	0.0220606	3.12487	1.30846	12325132	10910963	3187176	2226	1603	33073550	1184081	0	0	0	0	0	0	0	0	9	chr9p	35064344	3	chr3q	195528876		0	0				0.605863	0.548177			0
TBCC	RRP36	0.0682703	0.783003	0.849008	0.133811	0.997612	-0.0111643	2.08082	1.22806	14108932	5572362	2591653	2643	1604	91424607	3622990	0	0	0	0	0	0	0	0	6	chr6p	43025611	6	chr6p	42745300	280311	1	0				0.62767	0.548765			0
BOC	MRPS18A	0.0461503	0.529153	0.566458	0.143388	0.997612	0.0251145	1.12844	0.828534	26693356	20400661	15177966	1312	1605	28919792	12485822	0	0	0	0	0	0	0	0	6	chr6p	43679496	3	chr3q	113249192		0	0				0.553547	0.548765			0
FASTKD3	FAM110B	0.0457674	0.495059	0.579346	0.140475	0.997612	-0.0366615	1.63326	0.821618	26971441	23168417	14365856	1589	1606	128111102	6310443	0	0	0	0	0	0	0	0	8	chr8q	58071654	5	chr5p	7864095		0	0				0.574684	0.548765			0
AP3S1	STAG2	0.0194116	0.250268	0.338384	0.147878	0.997612	-0.000174777	0.834893	0.345587	51070799	52171735	35470148	1018	1607	71021736	19108307	0	0	0	0	0	0	0	0	X	chrXq	124031608	5	chr5q	115878008		0	0				0.527331	0.548765			0
MOB3A	SPACA6	-0.0106314	-0.166804	0.334637	0.134679	0.997612	-0.0151287	0.772093	-0.197043	85919706	81434580	35930052	2454	1608	98395121	20989639	0	0	0	0	0	0	0	0	19	chr19q	51697914	19	chr19p	2083776		0	0				0.618998	0.548765			0
MARK2	MOB3B	-0.058163	-0.627399	-0.533476	0.133182	0.997612	0.0088519	0.661391	-1.05555	128658937	134236996	130161821	2778	1609	54390965	24830713	0	0	0	0	0	0	0	0	9	chr9p	27427512	11	chr11q	63875065		0	0				0.629	0.548765			0
CFL1	CDS2	0.264108	0.966153	0.980194	0.145068	0.997571	-0.0768066	7.72904	4.76524	71463	241059	87022	1190	1610	146208578	57107	0	0	0	0	0	0	0	0	20	chr20p	5162448	11	chr11q	65856426		0	0	0.996435	0.995125	0.988609	0.537445	0.548765		0.991085	0
TBCE	TOMM20	0.211088	0.996994	0.999012	0.131678	0.997571	-0.00663871	11.1743	3.8076	257672	3382	786	3179	1611	83147547	11783	0	0	0	0	0	0	0	0	1	chr1q	235119089	1	chr1q	235409935	290846	1	0	0.997844	0.867889	0.556122	0.640227	0.549351		0.975492	0
GLMN	ZNF737	0.193202	0.988718	0.984353	0.140079	0.997571	0.060183	4.57857	3.48454	399038	33558	57983	1629	1612	3526314	354666	0	0	0	0	0	0	0	0	19	chr19p	20548028	1	chr1p	92308623		0	0	0.998133	0.980735	0.984662	0.57591	0.549351		0.995986	0
BET1	GATAD1	0.188187	0.994441	0.995471	0.143863	0.997571	-0.0102081	9.65218	3.39396	451866	9390	7226	1279	1613	89699273	23183	0	0	0	0	0	0	0	0	7	chr7q	92471626	7	chr7q	93983558	1511932	1	0	0.998227	0.944775	0.920781	0.54993	0.549935		0.984265	0
ICE1	PDCD6	0.182173	0.994565	0.996706	0.143798	0.997571	0.0427364	9.04474	3.28535	525283	9040	4393	1284	1614	11475670	30547	0	0	0	0	0	0	0	0	5	chr5p	293310	5	chr5p	5456448	5163138	1	0	0.998312	0.9428	0.881356	0.550562	0.550518		0.986864	0
SSR1	SFPQ	0.174027	0.945236	0.916001	0.135297	0.997571	-0.00278268	1.39288	3.13821	646291	558212	1000519	2331	1615	75929558	8668004	0	0	0	0	0	0	0	0	1	chr1p	35184762	6	chr6p	7297171		0	0	0.998409	0.996958		0.611526	0.550518			0
HLA-C	GDPD5	0.160078	0.993947	0.996047	0.138031	0.997571	-0.00332342	6.16058	2.88627	930918	10862	5773	1878	1616	76947056	130423	0	0	0	0	0	0	0	0	11	chr11q	75480290	6	chr6p	31270420		0	0	0.998575	0.950663	0.906011	0.588511	0.550518		0.993864	0
MAGOH	NOP2	0.149995	0.944536	0.961789	0.161283	0.997571	-0.0274387	5.76689	2.70416	1222403	571025	269601	592	1617	117318456	163799	0	0	0	0	0	0	0	0	12	chr12p	6562581	1	chr1p	53232709		0	0		0.996989	0.994665	0.454976	0.5511		0.994358	0
RPS4X	AKAP17A	0.121561	0.922671	0.965124	0.134824	0.997571	-0.0215464	5.45088	2.19058	2747810	1008751	231361	2418	1618	108847981	198266	0	0	0	0	0	0	0	0	X/Y		1597062	X	chrXq	72274645		0	0			0.994124	0.616999	0.5511		0.994754	0
HNRNPH1	TIMM23	0.10296	0.854402	0.906448	0.138109	0.997571	-0.00298629	5.15851	1.85462	4828040	2906716	1193547	1858	1619	76313018	238836	0	0	0	0	0	0	0	0	10	chr10q	45988116	5	chr5q	179624481		0	0				0.588235	0.5511		0.995221	0
GLRX3	HIF1AN	0.0904295	0.802726	0.845055	0.136454	0.997571	0.0253539	3.39055	1.62829	7125045	4773004	2701468	2133	1620	28608152	924444	0	0	0	0	0	0	0	0	10	chr10q	100547970	10	chr10q	130158384	29610414	0	0				0.606395	0.5511		0.997333	0
PPP4R3B	TRMT1	0.0883888	0.793626	0.819279	0.137831	0.997571	-0.0230927	2.40162	1.59144	7593891	5135736	3464966	1911	1621	111182191	2503582	0	0	0	0	0	0	0	0	19	chr19p	13110824	2	chr2p	55582457		0	0				0.591173	0.5511			0
TUBB	PMPCA	0.0881895	0.777979	0.836778	0.139658	0.997571	-0.0162443	3.06952	1.58784	7641129	5783318	2938365	1676	1622	100290592	1248922	0	0	0	0	0	0	0	0	9	chr9q	136417210	6	chr6p	30722887		0	0				0.57797	0.55168			0
ARMC6	EMC4	0.0847355	0.743679	0.846743	0.137946	0.997571	-0.0068941	3.7609	1.52545	8509269	7304348	2654361	1891	1623	83621448	669487	0	0	0	0	0	0	0	0	15	chr15q	34227586	19	chr19p	19045890		0	0				0.590432	0.55168		0.996962	0
NAV2	ZDHHC8	0.0831926	0.704645	0.782344	0.136855	0.997571	-0.0184159	3.10976	1.49758	8925955	9210769	4685842	2066	1624	103892236	1201423	0	0	0	0	0	0	0	0	22	chr22q	20139906	11	chr11p	19733418		0	0				0.604911	0.55168			0
XPC	SLC35A2	0.0809126	0.687104	0.631516	0.135037	0.997571	0.0168648	1.4235	1.4564	9579675	10129585	11342403	2386	1625	40862444	8317859	0	0	0	0	0	0	0	0	X	chrXp	48907570	3	chr3p	14161874		0	0				0.614815	0.55168			0
TIGD7	VAMP4	0.0756574	0.678457	0.612657	0.134436	0.997571	-0.0661432	1.0541	1.36148	11263929	10597702	12386946	2498	1626	144537156	13876731	0	0	0	0	0	0	0	0	1	chr1q	171721112	16	chr16p	3302119		0	0				0.621762	0.55168			0
PLAG1	SYBU	0.0729827	0.701351	0.693115	0.140654	0.997571	-0.00919683	1.71861	1.31317	12226959	9381102	8276347	1564	1627	87861864	5656142	0	0	0	0	0	0	0	0	8	chr8q	109632789	8	chr8q	56186091	53446698	0	0				0.571975	0.55168			0
ACADS	KDM5B	0.0664308	0.555505	0.556493	0.138119	0.997571	-0.0033815	1.03226	1.19484	14912252	18408636	15825783	1855	1628	77056395	14318854	0	0	0	0	0	0	0	0	1	chr1q	202766458	12	chr12q	120732917		0	0				0.588235	0.55168			0
SPTSSA	C2CD2	0.0480142	0.398707	0.463559	0.137807	0.997571	-0.0183494	2.04191	0.862199	25370889	32369359	22773485	1915	1629	103783953	3794617	0	0	0	0	0	0	0	0	21	chr21q	41919565	14	chr14q	34447514		0	0				0.591173	0.55168			0
MARK3	WFDC2	0.042356	0.494441	0.682739	0.138737	0.997571	0.0351363	3.63621	0.760003	29542352	23220823	8757337	1771	1630	17653387	743938	0	0	0	0	0	0	0	0	20	chr20q	45475642	14	chr14q	103444623		0	0				0.582324	0.55168		0.99712	0
SIK1	FAM53B	0.041064	0.506053	0.634234	0.13628	0.997571	-0.0492713	1.39016	0.736667	30561363	22248866	11197216	2160	1631	138038561	8699950	0	0	0	0	0	0	0	0	10	chr10q	124681835	21	chr21q	43420807		0	0				0.606593	0.55168			0
EMC1	AC093512.2	0.0366517	0.401919	0.505765	0.137197	0.997571	0.00324451	1.64552	0.656973	34227041	32026755	19406295	2009	1632	64619988	6211425	0	0	0	0	0	0	0	0				1	chr1p	19233592		0	0				0.60113	0.55168			0
NTAN1	CSTA	0.0225567	0.279091	0.268014	0.133911	0.997571	-0.0336768	0.540894	0.402392	47730061	47661175	45084656	2621	1633	124957119	29930052	0	0	0	0	0	0	0	0	3	chr3q	122333608	16	chr16p	15046966		0	0				0.626911	0.55168			0
MRRF	KLHDC3	-0.0172702	-0.266738	-0.195257	0.141651	0.997571	0.0520397	0.0457049	-0.316952	93489123	98033696	89904268	1470	1634	6325107	68132926	0	0	0	0	0	0	0	0	6	chr6p	43017772	9	chr9q	122298110		0	0				0.56732	0.55168			0
VPS4B	EXOSC6	0.327407	0.999876	0.999876	0.138905	0.997529	-0.0496384	20.585	5.90853	14918	89	96	1756	1635	138252825	589	0	0	0	0	0	0	0	0	16	chr16q	70249359	18	chr18q	63405833		0	0	0.991939	0.0135135	0	0.580802	0.552258		0.80786	0
USP28	RRM2B	0.326023	0.999424	0.999506	0.140174	0.997529	0.0233702	19.429	5.88352	15471	343	361	1622	1636	31250637	747	0	0	0	0	0	0	0	0	8	chr8q	102221731	11	chr11q	113836724		0	0	0.992144	0.379487	0.358491	0.575377	0.552258		0.837696	0
HSPA13	TRAPPC11	0.251455	0.993865	0.995265	0.142172	0.997529	-0.0440381	7.46593	4.53669	97215	11089	7720	1427	1637	134552155	65187	0	0	0	0	0	0	0	0	4	chr4q	183686441	21	chr21q	14377130		0	0	0.996859	0.9515	0.925234	0.565563	0.552258		0.991761	0
ATRIP	ATRIP	0.228194	0.997982	0.998765	0.136437	0.997529	0.00117281	10.0177	4.11657	170292	1796	1043	2137	1638	68490900	19515	0	0	0	0	0	0	0	0	3	chr3p	48457191	3	chr3p	48457191	0	0	1	0.997501	0.773913	0.624481	0.605727	0.551546		0.98245	0
FBXO36	P3H2	0.211184	0.975624	0.973771	0.138443	0.997529	-0.0605957	3.83903	3.80932	257054	134668	141780	1807	1639	143053158	627869	0	0	0	0	0	0	0	0	3	chr3q	190039503	2	chr2q	229967811		0	0	0.997846	0.992897	0.991886	0.583532	0.551546		0.996855	0
VPS36	ALG11	0.20447	0.995759	0.996418	0.142515	0.997529	0.0317588	7.22304	3.68806	302463	5962	4974	1388	1640	21043295	73627	0	0	0	0	0	0	0	0	13	chr13q	52022999	13	chr13q	52431620	408621	1	0	0.997943	0.920717	0.894826	0.561074	0.552124		0.991988	0
MED10	TRIP13	0.203962	0.976283	0.985959	0.14185	0.997529	0.0268714	5.61513	3.67889	306165	128234	48023	1450	1641	26680490	179501	0	0	0	0	0	0	0	0	5	chr5p	906116	5	chr5p	6375210	5469094	1	0	0.997934	0.99263	0.982214	0.565789	0.552699		0.994509	0
CLBA1	MARCKS	0.177239	0.9671	0.969736	0.135277	0.997529	0.0462668	3.71622	3.19623	595523	229700	181139	2338	1642	9235827	695003	0	0	0	0	0	0	0	0	6	chr6q	113860410	14	chr14q	104993531		0	0	0.998379	0.995005	0.993102	0.612354	0.552699		0.99701	0
RPRD1B	ZNF397	0.162163	0.958083	0.971753	0.141263	0.997529	0.0787219	7.15684	2.92393	880916	351397	161026	1509	1643	742357	76262	0	0	0	0	0	0	0	0	18	chr18q	35250130	20	chr20q	38063055		0	0	0.998565	0.996126	0.992569	0.569948	0.552699	0.99545	0.992214	0
SRFBP1	DCPS	0.156133	0.968624	0.976777	0.141542	0.997529	0.0056464	6.65358	2.81501	1034792	211417	115033	1483	1644	60184383	99381	0	0	0	0	0	0	0	0	11	chr11q	126327032	5	chr5q	122020455		0	0		0.994733	0.990644	0.568449	0.552699		0.993011	0
CSNK2B	CSNK2A1	0.155735	0.984806	0.986865	0.1361	0.997529	-0.00362769	3.56799	2.80783	1045876	57618	42663	2186	1645	77520003	789165	0	0	0	0	0	0	0	0	20	chr20p	508144	6	chr6p	31668074		0	0		0.987498	0.980511	0.607221	0.552699		0.997189	0
IL18BP	BTN3A1	0.116133	0.860331	0.84419	0.136695	0.997529	0.0296322	2.95802	2.09254	3232187	2714169	2725183	2088	1646	23389566	1393868	0	0	0	0	0	0	0	0	6	chr6p	26408742	11	chr11q	72003554		0	0				0.604677	0.552699			0
ADIPOR2	SNX15	0.114538	0.77872	0.853125	0.140483	0.997529	0.0156292	5.16784	2.06374	3392210	5750937	2478365	1588	1647	42837912	237416	0	0	0	0	0	0	0	0	11	chr11q	65034006	12	chr12p	1739872		0	0				0.574684	0.552699		0.995195	0
ZNF684	FUNDC1	0.110662	0.903113	0.862843	0.136012	0.997529	0.00529295	1.67988	1.99373	3813298	1476708	2218561	2198	1648	60832306	5942984	0	0	0	0	0	0	0	0	X	chrXp	44533249	1	chr1p	40539902		0	0				0.606987	0.552699			0
ACVR2B	DAGLA	0.103459	0.814708	0.902948	0.142932	0.997529	0.043732	3.21585	1.86364	4754455	4310243	1267379	1350	1649	10805907	1086172	0	0	0	0	0	0	0	0	11	chr11q	61713696	3	chr3p	38473516		0	0				0.558743	0.552699			0
EXOC3	ICE1	0.101564	0.908919	0.939595	0.136895	0.997529	0.00969429	2.92001	1.8294	5040418	1331099	580485	2056	1650	52897145	1447334	0	0	0	0	0	0	0	0	5	chr5p	5456448	5	chr5p	455233	5001215	1	0			0.99654	0.604911	0.553273			0
RNFT2	HAGH	0.0978299	0.853537	0.89146	0.145024	0.997529	0.040016	2.50466	1.76196	5658526	2935200	1520359	1192	1651	13466299	2234350	0	0	0	0	0	0	0	0	16	chr16p	1817412	12	chr12q	116795973		0	0				0.537445	0.553273			0
CYP1B1	VSNL1	0.0888345	0.864655	0.903936	0.137846	0.997529	0.0193623	2.51444	1.59949	7489033	2577727	1246263	1907	1652	37011943	2210406	0	0	0	0	0	0	0	0	2	chr2p	17598495	2	chr2p	38071830	20473335	0	0				0.590221	0.553273			0
GNB2	UBN1	0.0869229	0.772997	0.800996	0.136728	0.997529	0.0131189	1.79714	1.56496	7949672	5995235	4051183	2084	1653	46984003	5121509	0	0	0	0	0	0	0	0	16	chr16p	4864941	7	chr7q	100676454		0	0				0.604677	0.553273			0
TRAPPC6B	CRCP	0.0836042	0.764638	0.785514	0.138055	0.997529	0.0253545	1.98569	1.50502	8812164	6357928	4575230	1869	1654	28607289	4060223	0	0	0	0	0	0	0	0	7	chr7q	66134693	14	chr14q	39159074		0	0				0.588511	0.553273			0
COL13A1	RILP	0.0806771	0.757226	0.806185	0.141551	0.997529	0.012853	3.02689	1.45215	9649644	6687269	3880817	1482	1655	47431817	1302405	0	0	0	0	0	0	0	0	17	chr17p	1648008	10	chr10q	69880525		0	0				0.568449	0.553273			0
TUBB	SSNA1	0.0801807	0.742403	0.841308	0.141238	0.997529	0.00330323	3.84716	1.44318	9798409	7363897	2807900	1513	1656	64511057	623626	0	0	0	0	0	0	0	0	9	chr9q	137189521	6	chr6p	30722887		0	0				0.570505	0.553846		0.99685	0
RTL8B	C11orf54	0.077657	0.705921	0.725603	0.137323	0.997529	-0.011469	2.03568	1.3976	10591752	9146112	6860841	1996	1657	91971430	3822927	0	0	0	0	0	0	0	0	11	chr11q	93753210	X	chrXq	135021528		0	0				0.599319	0.553846			0
TRAPPC10	MRTFB	0.0755804	0.649798	0.518859	0.137442	0.997529	-0.0188944	0.605591	1.36009	11290315	12220371	18432603	1978	1658	104668713	27058586	0	0	0	0	0	0	0	0	16	chr16p	14130776	21	chr21q	44059430		0	0				0.597714	0.553846			0
MNAT1	MNAT1	0.0741317	0.68558	0.715145	0.139588	0.997529	0.0117123	2.06439	1.33393	11803886	10211452	7301214	1688	1659	49379744	3694113	0	0	0	0	0	0	0	0	14	chr14q	60852363	14	chr14q	60852363	0	0	1				0.576543	0.553137			0
ZC3HAV1	SLC35E3	0.0723946	0.668657	0.79762	0.142745	0.997529	-0.00698996	4.05037	1.30255	12448654	11140259	4163292	1371	1660	83799320	528776	0	0	0	0	0	0	0	0	12	chr12q	68763822	7	chr7q	139076618		0	0				0.558863	0.553137		0.996616	0
ID2	ID1	0.0695042	0.657333	0.81372	0.131357	0.997529	-0.0313024	4.4953	1.25035	13593220	11783359	3639686	3277	1661	122218174	376708	1	1	1	0	0	0	0	0	20	chr20q	31605900	2	chr2p	8683258		0	0				0.644052	0.55243		0.99607	0
YEATS2	BCKDK	0.0609624	0.578934	0.696615	0.139904	0.997529	-0.0149729	2.26753	1.09607	17544477	16741751	8117610	1650	1662	98127339	2914131	0	0	0	0	0	0	0	0	16	chr16p	31113013	3	chr3q	183755210		0	0				0.577307	0.55243			0
VSNL1	EID2B	0.0290128	0.424854	0.549164	0.135808	0.997529	-0.0362676	1.29943	0.519	41216692	29648754	16315357	2239	1663	127714314	9842515	0	0	0	0	0	0	0	0	19	chr19q	39531920	2	chr2p	17598495		0	0				0.606291	0.55243			0
GALNT14	SEC31B	0.0224437	0.239644	0.348019	0.135056	0.997529	-0.0246581	1.42036	0.40035	47847719	53908035	34318479	2380	1664	113467006	8353145	0	0	0	0	0	0	0	0	10	chr10q	100503254	2	chr2p	31012611		0	0				0.614815	0.55243			0
GALNT12	SLC39A3	0.0174516	0.373137	0.345343	0.134354	0.997529	0.0036995	0.520003	0.310185	53206400	35224009	34635306	2511	1665	63774917	30926875	0	0	0	0	0	0	0	0	19	chr19p	2736300	9	chr9q	98828876		0	0				0.622153	0.55243			0
HSD17B4	KRT17	-0.00698024	-0.290991	0.255621	0.136006	0.997529	0.00383753	2.1706	-0.131097	81647364	101732585	47030076	2201	1666	63518581	3259870	0	0	0	0	0	0	0	0	17	chr17q	41622008	5	chr5q	119497414		0	0				0.606987	0.55243			0
SETX	DCTN1	-0.0345992	-0.326484	-0.173804	0.143289	0.997529	-0.0541999	0.311091	-0.629944	111209130	106724669	85913797	1324	1667	140603361	43294225	0	0	0	0	0	0	0	0	2	chr2p	74376510	9	chr9q	132309050		0	0				0.556017	0.55243			0
NAA10	MAGEA12	0.33832	0.999629	0.999629	0.142787	0.997488	-0.0469153	22.3551	6.10562	11225	218	255	1364	1668	136573930	406	0	0	0	0	0	0	0	0	X	chrXq	152735713	X	chrXq	153932131	1196418	1	0	0.990405	0.238806	0.248447	0.559783	0.553001		0.764526	0
WDR73	INTS9	0.291658	0.998806	0.999588	0.145698	0.997488	0.049733	14.7012	5.26284	36604	822	303	1155	1669	7384435	2949	0	0	0	0	0	0	0	0	8	chr8p	28828815	15	chr15q	84646784		0	0	0.99511	0.603723	0.306452	0.536513	0.553001		0.930186	0
BATF	RBFOX2	0.270889	0.993618	0.995677	0.138376	0.997488	-0.0149539	6.57769	4.8877	60574	11925	6638	1817	1670	98094917	103484	0	0	0	0	0	0	0	0	22	chr22q	35883780	14	chr14q	75534730		0	0	0.996034	0.954228	0.915595	0.585308	0.553001		0.993197	0
AIFM1	DPH3	0.228338	0.996212	0.996459	0.148683	0.997488	0.00465746	8.32788	4.11916	169683	4952	4879	977	1671	62002950	42694	0	0	0	0	0	0	0	0	3	chr3p	16261002	X	chrXq	130147602		0	0	0.99751	0.907104	0.892408	0.520525	0.553001		0.989217	0
NDE1	TSR1	0.207537	0.996541	0.996994	0.144491	0.997488	0.0246549	9.88233	3.74347	280691	4311	3823	1232	1672	29523123	20752	0	0	0	0	0	0	0	0	17	chr17p	2329426	16	chr16p	15684868		0	0	0.997885	0.894425	0.866331	0.544669	0.553571		0.983059	0
WDR46	WDR46	0.20613	0.998476	0.999382	0.144429	0.997488	-0.0120687	10.1479	3.71805	290337	1210	446	1236	1673	93042159	18464	0	0	0	0	0	0	0	0	6	chr6p	33284174	6	chr6p	33284174	0	0	1	0.997888	0.693431	0.383065	0.543103	0.552866		0.981763	0
ICE1	ZNF622	0.205363	0.998559	0.998641	0.145681	0.997488	-0.0148926	8.57507	3.70419	295896	1124	1176	1158	1674	97989174	37965	0	0	0	0	0	0	0	0	5	chr5p	16458660	5	chr5p	5456448	11002212	0	0	0.997908	0.673913	0.653631	0.537202	0.553435		0.988552	0
MAGOH	TAS2R14	0.193331	0.991435	0.995224	0.161917	0.997488	-0.0156557	8.93947	3.48688	397815	20317	7855	580	1675	99293303	32024	0	0	0	0	0	0	0	0	12	chr12p	10938336	1	chr1p	53232709		0	0	0.998127	0.970718	0.92531	0.456311	0.553435		0.987167	0
HTRA2	ZNF514	0.164425	0.922136	0.913036	0.137687	0.997488	-0.00792359	3.44325	2.96477	829913	1020278	1058699	1936	1676	85525347	881702	0	0	0	0	0	0	0	0	2	chr2q	95141476	2	chr2p	74531480		0	0	0.998528			0.594002	0.553435		0.997289	0
CAB39	KPNA3	0.154931	0.893148	0.935601	0.135277	0.997488	-0.00752819	9.00361	2.79331	1069045	1739361	645331	2337	1677	84795277	31097	0	0	0	0	0	0	0	0	13	chr13q	49746001	2	chr2q	230766958		0	0			0.996726	0.612354	0.553435		0.986898	0
MED28	MED30	0.154631	0.984724	0.993	0.134124	0.997488	-0.0120164	4.87842	2.78789	1077605	58186	14668	2563	1678	92949044	287651	0	0	0	0	0	0	0	0	8	chr8q	117530488	4	chr4p	17624373		0	0		0.987587	0.953566	0.623711	0.553435		0.995653	0
MED10	MARCHF6	0.152274	0.914272	0.947295	0.141557	0.997488	0.00645384	5.30414	2.74532	1149218	1201147	462661	1481	1679	58709290	217386	0	0	0	0	0	0	0	0	5	chr5p	10397042	5	chr5p	6375210	4021832	1	0			0.99609	0.568449	0.554003		0.995015	0
SLC20A1	TBL2	0.137574	0.845096	0.834884	0.14039	0.997488	-0.0266849	2.39911	2.47981	1727590	3217390	2993201	1599	1680	116301315	2510657	0	0	0	0	0	0	0	0	7	chr7q	73573058	2	chr2q	112654882		0	0				0.574495	0.554003			0
HAT1	IL15	0.129318	0.895248	0.909907	0.135832	0.997488	-0.0122721	4.04681	2.3307	2188599	1683341	1122338	2235	1681	93403947	530310	0	0	0	0	0	0	0	0	4	chr4q	141685285	2	chr2q	171953074		0	0				0.606291	0.554003		0.996612	0
ZBTB24	ORC5	0.119549	0.924277	0.955242	0.135591	0.997488	-0.0193009	4.78865	2.15425	2917425	973115	352147	2270	1682	105323861	305821	0	0	0	0	0	0	0	0	7	chr7q	104167177	6	chr6q	109472906		0	0		0.997642	0.995438	0.608836	0.554003		0.995751	0
NUCB1	ZNF85	0.118917	0.93766	0.962736	0.135311	0.997488	0.0370765	4.44886	2.14283	2972977	697673	258491	2330	1683	15889829	389914	0	0	0	0	0	0	0	0	19	chr19p	20936974	19	chr19q	48911842		0	0		0.997261	0.994535	0.611526	0.554003		0.99614	0
PRMT1	SYCP2	0.115894	0.911513	0.912666	0.129981	0.997488	-0.0289881	2.32149	2.08823	3255679	1267639	1066646	3740	1684	119349421	2740496	0	0	0	0	0	0	0	0	20	chr20q	59898604	19	chr19q	49682300		0	0				0.651675	0.554003			0
AAMP	DKC1	0.1132	0.828131	0.883801	0.144946	0.997488	0.0464263	4.85056	2.03956	3531574	3813629	1697452	1195	1685	9143590	293086	0	0	0	0	0	0	0	0	X	chrXq	154770276	2	chr2q	218267133		0	0				0.538123	0.554569		0.995647	0
ZNF236	PA2G4	0.110314	0.843819	0.837108	0.157019	0.997488	-0.00312663	1.80574	1.98744	3853985	3261747	2928286	694	1686	76577017	5066913	0	0	0	0	0	0	0	0	12	chr12q	56109234	18	chr18q	76897729		0	0				0.483539	0.554569			0
FSCN1	MTSS1	0.0950126	0.886313	0.948859	0.133854	0.997488	0.0301101	3.46856	1.71107	6177658	1929754	440134	2635	1687	22847761	861958	0	0	0	0	0	0	0	0	8	chr8q	124639628	7	chr7p	5599736		0	0			0.995965	0.627291	0.554569		0.997269	0
NUP50	ULK1	0.0945824	0.868278	0.918224	0.152489	0.997488	0.0286606	3.46448	1.7033	6260396	2464625	957889	827	1688	24516266	865111	0	0	0	0	0	0	0	0	12	chr12q	131908886	22	chr22q	45175971		0	0			0.997212	0.498182	0.555133		0.99727	0
NAGK	FAM50B	0.0897151	0.826814	0.875319	0.137562	0.997488	-0.00682293	3.57176	1.61539	7286252	3862218	1902672	1962	1689	83489181	786555	0	0	0	0	0	0	0	0	6	chr6p	3841606	2	chr2p	71074052		0	0				0.596793	0.555133		0.997192	0
DENND1A	STK39	0.0889627	0.754591	0.725644	0.135986	0.997488	-0.0472748	1.40408	1.6018	7459083	6804611	6858628	2206	1690	136807715	8538000	0	0	0	0	0	0	0	0	2	chr2q	168100808	9	chr9q	123654892		0	0				0.606987	0.555133			0
SYDE2	GFPT1	0.0810827	0.766738	0.720415	0.142057	0.997488	-0.0142048	1.24226	1.45947	9529233	6266243	7078142	1434	1691	96799922	10648875	0	0	0	0	0	0	0	0	2	chr2p	69353504	1	chr1p	85176754		0	0				0.56539	0.555133			0
SRFBP1	SRFBP1	0.0717282	0.719839	0.784608	0.135965	0.997488	-0.0259331	2.70931	1.29052	12704715	8448339	4606793	2213	1692	115266477	1796267	0	0	0	0	0	0	0	0	5	chr5q	122020455	5	chr5q	122020455	0	0	1				0.606094	0.55443			0
NXT1	TIMM8A	0.0714394	0.641975	0.726056	0.144899	0.997488	-0.00451519	2.77025	1.2853	12816907	12683974	6842341	1199	1693	79185704	1685757	0	0	0	0	0	0	0	0	X	chrXq	101347202	20	chr20p	23352781		0	0				0.538799	0.55443			0
HNRNPD	GBE1	0.0684737	0.640945	0.715021	0.13539	0.997488	0.0411133	1.49805	1.23173	14022677	12745860	7306722	2311	1694	12635379	7531038	0	0	0	0	0	0	0	0	3	chr3p	81625674	4	chr4q	82363244		0	0				0.610932	0.55443			0
AXIN2	AXIN1	0.0567501	0.595981	0.681463	0.140896	0.997488	0.0181716	2.10116	1.01999	19837526	15584740	8817619	1548	1695	38823053	3536707	1	1	0	0	0	0	0	0	16	chr16p	320082	17	chr17q	65545106		0	0				0.571063	0.553729			0
CD99L2	ANGEL2	0.0448531	0.372025	0.457053	0.148663	0.997488	-0.0193288	1.41215	0.805104	27643951	35348384	23327644	978	1696	105368712	8446133	0	0	0	0	0	0	0	0	1	chr1q	213004024	X	chrXq	150832502		0	0				0.520525	0.553729			0
FOXF2	FBLN7	0.0382636	0.406819	0.503829	0.138061	0.997488	-0.00082164	1.50256	0.686086	32854327	31506690	19552476	1866	1697	72236781	7486246	0	0	0	0	0	0	0	0	2	chr2q	112191546	6	chr6p	1392590		0	0				0.588028	0.553729			0
BBS7	GRB7	0.0349524	0.431936	0.494112	0.130409	0.997488	0.0223019	0.840742	0.62628	35712234	28941564	20297137	3592	1698	32732891	18942546	0	0	0	0	0	0	0	0	17	chr17q	39742612	4	chr4q	121847402		0	0				0.649955	0.553729			0
PIEZO1	JCHAIN	0.0335312	0.290167	0.505312	0.140233	0.997488	0.0164408	3.47123	0.60061	36985909	46016278	19440502	1615	1699	41535399	859887	0	0	0	0	0	0	0	0	4	chr4q	70661024	16	chr16q	88750279		0	0				0.575567	0.553729		0.997266	0
CASD1	CNTN1	0.0256508	0.295644	0.307708	0.141087	0.997488	-0.0164576	0.603365	0.458276	44544813	45223848	39388233	1525	1700	100650504	27152397	0	0	0	0	0	0	0	0	12	chr12q	40882427	7	chr7q	94571990		0	0				0.571429	0.553729			0
B2M	CTNNA1	0.0242599	0.367043	0.314667	0.142436	0.997488	0.0120644	0.0711223	0.433155	45962071	35934051	38465832	1399	1701	48775028	65126732	0	0	0	0	0	0	0	0	5	chr5q	138844230	15	chr15q	44714831		0	0				0.561497	0.553729			0
CBLC	GNB1	0.00681598	0.298485	0.348761	0.13351	0.997488	0.048801	0.446788	0.118087	65325988	44819606	34231639	2707	1702	7850930	34737115	0	0	0	0	0	0	0	0	1	chr1p	1838186	19	chr19q	44789260		0	0				0.627016	0.553729			0
AAMP	CCNQ	0.269061	0.999094	0.998929	0.144045	0.997447	0.0641418	12.2113	4.8547	63359	589	861	1269	1703	2596723	7640	0	0	0	0	0	0	0	0	X	chrXq	153593532	2	chr2q	218267133		0	0	0.996131	0.533113	0.580952	0.54866	0.554293		0.96704	0
FECH	SGSH	0.2526	0.977765	0.980359	0.138921	0.997447	-0.024086	5.83993	4.55738	94466	114293	85727	1755	1704	112641707	156949	0	0	0	0	0	0	0	0	17	chr17q	80210503	18	chr18q	57565540		0	0	0.996804	0.992059	0.988474	0.580292	0.554293		0.994196	0
CCNL1	NADK	0.18024	0.979	0.992094	0.145723	0.997447	0.0109187	8.38806	3.25043	551702	103289	17927	1152	1705	50751797	41519	0	0	0	0	0	0	0	0	1	chr1p	1765873	3	chr3q	157151634		0	0	0.998338	0.991548	0.961071	0.535821	0.554855		0.989063	0
DDX5	MIEF1	0.175833	0.988965	0.994359	0.139025	0.997447	-0.00901213	7.62038	3.17084	616999	32223	10221	1743	1706	87524922	60277	0	0	0	0	0	0	0	0	22	chr22q	39509116	17	chr17q	64502560		0	0	0.998396	0.980213	0.938862	0.579268	0.555416		0.991273	0
ESCO2	PAXIP1	0.165755	0.956312	0.961253	0.136116	0.997447	-0.0437646	4.3941	2.98881	801167	377416	276059	2184	1707	134346823	406075	0	0	0	0	0	0	0	0	7	chr7q	154973550	8	chr8p	27795817		0	0	0.998522	0.996255	0.994695	0.607221	0.555416		0.99622	0
TSEN2	RPL32	0.162908	0.979	0.983365	0.133353	0.997447	0.00603076	4.78371	2.93739	863755	103336	64489	2737	1708	59480830	306843	0	0	0	0	0	0	0	0	3	chr3p	12838034	3	chr3p	12509928	328106	1	0	0.998547	0.99155	0.9856	0.626761	0.555975		0.995764	0
LRCH1	ARHGEF39	0.131135	0.92333	0.909536	0.13999	0.997447	0.016017	2.25504	2.36351	2076778	994114	1130021	1640	1709	42212764	2956183	0	0	0	0	0	0	0	0	9	chr9p	35662269	13	chr13q	46653106		0	0		0.997661		0.576779	0.555975			0
RHOB	HS6ST2	0.122024	0.897431	0.922177	0.139187	0.997447	0.0110514	3.23728	2.19894	2710642	1625069	882913	1731	1710	50521972	1064455	0	0	0	0	0	0	0	0	X	chrXq	132793692	2	chr2p	20448257		0	0			0.997129	0.578755	0.555975			0
FGF11	PHYKPL	0.121582	0.905707	0.933295	0.140455	0.997447	-0.00607182	3.17404	2.19097	2746116	1411078	684448	1591	1711	82094039	1129815	0	0	0	0	0	0	0	0	5	chr5q	178219983	17	chr17p	7441618		0	0			0.996791	0.573957	0.555975			0
GON4L	ASH1L	0.111489	0.910895	0.957836	0.13668	0.997447	-0.0133295	4.56661	2.00866	3719191	1282757	318581	2092	1712	95271036	357713	0	0	0	0	0	0	0	0	1	chr1q	155449235	1	chr1q	155802272	353037	1	0			0.995152	0.605117	0.556533		0.996005	0
DAAM2	TTLL11	0.096095	0.907807	0.948489	0.136857	0.997447	0.0242462	3.63626	1.73062	5972621	1358385	445549	2064	1713	30066991	743904	0	0	0	0	0	0	0	0	9	chr9q	121954491	6	chr6p	39848622		0	0			0.996006	0.604911	0.556533		0.99712	0
BYSL	GALNT1	0.0945613	0.849419	0.87779	0.137221	0.997447	0.0387891	3.03674	1.70292	6264584	3072138	1841953	2006	1714	14441240	1289999	0	0	0	0	0	0	0	0	18	chr18q	35646378	6	chr6p	41920902		0	0				0.60113	0.556533			0
FKBP2	SOCS2	0.0925067	0.742444	0.748744	0.137798	0.997447	-0.0503438	2.66329	1.66581	6678561	7361207	5928685	1919	1715	138653558	1884892	0	0	0	0	0	0	0	0	12	chr12q	93598102	11	chr11q	64242615		0	0				0.591647	0.556533			0
ZMYM3	SLCO4A1	0.0848983	0.713745	0.726386	0.137218	0.997447	0.0244402	2.25893	1.52839	8466586	8749891	6828113	2007	1716	29808052	2943110	0	0	0	0	0	0	0	0	20	chr20q	62666622	X	chrXq	71247457		0	0				0.60113	0.556533			0
LENG8	ZNF222	0.0837504	0.802396	0.858808	0.142692	0.997447	0.00477464	2.28693	1.50766	8772636	4786286	2325163	1378	1717	61786620	2850263	0	0	0	0	0	0	0	0	19	chr19q	44029244	19	chr19q	54455608	10426364	0	0				0.559459	0.556533			0
OTX1	PCOLCE	0.0816602	0.625381	0.716792	0.137915	0.997447	0.00772595	1.51916	1.46991	9360275	13692792	7231211	1895	1718	56406901	7324038	0	0	0	0	0	0	0	0	7	chr7q	100605269	2	chr2p	63053783		0	0				0.590909	0.556533			0
DDA1	BOD1L1	0.0716972	0.666104	0.625381	0.135977	0.997447	0.0158453	1.01037	1.28996	12716638	11283927	11678101	2208	1719	42488449	14776523	0	0	0	0	0	0	0	0	4	chr4p	13598232	19	chr19p	17316430		0	0				0.606987	0.556533			0
JTB	RPS27	0.068327	0.645887	0.764926	0.131508	0.997447	0.0173509	4.0488	1.22908	14084842	12451309	5315097	3237	1720	40098244	529484	0	0	0	0	0	0	0	0	1	chr1q	153991458	1	chr1q	153975972	15486	1	0				0.643592	0.557089		0.996615	0
TOPORS	EIF3D	0.0682074	0.712303	0.846702	0.134371	0.997447	-0.0324693	2.54269	1.22692	14135526	8823463	2655591	2508	1721	123589684	2143915	0	0	0	0	0	0	0	0	22	chr22q	36520010	9	chr9p	32546565		0	0				0.621762	0.557089			0
TBC1D31	CHD1	0.0662365	0.60574	0.560117	0.141016	0.997447	0.0734988	1.10849	1.19133	14999446	14942510	15587828	1536	1722	1189801	12843221	0	0	0	0	0	0	0	0	5	chr5q	98891496	8	chr8q	123118940		0	0				0.571979	0.557089			0
PAOX	GALK2	0.0639693	0.670922	0.681916	0.140051	0.997447	-0.0294318	1.27086	1.15038	16053021	11015078	8796252	1632	1723	119914306	10236847	0	0	0	0	0	0	0	0	15	chr15q	49261757	10	chr10q	133385478		0	0				0.576441	0.557089			0
[truncated: 22,363 more rows]

## Sheet: legend
column_label	description
buffered_gene	Buffered partner of the predicted gene pair
[truncated: 41 more rows]
