# Supplementary material for: BaCoN (Balanced Correlation Network) improves prediction of gene buffering
Source: Mol Syst Biol. 2025 Apr 22;21(7):807–24. doi: 10.1038/s44320-025-00103-7 (PMC12222496; doi:10.1038/s44320-025-00103-7)
Supplement: Supplementary file 3 — Dataset EV2 [file 44320_2025_103_MOESM3_ESM.xlsx]

## Sheet: data
buffered_gene	buffering_gene	Cholesky_BaCoN	PCC	PCC_z_score	Cholesky_BaCoN_rank	ensembl_paralog	ohnolog	anvar	anvar_standard	dekegel	dekegel_val	ito	thompson	buffering_chr	buffering_chr_arm	buffered_chr	buffered_chr_arm	Cholesky_BaCoN_FDR
FAM50A	FAM50B	0.999918	0.771179	13.9238	1	1	0	1	1	1	1	0	1	6	chr6p	X	chrXq	0
RPP25L	RPP25	0.999918	0.743685	13.4272	2	1	0	1	0	1	0	0	0	15	chr15q	9	chr9p	0
EIF1AX	EIF1AY	0.999918	0.742601	13.4077	3	1	0	0	0	0	0	0	0	Y	chrYq	X	chrXp	0
DDX3X	DDX3Y	0.999918	0.734922	13.269	4	1	0	0	0	0	0	0	0	Y	chrYq	X	chrXp	0
CDS2	CDS1	0.999918	0.674175	12.1718	5	1	1	0	1	0	0	0	1	4	chr4q	20	chr20p	0
ATP1B3	ATP1B1	0.999918	0.63871	11.5312	6	1	1	1	0	1	0	0	0	1	chr1q	3	chr3q	0
DNAJC19	DNAJC15	0.999918	0.621445	11.2194	7	1	1	1	0	1	0	0	0	13	chr13q	3	chr3q	0
TTC7A	TTC7B	0.999918	0.614111	11.0869	8	1	1	0	1	1	0	0	1	14	chr14q	2	chr2p	0
INTS6	INTS6L	0.999918	0.609261	10.9993	9	1	0	0	0	1	0	0	0	X	chrXq	13	chr13q	0
RAB6A	RAB6B	0.999918	0.603562	10.8964	10	1	1	1	0	0	0	0	0	3	chr3q	11	chr11q	0
EFR3A	EFR3B	0.999918	0.602099	10.8699	11	1	1	0	0	0	0	0	0	2	chr2p	8	chr8q	0
ATP6V0E1	ATP6V0E2	0.999918	0.563581	10.1742	12	1	1	1	0	0	0	0	0	7	chr7q	5	chr5q	0
NMT1	NMT2	0.999918	0.561916	10.1442	13	1	1	0	0	1	0	0	0	10	chr10p	17	chr17q	0
MYBL2	MYBL1	0.999918	0.550717	9.9419	14	1	1	1	0	0	0	0	0	8	chr8q	20	chr20q	0
PRDX1	PRDX2	0.999918	0.499009	9.00796	15	1	1	1	0	1	0	0	0	19	chr19p	1	chr1p	0
SLC2A1	SLC2A3	0.999918	0.495862	8.95112	16	1	1	1	0	1	0	0	0	12	chr12p	1	chr1p	0
EAF1	EAF2	0.999918	0.493773	8.91338	17	1	1	1	1	1	0	0	1	3	chr3q	3	chr3p	0
GSPT1	GSPT2	0.999918	0.489408	8.83454	19	1	0	0	0	1	0	0	0	X	chrXp	16	chr16p	0
RRAGC	RRAGD	0.999918	0.488743	8.82253	20	1	1	0	0	1	0	0	0	6	chr6q	1	chr1p	0
ATP6V1G1	ATP6V1G2	0.999918	0.48547	8.76342	21	1	1	0	0	0	0	0	0	6	chr6p	9	chr9q	0
SLF1	SIMC1	0.999918	0.484671	8.74899	22	0	0	0	0	0	0	0	0	5	chr5q	5	chr5q	0
UAP1	UAP1L1	0.999918	0.48246	8.70906	23	1	1	0	1	1	0	1	1	9	chr9q	1	chr1q	0
CYB5B	CYB5A	0.999918	0.481312	8.68832	24	1	1	0	0	1	0	0	0	18	chr18q	16	chr16q	0
CFL1	DSTN	0.999918	0.478552	8.63847	25	1	0	0	0	0	0	0	0	20	chr20p	11	chr11q	0
MCL1	BCL2L1	0.999918	0.478393	8.6356	26	1	0	0	1	0	0	0	0	20	chr20q	1	chr1q	0
ARHGEF7	ARHGEF6	0.999918	0.473868	8.55387	27	1	1	0	0	1	0	0	0	X	chrXq	13	chr13q	0
LDHA	LDHB	0.999918	0.473145	8.54081	28	1	1	1	1	1	0	0	0	12	chr12p	11	chr11p	0
COPG1	COPG2	0.999918	0.467364	8.4364	29	1	1	1	0	0	0	0	0	7	chr7q	3	chr3q	0
MYH9	MYH10	0.999918	0.464018	8.37597	30	1	1	0	0	1	0	0	0	17	chr17p	22	chr22q	0
SLC16A1	SLC16A3	0.999918	0.462895	8.35568	31	1	1	1	1	1	0	0	0	17	chr17q	1	chr1p	0
CEPT1	CHPT1	0.999918	0.458532	8.27687	32	1	1	1	0	1	0	0	0	12	chr12q	1	chr1p	0
TBL1XR1	TBL1X	0.999918	0.452829	8.17387	33	1	1	1	1	1	0	0	0	X	chrXp	3	chr3q	0
PTK2	PTK2B	0.999918	0.451274	8.14578	34	1	0	0	0	1	0	0	0	8	chr8p	8	chr8q	0
NXT1	NXT2	0.999918	0.445917	8.04902	35	1	0	1	0	1	0	0	0	X	chrXq	20	chr20p	0
OXSR1	STK39	0.999918	0.42479	7.66743	36	1	1	1	0	0	0	1	0	2	chr2q	3	chr3p	0
SMARCA2	SMARCA4	0.999918	0.423637	7.64661	37	1	1	0	0	1	1	0	1	19	chr19p	9	chr9p	0
PPP2CA	PPP2CB	0.999918	0.420309	7.58649	38	1	1	0	0	0	0	0	0	8	chr8p	5	chr5q	0
TIMM17A	TIMM17B	0.999918	0.412587	7.44703	39	1	1	0	1	1	0	0	0	X	chrXp	1	chr1q	0
DNM2	DNM1	0.999918	0.410393	7.4074	40	1	1	0	0	0	0	0	0	9	chr9q	19	chr19p	0
PFN1	PFN2	0.999918	0.408698	7.37678	41	1	0	1	0	0	0	0	0	3	chr3q	17	chr17p	0
SRD5A3	HTATIP2	0.999918	0.406604	7.33896	42	0	0	0	0	0	0	0	0	11	chr11p	4	chr4q	0
ATP1A1	ATP1A3	0.999918	0.403221	7.27786	43	1	1	0	0	0	0	0	0	19	chr19q	1	chr1p	0
ATP6V0A2	ATP6V0A1	0.999918	0.399403	7.2089	44	1	1	1	1	1	0	1	0	17	chr17q	12	chr12q	0
FERMT2	FERMT1	0.999918	0.390771	7.05298	45	1	1	0	0	1	0	0	0	20	chr20p	14	chr14q	0
AGPAT1	AGPAT2	0.999918	0.383619	6.9238	46	1	1	1	0	1	0	0	0	9	chr9q	6	chr6p	0
ATL2	ATL3	0.999918	0.383416	6.92014	47	1	1	0	0	0	0	0	0	11	chr11q	2	chr2p	0
HSPA8	HSPA1A	0.999918	0.382571	6.90488	48	1	0	0	0	1	0	0	0	6	chr6p	11	chr11q	0
FERMT1	FERMT2	0.999918	0.379292	6.84566	49	1	1	0	0	1	0	0	0	14	chr14q	20	chr20p	0
ACSL3	ACSL1	0.999918	0.379052	6.84133	50	1	0	0	0	0	0	0	0	4	chr4q	2	chr2q	0
GFPT1	GFPT2	0.999918	0.376017	6.78651	51	1	1	0	1	0	0	0	0	5	chr5q	2	chr2p	0
MAGOH	MAGOHB	0.999918	0.373751	6.74559	52	1	0	1	0	0	1	0	0	12	chr12p	1	chr1p	0
FBXW11	BTRC	0.999918	0.36879	6.65598	53	1	1	1	0	0	0	0	0	10	chr10q	5	chr5q	0
UBIAD1	SQLE	0.999918	0.368124	6.64395	54	0	0	0	0	0	0	0	0	8	chr8q	1	chr1p	0
STRIP1	STRIP2	0.999918	0.367373	6.63039	55	1	1	0	0	0	0	0	0	7	chr7q	1	chr1p	0
CDK4	CDK6	0.999918	0.366938	6.62253	56	1	1	1	1	1	0	0	0	7	chr7q	12	chr12q	0
EMC4	EMC10	0.999918	0.361472	6.52379	57	0	0	0	0	0	0	0	0	19	chr19q	15	chr15q	0
ATP6V1B2	ATP6V1B1	0.999918	0.360658	6.5091	58	1	1	0	1	0	0	0	0	2	chr2p	8	chr8p	0
RBBP7	RBBP4	0.999918	0.351567	6.3449	59	1	0	0	1	0	0	0	0	1	chr1p	X	chrXp	0
ACTR1A	ACTR1B	0.999918	0.348146	6.28311	60	1	1	0	0	0	0	0	0	2	chr2q	10	chr10q	0
PABPC1	PABPC4	0.999918	0.347796	6.27678	61	1	1	0	0	0	0	0	0	1	chr1p	8	chr8q	0
SLC25A28	SLC25A37	0.999918	0.34669	6.2568	62	1	1	1	1	0	0	0	1	8	chr8p	10	chr10q	0
PRPS1	PRPS2	0.999918	0.346684	6.2567	63	1	1	1	1	0	0	1	0	X	chrXp	X	chrXq	0
DDX39B	DDX39A	0.999918	0.344588	6.21884	64	1	1	1	1	0	0	0	0	19	chr19p	6	chr6p	0
VRK1	VRK2	0.999918	0.335274	6.05062	67	1	1	0	0	1	0	0	0	2	chr2p	14	chr14q	0
STAMBP	VPS35L	0.999918	0.331951	5.99059	68	0	0	0	0	0	0	0	0	16	chr16p	2	chr2p	0
SMARCA4	SMARCA2	0.999918	0.330572	5.9657	69	1	1	0	0	1	1	0	1	9	chr9p	19	chr19p	0
MAGT1	TUSC3	0.999918	0.329304	5.94279	70	1	1	1	0	0	0	0	0	8	chr8p	X	chrXq	0
ELL	ELL2	0.999918	0.328291	5.9245	71	1	1	0	0	0	0	0	0	5	chr5q	19	chr19p	0
GAK	DNAJC6	0.999918	0.322824	5.82575	72	1	1	1	0	0	0	0	0	1	chr1p	4	chr4p	0
CSTF2	CSTF2T	0.999918	0.322112	5.8129	73	1	0	1	1	0	0	0	1	10	chr10q	X	chrXq	0
TFDP1	TFDP2	0.999918	0.320767	5.7886	75	1	1	0	0	0	0	0	0	3	chr3q	13	chr13q	0
ASF1B	ASF1A	0.999918	0.31864	5.75018	76	1	1	1	1	0	0	0	1	6	chr6q	19	chr19p	0
SEC23B	SEC23A	0.999918	0.318372	5.74534	77	1	1	1	1	0	0	1	0	14	chr14q	20	chr20p	0
DMXL1	DMXL2	0.999918	0.316593	5.71321	78	1	1	0	0	1	0	1	0	15	chr15q	5	chr5q	0
HNRNPH1	HNRNPF	0.999918	0.314138	5.66886	79	1	0	0	0	0	0	0	0	10	chr10q	5	chr5q	0
PPA1	PPA2	0.999918	0.309871	5.5918	80	1	1	0	0	0	0	0	0	4	chr4q	10	chr10q	0
DYNLL1	DYNLL2	0.999918	0.309023	5.57648	81	1	0	1	0	0	0	0	0	17	chr17q	12	chr12q	0
EIF4A1	EIF4A2	0.999918	0.308312	5.56363	82	1	1	0	0	0	0	0	0	3	chr3q	17	chr17p	0
PAK2	PAK1	0.999918	0.302906	5.46598	83	1	1	1	0	1	0	1	0	11	chr11q	3	chr3q	0
ATP6V1C1	ATP6V1C2	0.999918	0.293537	5.29678	85	1	1	0	0	0	0	0	0	2	chr2p	8	chr8q	0
PELO	FOCAD	0.999918	0.292246	5.27345	86	0	0	0	0	0	0	0	0	9	chr9p	5	chr5q	0
NAPG	NAPA	0.999918	0.291959	5.26826	87	1	0	0	0	0	0	0	0	19	chr19q	18	chr18p	0
BRIP1	ALDH2	0.999918	0.291953	5.26816	88	0	0	0	0	0	0	0	0	12	chr12q	17	chr17q	0
IDH3A	IDH2	0.999918	0.288015	5.19704	91	0	0	0	0	0	0	0	0	15	chr15q	15	chr15q	0
SLC16A3	SLC16A1	0.999918	0.287381	5.18558	92	1	1	1	1	1	0	0	0	1	chr1p	17	chr17q	0
IMPDH2	IMPDH1	0.999918	0.283718	5.11942	93	1	1	0	0	0	0	0	0	7	chr7q	3	chr3p	0
AIFM1	CHCHD4	0.999918	0.279724	5.04728	94	0	0	0	0	0	0	0	0	3	chr3p	X	chrXq	0
PPP2R1A	PPP2R1B	0.999918	0.277701	5.01075	95	1	0	1	0	0	0	0	0	11	chr11q	19	chr19q	0
CHMP3	CHMP2A	0.999918	0.275865	4.97758	96	1	0	0	0	0	0	0	0	19	chr19q	2	chr2p	0
PAPSS1	PAPSS2	0.999918	0.275823	4.97683	97	1	1	0	1	0	0	0	0	10	chr10q	4	chr4q	0
RRAGA	RRAGB	0.999918	0.275601	4.97282	98	1	0	0	0	0	0	0	0	X	chrXp	9	chr9p	0
PMM2	PMM1	0.999918	0.274201	4.94753	99	1	1	1	0	0	0	0	0	22	chr22q	16	chr16p	0
ZFP36L1	ZFP36L2	0.999918	0.264869	4.77897	101	1	1	0	0	0	0	0	0	2	chr2p	14	chr14q	0
CAB39	CAB39L	0.999918	0.264758	4.77697	102	1	1	1	0	1	0	0	0	13	chr13q	2	chr2q	0
UBP1	TFCP2	0.999918	0.260366	4.69765	103	1	1	0	0	1	0	0	0	12	chr12q	3	chr3p	0
ITPA	PUDP	0.999918	0.259547	4.68286	105	0	0	0	0	0	0	0	0	X	chrXp	20	chr20p	0
EIF1	EIF1B	0.999918	0.254402	4.58992	106	1	1	1	1	0	0	0	0	3	chr3p	17	chr17q	0
UBE2S	UBE2C	0.999918	0.254138	4.58516	107	1	0	0	0	0	0	0	0	20	chr20q	19	chr19q	0
PTP4A2	PTP4A1	0.999918	0.250943	4.52745	108	1	1	1	1	0	0	0	0	6	chr6q	1	chr1p	0
HDAC2	HDAC1	0.999918	0.25025	4.51492	109	1	1	1	1	1	0	1	0	1	chr1p	6	chr6q	0
WNK1	WNK2	0.999918	0.242488	4.37473	110	1	1	0	0	0	0	0	0	9	chr9q	12	chr12p	0
NRBP1	NRBP2	0.999918	0.237255	4.28022	112	1	1	0	0	0	0	0	0	8	chr8q	2	chr2p	0
DYNC1LI2	DYNC1LI1	0.999918	0.231015	4.16751	113	1	1	1	1	0	0	0	0	3	chr3p	16	chr16q	0
PDS5B	PDS5A	0.999918	0.228131	4.11543	114	1	1	1	0	1	0	0	0	4	chr4p	13	chr13q	0
IRS1	IRS2	0.999918	0.227738	4.10833	115	1	1	0	0	1	0	1	0	13	chr13q	2	chr2q	0
STAG1	STAG2	0.999918	0.222651	4.01646	116	1	1	1	0	1	1	0	0	X	chrXq	3	chr3q	0
REEP4	REEP3	0.999918	0.220204	3.97224	117	1	0	1	0	0	0	0	0	10	chr10q	8	chr8p	0
NFE2L1	NFE2L3	0.999918	0.216364	3.90289	118	1	1	0	0	0	0	1	0	7	chr7p	17	chr17q	0
NAA15	NAA16	0.999918	0.215174	3.8814	119	1	1	0	0	1	0	0	0	13	chr13q	4	chr4q	0
AP1B1	AP2B1	0.999918	0.212677	3.8363	120	1	1	0	1	0	0	1	0	17	chr17q	22	chr22q	0
SNAI2	SNAI1	0.999918	0.212519	3.83344	121	1	1	0	0	1	0	0	0	20	chr20q	8	chr8q	0
FAM50B	FAM50A	0.999918	0.209576	3.78029	123	1	0	1	1	1	1	0	1	X	chrXq	6	chr6p	0
PCGF3	PCGF5	0.999918	0.207149	3.73645	125	1	0	0	0	0	0	1	0	10	chr10q	4	chr4p	0
XYLT2	XYLT1	0.999918	0.207056	3.73478	126	1	1	0	0	0	0	0	0	16	chr16p	17	chr17q	0
HSD17B12	LDAH	0.999918	0.200176	3.61052	127	0	0	0	0	0	0	0	0	2	chr2p	11	chr11p	0
RANBP10	RANBP9	0.999918	0.198116	3.57331	128	1	1	0	0	0	0	0	0	6	chr6p	16	chr16q	0
HDAC1	HDAC2	0.999918	0.194195	3.50248	129	1	1	1	1	1	0	1	0	6	chr6q	1	chr1p	0
PDCD2	RPS2	0.999918	0.193968	3.49837	130	0	0	0	0	0	0	0	0	16	chr16p	6	chr6q	0
SAMD4B	SAMD4A	0.999918	0.193597	3.49168	132	1	1	0	0	0	0	0	0	14	chr14q	19	chr19q	0
PTDSS1	PISD	0.999918	0.17888	3.22587	133	0	0	0	0	0	0	0	0	22	chr22q	8	chr8q	0
TFDP2	TFDP1	0.999918	0.175804	3.17031	135	1	1	0	0	0	0	0	0	13	chr13q	3	chr3q	0
HK2	HK1	0.999918	0.173447	3.12774	137	1	1	1	0	1	0	1	0	10	chr10q	2	chr2p	0
IPO11	EIF4A3	0.999918	0.167511	3.02052	139	0	0	0	0	0	0	0	0	17	chr17q	5	chr5q	0
CWF19L1	GCFC2	0.999918	0.166362	2.99977	140	0	0	0	0	0	0	0	0	2	chr2p	10	chr10q	0
TRUB1	ATP5MC2	0.999918	0.156046	2.81344	142	0	0	0	0	0	0	0	0	12	chr12q	10	chr10q	0
TRAPPC2L	TRAPPC2B	0.999918	0.150403	2.71152	143	1	0	0	0	0	0	0	0	19	chr19q	16	chr16q	0
DERL2	DERL3	0.999918	0.14996	2.70352	144	1	1	0	0	0	0	0	0	22	chr22q	17	chr17p	0
TIMM10B	AGK	0.999918	0.148897	2.68433	145	0	0	0	0	0	0	0	0	7	chr7q	11	chr11p	0
CYB5A	UBE2M	0.999918	0.148321	2.67392	146	0	0	0	0	0	0	0	0	19	chr19q	18	chr18q	0
PRPS2	PRPS1	0.999918	0.144533	2.60549	147	1	1	1	1	0	0	1	0	X	chrXq	X	chrXp	0
NOP9	RBM19	0.999918	0.143599	2.58863	148	0	0	0	0	0	0	0	0	12	chr12q	14	chr14q	0
RBM5	RBM10	0.999918	0.137006	2.46954	150	1	1	0	0	1	0	0	0	X	chrXp	3	chr3p	0
GNB1	GNB4	0.999918	0.128136	2.30933	152	1	1	0	0	0	0	0	0	3	chr3q	1	chr1p	0
LDHB	LDHA	0.999918	0.0857033	1.54293	155	1	1	1	1	1	0	0	0	11	chr11p	12	chr12p	0
ORC4	GMPPA	0.999918	0.0701277	1.26161	157	0	0	0	0	0	0	0	0	2	chr2q	2	chr2q	0
SETDB2	ATP5MC3	0.999918	0.0617567	1.11041	158	0	0	0	0	0	0	0	0	2	chr2q	13	chr13q	0
YAP1	WWTR1	0.999918	0.0517784	0.930188	159	1	1	0	0	0	0	0	0	3	chr3q	11	chr11q	0
CHMP4B	CHMP4C	0.999876	0.57699	10.4164	164	1	1	0	0	0	0	0	0	8	chr8q	20	chr20q	0.00699301
YRDC	GJA1	0.999876	0.565766	10.2137	165	0	0	0	0	0	0	0	0	6	chr6q	1	chr1p	0.00699301
POP7	RPP25	0.999876	0.520284	9.39222	166	0	0	0	0	0	0	0	0	15	chr15q	7	chr7q	0.00699301
SNAP23	SNAP25	0.999876	0.484361	8.74338	167	1	1	0	0	0	0	0	0	20	chr20p	15	chr15q	0.00694444
RPS4X	RPS4Y1	0.999876	0.478409	8.63589	168	1	0	1	1	0	0	0	0	Y	chrYp	X	chrXq	0.00689655
PSMB6	PSMB9	0.999876	0.473186	8.54154	169	1	1	0	1	1	0	0	0	6	chr6p	17	chr17p	0.00684932
ELMO2	ELMO3	0.999876	0.421109	7.60094	170	1	1	0	0	1	0	0	0	16	chr16q	20	chr20q	0.00680272
ACO2	ACO1	0.999876	0.384359	6.93717	171	1	0	0	0	0	0	0	0	9	chr9p	22	chr22q	0.00675676
RHOA	RHOB	0.999876	0.368358	6.64817	172	1	1	1	0	1	0	0	0	2	chr2p	3	chr3p	0.00671141
WDR77	MTAP	0.999876	0.355001	6.40692	173	0	0	0	0	0	0	0	0	9	chr9p	1	chr1p	0.00671141
IREB2	ACO1	0.999876	0.352351	6.35907	174	1	1	1	0	0	0	0	0	9	chr9p	15	chr15q	0.00666667
CHMP4B	CHMP4A	0.999876	0.351985	6.35244	175	1	0	0	0	0	0	0	0	14	chr14q	20	chr20q	0.00662252
FERMT1	FADS1	0.999876	0.34656	6.25446	176	0	0	0	0	0	0	0	0	11	chr11q	20	chr20p	0.00662252
VPS26A	VPS26B	0.999876	0.345637	6.23779	177	1	1	1	0	1	0	0	0	11	chr11q	10	chr10q	0.00657895
CRK	CRKL	0.999876	0.324269	5.85185	178	1	1	1	1	0	0	0	0	22	chr22q	17	chr17p	0.00653595
CCND1	CCND3	0.999876	0.319709	5.76949	179	1	1	0	0	0	0	0	0	6	chr6p	11	chr11q	0.00649351
CCND1	CCND2	0.999876	0.319075	5.75803	180	1	1	0	0	1	0	0	0	12	chr12p	11	chr11q	0.00645161
EAF1	IQCB1	0.999876	0.308232	5.56219	181	0	0	0	0	0	0	0	0	3	chr3q	3	chr3p	0.00645161
KDSR	ERMP1	0.999876	0.299893	5.41157	182	0	0	0	0	0	0	0	0	9	chr9p	18	chr18q	0.00645161
PPIL1	NSRP1	0.999876	0.293241	5.29143	184	0	0	0	0	0	0	0	0	17	chr17q	6	chr6p	0.0128205
HBS1L	FOCAD	0.999876	0.287485	5.18746	186	0	0	0	0	0	0	0	0	9	chr9p	6	chr6q	0.0127389
ELMO2	ELMO1	0.999876	0.279601	5.04507	187	1	1	0	0	1	0	0	0	7	chr7p	20	chr20q	0.0126582
ARF4	ARF5	0.999876	0.278694	5.02869	188	1	1	1	0	0	0	0	0	7	chr7q	3	chr3p	0.0125786
ENO1	ENO2	0.999876	0.274313	4.94956	189	1	1	0	0	0	1	0	0	12	chr12p	1	chr1p	0.0125
PRMT5	MTAP	0.999876	0.272954	4.925	190	0	0	0	0	0	0	0	0	9	chr9p	14	chr14q	0.0125
ALDOA	ALDOC	0.999876	0.270722	4.88469	191	1	1	0	0	0	0	0	0	17	chr17q	16	chr16p	0.0124224
RBM27	RBM26	0.999876	0.263831	4.76023	192	1	1	0	0	1	0	0	0	13	chr13q	5	chr5q	0.0123457
SLC7A1	SLC7A2	0.999876	0.24852	4.48369	193	1	1	0	0	0	0	0	0	8	chr8p	13	chr13q	0.0122699
DDX5	DDX17	0.999876	0.247548	4.46613	194	1	1	0	1	0	1	0	0	22	chr22q	17	chr17q	0.0121951
CUL4B	CUL4A	0.999876	0.241164	4.35082	195	1	1	1	1	1	0	1	0	13	chr13q	X	chrXq	0.0121212
FBXO42	PPP2R1A	0.999876	0.24063	4.34118	196	0	0	0	0	0	0	0	0	19	chr19q	1	chr1p	0.0121212
SUCLG1	ACOT9	0.999876	0.237149	4.27831	197	0	0	0	0	0	0	0	0	X	chrXp	2	chr2p	0.0121212
WDR1	CFL1	0.999876	0.228761	4.12681	200	0	0	0	0	0	0	0	0	11	chr11q	4	chr4p	0.011976
KHSRP	FUBP1	0.999876	0.228333	4.11907	201	1	1	1	1	0	0	0	0	1	chr1p	19	chr19p	0.0119048
CYB5R4	SOD1	0.999876	0.216308	3.90189	202	0	0	0	0	0	0	0	0	21	chr21q	6	chr6q	0.0119048
CCDC6	PPP2R1A	0.999876	0.215563	3.88842	203	0	0	0	0	0	0	0	0	19	chr19q	10	chr10q	0.0119048
NBAS	USE1	0.999876	0.214108	3.86215	204	0	0	0	0	0	0	0	0	19	chr19p	2	chr2p	0.0119048
HSPA13	SPCS3	0.999876	0.213806	3.85669	205	0	0	0	0	0	0	0	0	4	chr4q	21	chr21q	0.0119048
NCDN	PRPF8	0.999876	0.208757	3.76549	206	0	0	0	0	0	0	0	0	17	chr17p	1	chr1p	0.0119048
EIF5A	EIF5A2	0.999876	0.197692	3.56565	207	1	0	0	0	0	0	0	0	3	chr3q	17	chr17p	0.0118343
TRPM7	SLC5A3	0.999876	0.19278	3.47692	208	0	0	0	0	0	0	0	0	21	chr21q	15	chr15q	0.0118343
SMARCC2	SMARCC1	0.999876	0.188006	3.39069	209	1	0	1	0	0	1	0	0	3	chr3p	12	chr12q	0.0117647
TIMM22	CHCHD5	0.999876	0.185422	3.34402	210	0	0	0	0	0	0	0	0	2	chr2q	17	chr17p	0.0117647
NUP50	RAN	0.999876	0.177367	3.19854	213	0	0	0	0	0	0	0	0	12	chr12q	22	chr22q	0.0116279
LDAH	HSD17B12	0.999876	0.171023	3.08395	214	0	0	0	0	0	0	0	0	11	chr11p	2	chr2p	0.0116279
MSTO1	CCT6A	0.999876	0.168822	3.0442	215	0	0	0	0	0	0	0	0	7	chr7p	1	chr1q	0.0116279
CD46	GNE	0.999876	0.166646	3.00489	217	0	0	0	0	0	0	0	0	9	chr9p	1	chr1q	0.0115607
ZNF574	RPL10	0.999876	0.16658	3.00371	218	0	0	0	0	0	0	0	0	X	chrXq	19	chr19q	0.0115607
E2F1	E2F3	0.999876	0.152867	2.75603	220	1	1	0	0	0	0	0	0	6	chr6p	20	chr20q	0.0171429
VPS45	VAMP8	0.999876	0.152644	2.752	221	0	0	0	0	0	0	0	0	2	chr2p	1	chr1q	0.0171429
APEX2	TDP1	0.999876	0.139167	2.50857	224	0	0	0	0	0	0	0	0	14	chr14q	X	chrXp	0.0169492
SLC7A1	SLC7A6	0.999876	0.133023	2.39761	227	1	0	0	0	0	0	0	0	16	chr16q	13	chr13q	0.0166667
AHCYL1	AHCYL2	0.999876	0.128449	2.31499	228	1	1	0	0	0	0	0	0	7	chr7q	1	chr1p	0.0165746
CHML	CHM	0.999876	0.127902	2.30512	229	1	0	1	0	1	0	0	1	X	chrXq	1	chr1q	0.0164835
RAC1	RAC2	0.999876	0.119883	2.16027	230	1	1	0	0	0	0	0	0	22	chr22q	7	chr7p	0.0163934
IPO4	IPO7	0.999876	0.11838	2.13313	231	0	0	0	0	0	0	0	0	11	chr11p	14	chr14q	0.0163934
CCDC136	MED7	0.999876	0.0998285	1.79806	234	0	0	0	0	0	0	0	0	5	chr5q	7	chr7q	0.0216216
UBE2F	UBE2M	0.999876	0.0951761	1.71403	235	0	0	0	0	0	0	0	0	19	chr19q	2	chr2q	0.0216216
TIMM22	SLC25A46	0.999876	0.0940281	1.69329	236	0	0	0	0	0	0	0	0	5	chr5q	17	chr17p	0.0216216
MYH14	AP3D1	0.999876	0.0826109	1.48708	237	0	0	0	0	0	0	0	0	19	chr19p	19	chr19q	0.0216216
GPX1	GGCT	0.999876	0.0730512	1.31441	239	0	0	0	0	0	0	0	0	7	chr7p	3	chr3p	0.0215054
DGCR2	ATP1B3	0.999876	0.0723289	1.30136	240	0	0	0	0	0	0	0	0	3	chr3q	22	chr22q	0.0215054
CYB5A	MZF1	0.999876	0.0534121	0.959694	241	0	0	0	0	0	0	0	0	19	chr19q	18	chr18q	0.0215054
TUBB4B	TUBB	0.999835	0.389114	7.02306	242	1	1	0	0	0	0	0	0	6	chr6p	9	chr9q	0.0213904
SPICE1	HYLS1	0.999835	0.287815	5.19342	243	0	0	0	0	0	0	0	0	11	chr11q	3	chr3q	0.0213904
MAN1A2	MAN1A1	0.999835	0.264563	4.77346	244	1	1	0	0	1	0	0	0	6	chr6q	1	chr1p	0.0212766
SUCLA2	ACOT9	0.999835	0.263176	4.7484	245	0	0	0	0	0	0	0	0	X	chrXp	13	chr13q	0.0212766
AGPAT1	EGFL7	0.999835	0.227337	4.10108	247	0	0	0	0	0	0	0	0	9	chr9q	6	chr6p	0.021164
SLC25A19	TPK1	0.999835	0.218744	3.94588	249	0	0	0	0	0	0	0	0	7	chr7q	17	chr17q	0.0210526
CUL4A	CUL4B	0.999835	0.21578	3.89234	250	1	1	1	1	1	0	1	0	X	chrXq	13	chr13q	0.0209424
DYNLT1	DYNLT3	0.999835	0.213363	3.84869	251	1	0	0	0	0	0	0	0	X	chrXp	6	chr6q	0.0208333
DDX5	TOMM22	0.999835	0.207915	3.75029	252	0	0	0	0	0	0	0	0	22	chr22q	17	chr17q	0.0208333
RNF25	RTN4IP1	0.999835	0.195713	3.5299	253	0	0	0	0	0	0	0	0	6	chr6q	2	chr2q	0.0208333
UBE2M	UBE2F	0.999835	0.191422	3.45239	254	0	0	0	0	0	0	0	0	2	chr2q	19	chr19q	0.0208333
PARVA	PARVB	0.999835	0.191292	3.45004	255	1	1	1	0	1	0	0	0	22	chr22q	11	chr11p	0.0207254
DHX35	GPATCH1	0.999835	0.161191	2.90638	257	0	0	0	0	0	0	0	0	19	chr19q	20	chr20q	0.0206186
DHRS7B	HSD17B12	0.999835	0.15573	2.80774	259	0	0	0	0	0	0	0	0	11	chr11p	17	chr17p	0.025641
ORC6	WIPF2	0.999835	0.154429	2.78423	260	0	0	0	0	0	0	0	0	17	chr17q	16	chr16q	0.025641
NMNAT1	NMNAT3	0.999835	0.143129	2.58014	262	1	0	0	0	1	0	1	0	3	chr3q	1	chr1p	0.0304569
BTBD9	ZNF658	0.999835	0.129353	2.33133	263	0	0	0	0	0	0	0	0	9	chr9q	6	chr6p	0.0304569
ARF1	ARF4	0.999835	0.127355	2.29524	264	1	0	0	0	0	0	0	0	3	chr3p	1	chr1q	0.030303
JUP	AP3D1	0.999835	0.118602	2.13714	265	0	0	0	0	0	0	0	0	19	chr19p	17	chr17q	0.030303
USP27X	USP22	0.999835	0.116887	2.10615	266	1	0	0	0	0	0	1	0	17	chr17p	X	chrXp	0.0301508
SIVA1	PCNA	0.999835	0.107486	1.93636	267	0	0	0	0	0	0	0	0	20	chr20p	14	chr14q	0.0301508
TMX1	LRRK1	0.999835	0.106661	1.92146	268	0	0	0	0	0	0	0	0	15	chr15q	14	chr14q	0.0301508
CYB5R3	UBE2M	0.999835	0.0974174	1.75451	269	0	0	0	0	0	0	0	0	19	chr19q	22	chr22q	0.0301508
INF2	ADORA1	0.999835	0.0818131	1.47267	271	0	0	0	0	0	0	0	0	1	chr1q	14	chr14q	0.03
JUP	CTNNA1	0.999835	0.0405761	0.727855	274	0	0	0	0	0	0	0	0	5	chr5q	17	chr17q	0.0346535
PSMB5	PSMB8	0.999794	0.383916	6.92917	276	1	1	1	0	0	0	0	0	6	chr6p	14	chr14q	0.0392157
SNAP23	SNAP29	0.999794	0.314278	5.6714	278	1	0	0	0	0	0	0	0	22	chr22q	15	chr15q	0.0436893
VPS4A	VPS4B	0.999794	0.305327	5.50973	279	1	1	1	1	1	1	0	0	18	chr18q	16	chr16q	0.0434783
EMC3	EMC10	0.999794	0.26	4.69104	282	0	0	0	0	0	0	0	0	19	chr19q	3	chr3p	0.0478469
FUBP1	KHSRP	0.999794	0.239225	4.3158	283	1	1	1	1	0	0	0	0	19	chr19p	1	chr1p	0.047619
IL13RA1	GSTO1	0.999794	0.211178	3.80923	285	0	0	0	0	0	0	0	0	10	chr10q	X	chrXq	0.0473934
ZNF236	RPS26	0.999794	0.202546	3.65332	286	0	0	0	0	0	0	0	0	12	chr12q	18	chr18q	0.0473934
COPE	COPA	0.999794	0.200146	3.60997	287	0	0	0	0	0	0	0	0	1	chr1q	19	chr19p	0.0473934
PRELID3B	PRELID3A	0.999794	0.190245	3.43113	288	1	1	0	0	0	0	0	0	18	chr18p	20	chr20q	0.0471698
WWTR1	DCUN1D5	0.999794	0.170237	3.06976	289	0	0	0	0	0	0	0	0	11	chr11q	3	chr3q	0.0471698
HEATR3	RPL5	0.999794	0.152675	2.75255	293	0	0	0	0	0	0	0	0	1	chr1p	16	chr16q	0.055814
ECHS1	HSD17B8	0.999794	0.141241	2.54604	294	0	0	0	0	0	0	0	0	6	chr6p	10	chr10q	0.055814
EPC1	EPC2	0.999794	0.137504	2.47855	295	1	1	0	1	0	0	0	0	2	chr2q	10	chr10p	0.0555556
RBSN	VAMP8	0.999794	0.128373	2.31362	296	0	0	0	0	0	0	0	0	2	chr2p	3	chr3p	0.0555556
PITPNC1	NDUFA4L2	0.999794	0.110322	1.98758	297	0	0	0	0	0	0	0	0	12	chr12q	17	chr17q	0.0555556
UBE2F	MZF1	0.999794	0.0302017	0.540474	298	0	0	0	0	0	0	0	0	19	chr19q	2	chr2q	0.0555556
ARID1B	ARID1A	0.999794	0.00438624	0.0742017	300	1	1	1	0	1	1	1	0	1	chr1p	6	chr6q	0.0550459
ZFX	RPS4Y1	0.999753	0.427226	7.71143	303	0	0	0	0	0	0	0	0	Y	chrYp	X	chrXp	0.0636364
PSMB5	PSMB9	0.999753	0.375005	6.76822	304	1	0	0	0	0	0	0	0	6	chr6p	14	chr14q	0.0633484
CTBP1	CTBP2	0.999753	0.364367	6.57608	305	1	1	1	1	1	0	0	0	10	chr10q	4	chr4p	0.0630631
TRA2B	TRA2A	0.999753	0.262006	4.72726	306	1	1	1	1	0	0	0	0	7	chr7p	3	chr3q	0.0627803
EXOC6	EXOC6B	0.999753	0.256848	4.6341	307	1	1	0	0	1	0	0	0	2	chr2p	10	chr10q	0.0625
GABPB1	GABPB2	0.999753	0.214092	3.86186	309	1	1	0	0	0	0	0	0	1	chr1q	15	chr15q	0.0663717
NDUFB6	S100A13	0.999753	0.196461	3.54341	310	0	0	0	0	0	0	0	0	1	chr1q	9	chr9p	0.0663717
TUT7	FOCAD	0.999753	0.188244	3.395	312	0	0	0	0	0	0	0	0	9	chr9p	9	chr9q	0.0660793
LUC7L2	LUC7L	0.999753	0.165674	2.98734	315	1	0	0	0	0	0	0	0	16	chr16p	7	chr7q	0.0695652
LRRC37A3	ARL17B	0.999753	0.150343	2.71044	316	0	0	0	0	0	0	0	0	17	chr17q	17	chr17q	0.0695652
UPF3B	UPF3A	0.999753	0.149283	2.69129	317	1	1	1	0	0	0	0	0	13	chr13q	X	chrXq	0.0692641
RPL22L1	RPL22	0.999753	0.13195	2.37823	320	1	1	1	1	1	0	0	0	1	chr1p	3	chr3q	0.0769231
TUBB	TMEM203	0.999753	0.131771	2.375	321	0	0	0	0	0	0	0	0	9	chr9q	6	chr6p	0.0769231
USP27X	MAP2K3	0.999753	0.118068	2.1275	323	0	0	0	0	0	0	0	0	17	chr17p	X	chrXp	0.0808511
ZFP69B	EMD	0.999753	0.112234	2.02213	324	0	0	0	0	0	0	0	0	X	chrXq	1	chr1p	0.0808511
GAS2	PARP6	0.999753	0.111399	2.00704	325	0	0	0	0	0	0	0	0	15	chr15q	11	chr11p	0.0808511
GCNT3	C12orf29	0.999753	0.10886	1.96117	326	0	0	0	0	0	0	0	0			15	chr15q	0.0808511
REXO2	MYG1	0.999753	0.105276	1.89645	327	0	0	0	0	0	0	0	0	12	chr12q	11	chr11q	0.0808511
SPTLC2	SPTLC3	0.999753	0.0206855	0.368596	328	1	1	0	0	0	0	0	0	20	chr20p	14	chr14q	0.0805085
WWTR1	YAP1	0.999753	-0.266954	-4.82668	329	1	1	0	0	0	0	0	0	11	chr11q	3	chr3q	0.0801688
NAMPT	GJC1	0.999712	0.425934	7.6881	333	0	0	0	0	0	0	0	0	17	chr17q	7	chr7q	0.0916667
WRN	MLH1	0.999712	0.346061	6.24544	335	0	0	0	0	0	0	0	0	3	chr3p	8	chr8p	0.0954357
PPP2CA	GTF2E2	0.999712	0.312365	5.63684	336	0	0	0	0	0	0	0	0	8	chr8p	5	chr5q	0.0954357
ZFX	ZNF711	0.999712	0.310646	5.60579	337	1	0	0	0	0	0	0	0	X	chrXq	X	chrXp	0.0950413
MAGOH	SMIM10L1	0.999712	0.307248	5.54442	338	0	0	0	0	0	0	0	0	12	chr12p	1	chr1p	0.0950413
TUBB	TUBB4B	0.999712	0.217203	3.91805	343	1	1	0	0	0	0	0	0	9	chr9q	6	chr6p	0.101215
ARF1	PDE12	0.999712	0.208018	3.75215	346	0	0	0	0	0	0	0	0	3	chr3p	1	chr1q	0.108434
CD2BP2	DDX23	0.999712	0.204763	3.69337	349	0	0	0	0	0	0	0	0	12	chr12q	16	chr16p	0.111554
EPC2	KIF5B	0.999712	0.176476	3.18244	350	0	0	0	0	0	0	0	0	10	chr10p	2	chr2q	0.111554
EPC2	ITGB1	0.999712	0.166465	3.00163	351	0	0	0	0	0	0	0	0	10	chr10p	2	chr2q	0.111554
AAMP	RPL10	0.999712	0.129254	2.32954	356	0	0	0	0	0	0	0	0	X	chrXq	2	chr2q	0.121569
HDAC1	CETN3	0.999712	0.0923909	1.66372	357	0	0	0	0	0	0	0	0	5	chr5q	1	chr1p	0.121569
PPAN	SLCO4A1	0.999712	0.0537635	0.966042	358	0	0	0	0	0	0	0	0	20	chr20q	19	chr19p	0.121569
IPO5	IPO7	0.999712	0.0507379	0.911394	359	0	0	0	0	0	0	0	0	11	chr11p	13	chr13q	0.121569
TAF1	ADAP1	0.999712	0.038831	0.696334	360	0	0	0	0	0	0	0	0	7	chr7p	X	chrXq	0.121569
YES1	SRC	0.999712	0.0325072	0.582115	361	1	1	0	0	0	0	1	0	20	chr20q	18	chr18p	0.121094
ZMYND8	ARRDC2	0.999712	0.0122489	0.216215	362	0	0	0	0	0	0	0	0	19	chr19p	20	chr20q	0.121094
HSPA14	NCL	0.999712	0.0115841	0.204207	363	0	0	0	0	0	0	0	0	2	chr2q	10	chr10p	0.121094
BRAT1	INTS9	0.999671	0.336809	6.07835	368	0	0	0	0	0	0	0	0	8	chr8p	7	chr7p	0.130769
WRAP73	HYLS1	0.999671	0.281913	5.08682	370	0	0	0	0	0	0	0	0	11	chr11q	1	chr1p	0.1341
ACTB	ACTG1	0.999671	0.183671	3.3124	373	1	0	1	0	0	0	0	0	17	chr17q	7	chr7p	0.140152
EPC2	ARHGAP12	0.999671	0.174448	3.14581	374	0	0	0	0	0	0	0	0	10	chr10p	2	chr2q	0.140152
CALM3	ZC4H2	0.999671	0.172951	3.11878	375	0	0	0	0	0	0	0	0	X	chrXq	19	chr19q	0.140152
ARRDC2	DCTD	0.999671	0.128699	2.31951	378	0	0	0	0	0	0	0	0	4	chr4q	19	chr19p	0.139098
ISL2	CCS	0.999671	0.115271	2.07698	379	0	0	0	0	0	0	0	0	11	chr11q	15	chr15q	0.139098
NUSAP1	HDAC2	0.999671	0.110365	1.98836	380	0	0	0	0	0	0	0	0	6	chr6q	15	chr15q	0.139098
JAK2	PHRF1	0.999671	0.095204	1.71453	382	0	0	0	0	0	0	0	0	11	chr11p	9	chr9p	0.142322
MUS81	RIC8A	0.999671	0.0893073	1.60802	383	0	0	0	0	0	0	0	0	11	chr11p	11	chr11q	0.142322
RAB1B	RAB1A	0.999671	0.0704121	1.26674	384	1	0	1	1	0	0	0	0	2	chr2p	11	chr11q	0.141791
WWTR1	BIRC2	0.999671	-0.083088	-1.50574	386	0	0	0	0	0	0	0	0	11	chr11q	3	chr3q	0.144981
ITGB5	ITGB3	0.999671	-0.0901071	-1.63251	387	1	1	0	0	0	0	0	0	17	chr17q	3	chr3q	0.144444
NAA10	XAGE1A	0.999629	0.31928	5.76174	389	0	0	0	0	0	0	0	0	X	chrXp	X	chrXq	0.147601
WRN	SMAP1	0.999629	0.291144	5.25355	390	0	0	0	0	0	0	0	0	6	chr6q	8	chr8p	0.147601
FERMT2	FERMT3	0.999629	0.283438	5.11437	392	1	1	0	0	0	0	0	0	11	chr11q	14	chr14q	0.150183
DOLPP1	PLPP6	0.999629	0.233454	4.21157	394	0	0	0	0	0	0	0	0	9	chr9p	9	chr9q	0.153285
ASF1B	RWDD1	0.999629	0.230294	4.15449	395	0	0	0	0	0	0	0	0	6	chr6q	19	chr19p	0.153285
SLC7A6	SLC7A1	0.999629	0.1425	2.56878	403	1	0	0	0	0	0	0	0	13	chr13q	16	chr16q	0.166667
TIMM50	ZNF615	0.999629	0.114791	2.0683	404	0	0	0	0	0	0	0	0	19	chr19q	19	chr19q	0.166667
IGFBP2	SLTM	0.999629	0.102435	1.84513	405	0	0	0	0	0	0	0	0	15	chr15q	2	chr2q	0.166667
MAGOH	M6PR	0.999588	0.271435	4.89756	408	0	0	0	0	0	0	0	0	12	chr12p	1	chr1p	0.169014
SLC25A3	BCAT1	0.999588	0.248337	4.48038	410	0	0	0	0	0	0	0	0	12	chr12p	12	chr12q	0.17193
HNRNPH1	ZNF487	0.999588	0.2352	4.2431	411	0	0	0	0	0	0	0	0	10	chr10q	5	chr5q	0.17193
UBIAD1	HMGCR	0.999588	0.223791	4.03703	413	0	0	0	0	0	0	0	0	5	chr5q	1	chr1p	0.174825
ARF1	DENND6A	0.999588	0.199815	3.60399	414	0	0	0	0	0	0	0	0	3	chr3p	1	chr1q	0.174825
ZNF407	CHMP6	0.999588	0.167735	3.02456	416	0	0	0	0	0	0	0	0	17	chr17q	18	chr18q	0.1777
KAT2A	KAT2B	0.999588	0.166941	3.01022	417	1	1	0	1	1	0	1	0	3	chr3p	17	chr17q	0.177083
WDR73	INTS11	0.999588	0.158362	2.85527	418	0	0	0	0	0	0	0	0	1	chr1p	15	chr15q	0.177083
HCN2	RIOX2	0.999588	0.143071	2.57909	419	0	0	0	0	0	0	0	0	3	chr3q	19	chr19p	0.177083
SYNE3	TJP2	0.999588	0.139052	2.5065	420	0	0	0	0	0	0	0	0	9	chr9q	14	chr14q	0.177083
PYCR2	PYCR1	0.999588	0.138013	2.48774	421	1	0	1	1	0	0	0	0	17	chr17q	1	chr1q	0.176471
PTTG1	ESPL1	0.999588	0.119813	2.15901	422	0	0	0	0	0	0	0	0	12	chr12q	5	chr5q	0.176471
GSR	TTC21B	0.999588	0.11614	2.09267	423	0	0	0	0	0	0	0	0	2	chr2q	8	chr8p	0.176471
DYNLL1	MRPS23	0.999588	0.108038	1.94634	424	0	0	0	0	0	0	0	0	17	chr17q	12	chr12q	0.176471
EEF1D	RNF168	0.999588	0.10403	1.87395	425	0	0	0	0	0	0	0	0	3	chr3q	8	chr8q	0.176471
DEPDC7	VCPKMT	0.999588	0.0629506	1.13198	426	0	0	0	0	0	0	0	0	14	chr14q	11	chr11p	0.176471
HDAC9	AHI1	0.999588	0.0428531	0.768981	428	0	0	0	0	0	0	0	0	6	chr6q	7	chr7p	0.17931
PSTPIP2	CLIC1	0.999588	0.0328845	0.588931	429	0	0	0	0	0	0	0	0	6	chr6p	18	chr18q	0.17931
GPR137C	NEBL	0.999588	-0.00876821	-0.163391	431	0	0	0	0	0	0	0	0	10	chr10p	14	chr14q	0.182131
PIK3R3	KIAA1217	0.999588	-0.0112263	-0.207789	432	0	0	0	0	0	0	0	0	10	chr10p	1	chr1p	0.182131
CTNNB1	TCEA2	0.999547	0.411061	7.41945	434	0	0	0	0	0	0	0	0	20	chr20q	3	chr3p	0.181507
USP28	MDM2	0.999547	0.359078	6.48056	436	0	0	0	0	0	0	0	0	12	chr12q	11	chr11q	0.1843
KATNA1	KATNAL1	0.999547	0.327184	5.9045	437	1	1	0	0	1	0	0	0	13	chr13q	6	chr6q	0.183673
PPP2CA	UBXN8	0.999547	0.310718	5.60709	438	0	0	0	0	0	0	0	0	8	chr8p	5	chr5q	0.183673
MED1	MED10	0.999547	0.273712	4.9387	440	0	0	0	0	0	0	0	0	5	chr5p	17	chr17q	0.183051
PPP2CA	WRN	0.999547	0.271016	4.89001	441	0	0	0	0	0	0	0	0	8	chr8p	5	chr5q	0.183051
PPP2CA	GSR	0.999547	0.221015	3.9869	444	0	0	0	0	0	0	0	0	8	chr8p	5	chr5q	0.188552
TIMM17A	TFE3	0.999547	0.196802	3.54956	447	0	0	0	0	0	0	0	0	X	chrXp	1	chr1q	0.19398
PER1	TOR2A	0.999547	0.123265	2.22136	452	0	0	0	0	0	0	0	0	9	chr9q	17	chr17p	0.19802
RPL36AL	RPL36A	0.999547	0.121681	2.19275	453	1	0	0	0	0	0	1	0	X	chrXq	14	chr14q	0.197368
USP27X	DHRS7B	0.999547	0.109488	1.97252	455	0	0	0	0	0	0	0	0	17	chr17p	X	chrXp	0.196721
CALU	AXL	0.999547	0.106423	1.91717	456	0	0	0	0	0	0	0	0	19	chr19q	7	chr7q	0.196721
HNRNPH1	BMS1	0.999547	0.0775414	1.39551	457	0	0	0	0	0	0	0	0	10	chr10q	5	chr5q	0.196721
CKS1B	PPFIA1	0.999547	0.0713893	1.28439	458	0	0	0	0	0	0	0	0	11	chr11q	1	chr1q	0.196721
MSANTD3	GOLGA2	0.999547	0.0145903	0.258505	459	0	0	0	0	0	0	0	0	9	chr9q	9	chr9q	0.196721
WDR73	SDF4	0.999547	-0.0206903	-0.378725	460	0	0	0	0	0	0	0	0	1	chr1p	15	chr15q	0.196721
TP53	ZMAT3	0.999506	0.523888	9.45732	461	0	0	0	0	0	0	0	0	3	chr3q	17	chr17p	0.196721
MEF2B	ZMYND11	0.999506	0.355091	6.40854	463	0	0	0	0	0	0	0	0	10	chr10p	19	chr19p	0.199346
LDLRAP1	PLEKHA5	0.999506	0.354574	6.39921	464	0	0	0	0	0	0	0	0	12	chr12p	1	chr1p	0.199346
VPS4A	TXNL1	0.999506	0.342109	6.17407	465	0	0	0	0	0	0	0	0	18	chr18q	16	chr16q	0.199346
TUBB4B	DHX16	0.999506	0.252368	4.5532	469	0	0	0	0	0	0	0	0	6	chr6p	9	chr9q	0.20712
PXN	LPXN	0.999506	0.234927	4.23818	471	1	1	0	0	0	0	0	0	11	chr11q	12	chr12q	0.205788
PPP1CC	PPP1CA	0.999506	0.226004	4.07701	472	1	0	1	0	0	0	0	0	11	chr11q	12	chr12q	0.205128
TUBB4B	C6orf136	0.999506	0.21958	3.96099	473	0	0	0	0	0	0	0	0	6	chr6p	9	chr9q	0.205128
PSMG2	PSMG4	0.999506	0.174234	3.14195	476	0	0	0	0	0	0	0	0	6	chr6p	18	chr18p	0.207006
GLIPR2	RCL1	0.999506	0.148417	2.67565	477	0	0	0	0	0	0	0	0	9	chr9p	9	chr9p	0.207006
NFATC3	PYROXD2	0.999506	0.132301	2.38457	478	0	0	0	0	0	0	0	0	10	chr10q	16	chr16q	0.207006
SERF2	FYTTD1	0.999506	0.1161	2.09195	481	0	0	0	0	0	0	0	0	3	chr3q	15	chr15q	0.208861
BUD31	GMPR	0.999506	0.115456	2.08031	482	0	0	0	0	0	0	0	0	6	chr6p	7	chr7q	0.208861
LUC7L2	AXIN1	0.999506	0.10045	1.80928	484	0	0	0	0	0	0	0	0	16	chr16p	7	chr7q	0.208202
PARVA	NUDT16L1	0.999506	0.0969081	1.74531	485	0	0	0	0	0	0	0	0	16	chr16p	11	chr11p	0.208202
PGAP1	KRT6A	0.999506	0.0952256	1.71492	486	0	0	0	0	0	0	0	0	12	chr12q	2	chr2q	0.208202
SRSF11	IPO11	0.999506	0.0864747	1.55686	487	0	0	0	0	0	0	0	0	5	chr5q	1	chr1p	0.208202
ZNF697	CRY2	0.999506	0.0850079	1.53037	488	0	0	0	0	0	0	0	0	11	chr11p	1	chr1p	0.208202
ZSWIM3	GNPDA1	0.999506	0.0767539	1.38129	489	0	0	0	0	0	0	0	0	5	chr5q	20	chr20q	0.208202
TRIM3	C4orf3	0.999506	0.0664178	1.1946	490	0	0	0	0	0	0	0	0	4	chr4q	11	chr11p	0.208202
SLC18B1	FAM126A	0.999506	0.0643587	1.15741	491	0	0	0	0	0	0	0	0			6	chr6q	0.208202
P2RX5	CAPG	0.999506	0.0277771	0.496682	492	0	0	0	0	0	0	0	0	2	chr2p	17	chr17p	0.208202
CFAP20	ACKR3	0.999506	0.0271252	0.484908	493	0	0	0	0	0	0	0	0	2	chr2q	16	chr16q	0.208202
TP53	SESN1	0.999465	0.400391	7.22675	495	0	0	0	0	0	0	0	0	6	chr6q	17	chr17p	0.207547
AAMP	BCAP31	0.999465	0.276523	4.98948	497	0	0	0	0	0	0	0	0	X	chrXq	2	chr2q	0.210031
WDR1	C11orf68	0.999465	0.241975	4.36547	498	0	0	0	0	0	0	0	0	11	chr11q	4	chr4p	0.210031
PPIL1	FAM222B	0.999465	0.158192	2.8522	502	0	0	0	0	0	0	0	0	17	chr17q	6	chr6p	0.217391
ATP7A	ATP7B	0.999465	0.130873	2.35878	505	1	1	0	0	0	0	0	0	13	chr13q	X	chrXq	0.221538
GXYLT2	KAZALD1	0.999465	0.120922	2.17904	507	0	0	0	0	0	0	0	0	10	chr10q	3	chr3p	0.223926
PLAA	DRG2	0.999465	0.110676	1.99398	508	0	0	0	0	0	0	0	0	17	chr17p	9	chr9p	0.223926
TDP2	SRBD1	0.999465	0.0817463	1.47146	509	0	0	0	0	0	0	0	0	2	chr2p	6	chr6p	0.223926
ZNF566	UGT1A6	0.999465	0.0608246	1.09358	510	0	0	0	0	0	0	0	0	2	chr2q	19	chr19q	0.223926
RBM27	COMMD6	0.999424	0.278987	5.03398	512	0	0	0	0	0	0	0	0	13	chr13q	5	chr5q	0.2263
SLC20A1	SLC20A2	0.999424	0.255621	4.61195	515	1	1	0	1	0	0	0	0	8	chr8p	2	chr2q	0.227273
SNRNP40	NSRP1	0.999424	0.233161	4.20628	518	0	0	0	0	0	0	0	0	17	chr17q	1	chr1p	0.231928
RANBP9	RANBP10	0.999424	0.223565	4.03295	520	1	1	0	0	0	0	0	0	16	chr16q	6	chr6p	0.233533
PTAR1	DBNL	0.999424	0.191123	3.44699	523	0	0	0	0	0	0	0	0	7	chr7p	9	chr9q	0.238095
PLAT	PSAP	0.999424	0.165993	2.9931	526	0	0	0	0	0	0	0	0	10	chr10q	8	chr8p	0.239645
PRDX2	PRDX1	0.999424	0.141757	2.55536	527	1	1	1	0	1	0	0	0	1	chr1p	19	chr19p	0.238938
CHMP1A	CHMP1B	0.999424	0.132596	2.3899	529	1	0	0	1	0	0	1	1	18	chr18p	16	chr16q	0.240469
SUCLA2	NSMF	0.999424	0.100801	1.81561	534	0	0	0	0	0	0	0	0	9	chr9q	13	chr13q	0.243478
LPIN3	KPTN	0.999424	0.0945491	1.7027	535	0	0	0	0	0	0	0	0	19	chr19q	20	chr20q	0.243478
PDCD7	BST1	0.999424	0.0935171	1.68406	536	0	0	0	0	0	0	0	0	4	chr4p	15	chr15q	0.243478
ARMC7	ANKIB1	0.999424	0.08935	1.6088	537	0	0	0	0	0	0	0	0	7	chr7q	17	chr17q	0.243478
GPC6	ZC3H8	0.999424	0.0757578	1.3633	538	0	0	0	0	0	0	0	0	2	chr2q	13	chr13q	0.243478
CD37	PTK7	0.999424	0.0597323	1.07385	539	0	0	0	0	0	0	0	0	6	chr6p	19	chr19q	0.243478
NEDD1	ELFN2	0.999424	0.049698	0.892612	541	0	0	0	0	0	0	0	0	22	chr22q	12	chr12q	0.242775
CHM	GOPC	0.999424	0.0287794	0.514785	542	0	0	0	0	0	0	0	0	6	chr6q	X	chrXq	0.242775
FLVCR1	TXNRD3	0.999382	0.385748	6.96226	544	0	0	0	0	0	0	0	0	3	chr3q	1	chr1q	0.244957
CTPS1	CTPS2	0.999382	0.252193	4.55004	546	1	1	1	0	1	0	0	0	X	chrXp	1	chr1p	0.246418
AAMP	VBP1	0.999382	0.166516	3.00255	548	0	0	0	0	0	0	0	0	X	chrXq	2	chr2q	0.248571
FGFR2	UBE2E1	0.999382	0.162284	2.92612	550	0	0	0	0	0	0	0	0	3	chr3p	10	chr10q	0.250712
SLC31A1	CCS	0.999382	0.132744	2.39257	552	0	0	0	0	0	0	0	0	11	chr11q	9	chr9q	0.252841
ZNF212	RNASEH2C	0.999382	0.132314	2.38481	553	0	0	0	0	0	0	0	0	11	chr11q	7	chr7q	0.252841
DNAJC3	BLCAP	0.999382	0.126641	2.28234	554	0	0	0	0	0	0	0	0	20	chr20q	13	chr13q	0.252841
PUDP	BNIP2	0.999382	0.116578	2.10059	555	0	0	0	0	0	0	0	0	15	chr15q	X	chrXp	0.252841
PDHB	TAPBP	0.999382	0.104786	1.88761	556	0	0	0	0	0	0	0	0	6	chr6p	3	chr3p	0.252841
CSK	VEGFA	0.999382	0.104163	1.87635	557	0	0	0	0	0	0	0	0	6	chr6p	15	chr15q	0.252841
NR1D2	GET1	0.999382	0.101005	1.8193	559	0	0	0	0	0	0	0	0	21	chr21q	3	chr3p	0.252125
PRPF40A	MAP3K12	0.999382	0.07812	1.40596	560	0	0	0	0	0	0	0	0	12	chr12q	2	chr2q	0.252125
SENP7	HACD2	0.999382	0.0614651	1.10515	561	0	0	0	0	0	0	0	0	3	chr3q	3	chr3q	0.252125
CNOT3	SGK2	0.999382	-0.0570447	-1.03535	563	0	0	0	0	0	0	0	0	20	chr20q	19	chr19q	0.254237
VPS4B	VPS4A	0.999341	0.31405	5.66726	564	1	1	1	1	1	1	0	0	16	chr16q	18	chr18q	0.253521
BRD2	BRD3	0.999341	0.278821	5.03097	566	1	1	0	0	1	0	0	0	9	chr9q	6	chr6p	0.254902
DDX17	DDX5	0.999341	0.223912	4.03922	568	1	1	0	1	0	1	0	0	17	chr17q	22	chr22q	0.256267
TRNAU1AP	CDC16	0.999341	0.215513	3.88753	569	0	0	0	0	0	0	0	0	13	chr13q	1	chr1p	0.256267
NUP43	SEH1L	0.999341	0.206638	3.72722	572	0	0	0	0	0	0	0	0	18	chr18p	6	chr6q	0.260388
HNRNPH1	ZNF33B	0.999341	0.195445	3.52507	574	0	0	0	0	0	0	0	0	10	chr10q	5	chr5q	0.262431
WDR1	PCNX3	0.999341	0.192921	3.47948	575	0	0	0	0	0	0	0	0	11	chr11q	4	chr4p	0.262431
WDR1	SART1	0.999341	0.168791	3.04365	578	0	0	0	0	0	0	0	0	11	chr11q	4	chr4p	0.266484
ATL2	RTN3	0.999341	0.1446	2.6067	579	0	0	0	0	0	0	0	0	11	chr11q	2	chr2p	0.266484
FGFR2	NAP1L1	0.999341	0.134388	2.42226	580	0	0	0	0	0	0	0	0	12	chr12q	10	chr10q	0.266484
GJC1	GJA1	0.999341	0.129476	2.33354	582	1	0	0	0	0	0	0	0	6	chr6q	17	chr17q	0.265027
PARVA	UBN1	0.999341	0.0794384	1.42978	583	0	0	0	0	0	0	0	0	16	chr16p	11	chr11p	0.265027
SRSF11	SREK1	0.999341	0.0510709	0.917409	584	1	1	0	0	0	0	0	0	5	chr5q	1	chr1p	0.264305
HNRNPH1	CSGALNACT2	0.999341	-0.072018	-1.30579	585	0	0	0	0	0	0	0	0	10	chr10q	5	chr5q	0.264305
TIMM17A	UXT	0.9993	0.301485	5.44033	586	0	0	0	0	0	0	0	0	X	chrXp	1	chr1q	0.264305
STAG2	STAG1	0.9993	0.286247	5.16511	588	1	1	1	0	1	1	0	0	3	chr3q	X	chrXq	0.265583
NDE1	PAFAH1B1	0.9993	0.239005	4.31183	590	0	0	0	0	0	0	0	0	17	chr17p	16	chr16p	0.267568
AIFM1	RPL32	0.9993	0.224911	4.05728	591	0	0	0	0	0	0	0	0	3	chr3p	X	chrXq	0.267568
CDK6	CDK4	0.9993	0.219373	3.95724	592	1	1	1	1	1	0	0	0	12	chr12q	7	chr7q	0.266846
UBE2A	UBE2B	0.9993	0.161728	2.91607	604	1	1	1	1	0	0	1	0	5	chr5q	X	chrXq	0.284595
HYPK	NAA15	0.9993	0.139862	2.52113	606	0	0	0	0	0	0	0	0	4	chr4q	15	chr15q	0.286458
TRIT1	SARS1	0.9993	0.128933	2.32374	607	0	0	0	0	0	0	0	0	1	chr1p	1	chr1p	0.286458
TXNL1	ACTR3	0.9993	0.126233	2.27497	608	0	0	0	0	0	0	0	0	2	chr2q	18	chr18q	0.286458
ZKSCAN1	PLAAT1	0.9993	0.103922	1.872	611	0	0	0	0	0	0	0	0	3	chr3q	7	chr7q	0.287565
FBXO27	GCH1	0.9993	0.0846474	1.52386	614	0	0	0	0	0	0	0	0	14	chr14q	19	chr19q	0.28866
FAM177A1	NCR3LG1	0.9993	0.055642	0.999971	615	0	0	0	0	0	0	0	0	11	chr11p	14	chr14q	0.28866
TMEM63C	HELQ	0.9993	0.0292452	0.523199	616	0	0	0	0	0	0	0	0	4	chr4q	14	chr14q	0.28866
TP53	TRIAP1	0.999259	0.296791	5.35555	619	0	0	0	0	0	0	0	0	12	chr12q	17	chr17p	0.292308
VPS4A	CTDP1	0.999259	0.283964	5.12387	621	0	0	0	0	0	0	0	0	18	chr18q	16	chr16q	0.294118
CYB561A3	B4GALT2	0.999259	0.257709	4.64966	625	0	0	0	0	0	0	0	0	1	chr1p	11	chr11q	0.296954
IL13RA1	EDF1	0.999259	0.222896	4.02087	626	0	0	0	0	0	0	0	0	9	chr9q	X	chrXq	0.296954
EPC2	EPC1	0.999259	0.151308	2.72786	632	1	1	0	1	0	0	0	0	10	chr10p	2	chr2q	0.3
FNTB	FNTA	0.999259	0.134346	2.42151	633	0	0	0	0	0	0	0	0	8	chr8p	14	chr14q	0.3
RAB32	RBM12B	0.999259	0.120771	2.17631	634	0	0	0	0	0	0	0	0	8	chr8q	6	chr6q	0.3
CDK2	DDX59	0.999259	0.102876	1.8531	636	0	0	0	0	0	0	0	0	1	chr1q	12	chr12q	0.301746
STX12	STX7	0.999259	0.101195	1.82273	637	1	1	1	0	0	0	0	0	6	chr6q	1	chr1p	0.300995
TMEM229B	SCOC	0.999259	0.0979997	1.76502	638	0	0	0	0	0	0	0	0	4	chr4q	14	chr14q	0.300995
AGPAT5	IRF2BP2	0.999259	0.0889254	1.60113	639	0	0	0	0	0	0	0	0	1	chr1q	8	chr8p	0.300995
VTA1	DEF8	0.999259	0.0767098	1.38049	640	0	0	0	0	0	0	0	0	16	chr16q	6	chr6q	0.300995
HDAC1	TRAP1	0.999259	-0.0238967	-0.436639	641	0	0	0	0	0	0	0	0	16	chr16p	1	chr1p	0.300995
TIAL1	TIA1	0.999218	0.285481	5.15127	644	1	1	1	1	0	0	0	0	2	chr2p	10	chr10q	0.303704
EMC6	EMC10	0.999218	0.248449	4.4824	646	0	0	0	0	0	0	0	0	19	chr19q	17	chr17p	0.305419
WDR77	CDKN2A	0.999218	0.231804	4.18176	647	0	0	0	0	0	0	0	0	9	chr9p	1	chr1p	0.305419
MEF2C	MIER2	0.999218	0.227924	4.11169	648	0	0	0	0	0	0	0	0	19	chr19p	5	chr5q	0.305419
NCOR1	NCOR2	0.999218	0.184925	3.33505	649	1	1	0	0	1	0	1	0	12	chr12q	17	chr17p	0.304668
PPM1G	TRA2A	0.999218	0.183385	3.30724	651	0	0	0	0	0	0	0	0	7	chr7p	2	chr2p	0.306373
RPL32	IRX5	0.999218	0.166667	3.00527	657	0	0	0	0	0	0	0	0	16	chr16q	3	chr3p	0.31477
RPL17	TRIM37	0.999218	0.145415	2.62142	660	0	0	0	0	0	0	0	0	17	chr17q	18	chr18q	0.318072
MROH6	UBE2K	0.999218	0.0893567	1.60892	666	0	0	0	0	0	0	0	0	4	chr4p	8	chr8q	0.316667
TCF7L1	STK26	0.999218	0.0846716	1.5243	667	0	0	0	0	0	0	0	0	X	chrXq	2	chr2p	0.316667
H2AC8	ADRA2C	0.999218	0.0671676	1.20814	668	0	0	0	0	0	0	0	0	4	chr4p	6	chr6p	0.316667
PTPRM	TOMM6	0.999218	0.0666031	1.19795	669	0	0	0	0	0	0	0	0	6	chr6p	18	chr18p	0.316667
SUPT3H	TBP	0.999218	0.0617501	1.11029	670	0	0	0	0	0	0	0	0	6	chr6q	6	chr6p	0.316667
COIL	NIPSNAP1	0.999218	0.0611046	1.09864	671	0	0	0	0	0	0	0	0	22	chr22q	17	chr17q	0.316667
TUBB	ANAPC2	0.999218	0.0545225	0.979751	672	0	0	0	0	0	0	0	0	9	chr9q	6	chr6p	0.316667
MOSPD2	FAM241A	0.999218	0.0306192	0.548014	673	0	0	0	0	0	0	0	0	4	chr4q	X	chrXp	0.316667
ZNF823	NAB1	0.999218	0.02778	0.496735	674	0	0	0	0	0	0	0	0	2	chr2q	19	chr19p	0.316667
CHTOP	ALYREF	0.999218	0.0138718	0.245528	675	1	0	0	0	0	0	0	0	17	chr17q	1	chr1q	0.315914
TLN1	TLN2	0.999218	-0.0473943	-0.861047	676	1	1	0	0	0	0	0	0	15	chr15q	9	chr9p	0.315166
CCNL1	SSU72	0.999176	0.237974	4.29322	678	0	0	0	0	0	0	0	0	1	chr1p	3	chr3q	0.316785
TMEM50A	BFSP1	0.999176	0.151857	2.73779	693	0	0	0	0	0	0	0	0	20	chr20p	1	chr1p	0.334096
PSAP	CACNA1A	0.999176	0.140247	2.52808	695	0	0	0	0	0	0	0	0	19	chr19p	10	chr10q	0.333333
PDE4A	ACOT8	0.999176	0.123861	2.23213	697	0	0	0	0	0	0	0	0	20	chr20q	19	chr19p	0.334852
TAF1D	CCDC90B	0.999176	0.123396	2.22373	698	0	0	0	0	0	0	0	0	11	chr11q	11	chr11q	0.334852
MARCHF2	ECE1	0.999176	0.118059	2.12733	700	0	0	0	0	0	0	0	0	1	chr1p	19	chr19p	0.336364
STC1	LNPK	0.999176	0.10055	1.81108	702	0	0	0	0	0	0	0	0	2	chr2q	8	chr8p	0.335601
DDX27	RAB5B	0.999176	0.0874996	1.57538	705	0	0	0	0	0	0	0	0	12	chr12q	20	chr20q	0.3386
ATP2A1	H2AC17	0.999176	0.0373985	0.670461	706	0	0	0	0	0	0	0	0	6	chr6p	16	chr16p	0.3386
SERF2	PARG	0.999176	0.02896	0.518047	707	0	0	0	0	0	0	0	0	10	chr10q	15	chr15q	0.3386
COPE	BSPRY	0.999176	0.0261686	0.46763	708	0	0	0	0	0	0	0	0	9	chr9q	19	chr19p	0.3386
MAGOH	STRAP	0.999135	0.281666	5.08236	709	0	0	0	0	0	0	0	0	12	chr12p	1	chr1p	0.3386
CHCHD3	CHCHD6	0.999135	0.244392	4.40913	710	1	1	0	0	0	0	1	0	3	chr3q	7	chr7q	0.337838
SPTSSA	SPTSSB	0.999135	0.234111	4.22343	711	1	1	0	0	0	0	0	0	3	chr3q	14	chr14q	0.337079
TRA2B	KLHL7	0.999135	0.233543	4.21318	712	0	0	0	0	0	0	0	0	7	chr7p	3	chr3q	0.337079
ERCC6L	VRK2	0.999135	0.20795	3.75091	717	0	0	0	0	0	0	0	0	2	chr2p	X	chrXq	0.342984
PELO	TTC37	0.999135	0.206315	3.72139	718	0	0	0	0	0	0	0	0			5	chr5q	0.342984
LRPPRC	IAH1	0.999135	0.151281	2.72738	723	0	0	0	0	0	0	0	0	2	chr2p	2	chr2p	0.346578
HYLS1	C17orf75	0.999135	0.146213	2.63584	724	0	0	0	0	0	0	0	0	17	chr17q	11	chr11q	0.346578
TRUB1	SMARCE1	0.999135	0.133758	2.41088	726	0	0	0	0	0	0	0	0	17	chr17q	10	chr10q	0.348018
SCMH1	UTP18	0.999135	0.132247	2.3836	727	0	0	0	0	0	0	0	0	17	chr17q	1	chr1p	0.348018
HNF4G	CHEK2	0.999135	0.128655	2.31871	728	0	0	0	0	0	0	0	0	22	chr22q	8	chr8q	0.348018
MDH2	ALG9	0.999135	0.12131	2.18605	730	0	0	0	0	0	0	0	0	11	chr11q	7	chr7q	0.349451
IWS1	EIF2AK4	0.999135	0.101285	1.82436	731	0	0	0	0	0	0	0	0	15	chr15q	2	chr2q	0.349451
LCMT2	ARHGEF17	0.999135	0.0910702	1.63987	732	0	0	0	0	0	0	0	0	11	chr11q	15	chr15q	0.349451
ECHS1	MIF	0.999135	0.0700938	1.261	733	0	0	0	0	0	0	0	0	22	chr22q	10	chr10q	0.349451
NRDC	CEP20	0.999135	0.0579199	1.04111	734	0	0	0	0	0	0	0	0	16	chr16p	1	chr1p	0.349451
ARID1A	ARID1B	0.999135	0.0545866	0.980909	735	1	1	1	0	1	1	1	0	6	chr6q	1	chr1p	0.348684
KIF11	NCEH1	0.999135	0.0293537	0.525159	737	0	0	0	0	0	0	0	0	3	chr3q	10	chr10q	0.350109
CHIC1	HLA-DRA	0.999135	0.0233775	0.417217	738	0	0	0	0	0	0	0	0	6	chr6p	X	chrXq	0.350109
FDX1	BATF	0.999135	-0.014061	-0.258988	739	0	0	0	0	0	0	0	0	14	chr14q	11	chr11q	0.350109
CDK6	CCNE1	0.999094	0.271002	4.88975	742	0	0	0	0	0	0	0	0	19	chr19q	7	chr7q	0.352941
SYK	RNF11	0.999094	0.270776	4.88566	743	0	0	0	0	0	0	0	0	1	chr1p	9	chr9q	0.352941
COQ10B	COQ10A	0.999094	0.2429	4.38219	745	1	1	1	1	0	0	0	0	12	chr12q	2	chr2q	0.353579
ATL2	RAB18	0.999094	0.218197	3.936	746	0	0	0	0	0	0	0	0	10	chr10p	2	chr2p	0.353579
AP2A1	AP2A2	0.999094	0.195113	3.51906	749	1	1	0	1	0	0	0	0	11	chr11p	19	chr19q	0.355603
HIC2	PLP2	0.999094	0.168916	3.0459	752	0	0	0	0	0	0	0	0	X	chrXp	22	chr22q	0.358369
RIC1	RAB6A	0.999094	0.16631	2.99882	753	0	0	0	0	0	0	0	0	11	chr11q	9	chr9p	0.358369
JAK2	CPNE3	0.999094	0.158333	2.85475	754	0	0	0	0	0	0	0	0	8	chr8q	9	chr9p	0.358369
KDM8	TONSL	0.999094	0.116268	2.09499	756	0	0	0	0	0	0	0	0	8	chr8q	16	chr16p	0.359743
C18orf21	TMX3	0.999094	0.113678	2.0482	757	0	0	0	0	0	0	0	0	18	chr18q	18	chr18q	0.359743
STING1	MYH3	0.999094	0.102317	1.84301	758	0	0	0	0	0	0	0	0	17	chr17p	5	chr5q	0.359743
THTPA	PRORP	0.999094	0.0990972	1.78485	759	0	0	0	0	0	0	0	0	14	chr14q	14	chr14q	0.359743
PEX11G	IQANK1	0.999094	0.0982208	1.76902	760	0	0	0	0	0	0	0	0	8	chr8q	19	chr19p	0.359743
GLIPR1	DDX54	0.999094	0.0949354	1.70968	761	0	0	0	0	0	0	0	0	12	chr12q	12	chr12q	0.359743
FGFR4	CLIC4	0.999094	0.0944809	1.70147	762	0	0	0	0	0	0	0	0	1	chr1p	5	chr5q	0.359743
RAP1GDS1	URB1	0.999094	0.0904637	1.62891	763	0	0	0	0	0	0	0	0	21	chr21q	4	chr4q	0.359743
HNRNPH1	WASHC2C	0.999094	0.0853152	1.53592	765	0	0	0	0	0	0	0	0	10	chr10q	5	chr5q	0.361111
PRPS1	OSTF1	0.999094	0.0823766	1.48284	766	0	0	0	0	0	0	0	0	9	chr9q	X	chrXq	0.361111
EAF2	TWF1	0.999094	0.0816639	1.46997	767	0	0	0	0	0	0	0	0	12	chr12q	3	chr3q	0.361111
NUP50	MPHOSPH9	0.999094	0.0589486	1.05969	768	0	0	0	0	0	0	0	0	12	chr12q	22	chr22q	0.361111
CLN8	BORCS5	0.999094	0.0553219	0.99419	769	0	0	0	0	0	0	0	0	12	chr12p	8	chr8p	0.361111
TMEM11	NAGA	0.999094	0.0443427	0.795885	770	0	0	0	0	0	0	0	0	22	chr22q	17	chr17p	0.361111
CNDP2	SPRED2	0.999094	-0.0144107	-0.265303	771	0	0	0	0	0	0	0	0	2	chr2p	18	chr18q	0.361111
GDI2	GDI1	0.999053	0.325797	5.87945	773	1	1	1	0	0	0	1	0	X	chrXq	10	chr10p	0.361702
AAMP	CETN2	0.999053	0.255758	4.61441	776	0	0	0	0	0	0	0	0	X	chrXq	2	chr2q	0.364407
TIMM8A	TIMM8B	0.999053	0.238756	4.30733	778	1	0	1	0	0	0	0	0	11	chr11q	X	chrXq	0.364979
NAA16	BCL2L1	0.999053	0.15056	2.71436	783	0	0	0	0	0	0	0	0	20	chr20q	13	chr13q	0.368201
FAM117A	CLCN5	0.999053	0.114635	2.06549	787	0	0	0	0	0	0	0	0	X	chrXp	17	chr17q	0.372141
NAF1	CFAP97	0.999053	0.0927927	1.67098	788	0	0	0	0	0	0	0	0	4	chr4q	4	chr4q	0.372141
C17orf49	MSC	0.999053	0.0652677	1.17383	789	0	0	0	0	0	0	0	0	8	chr8q	17	chr17p	0.372141
CUL4B	LAMP1	0.999053	0.0478301	0.858874	791	0	0	0	0	0	0	0	0	13	chr13q	X	chrXq	0.373444
CDCA4	AARS2	0.999053	-0.0407695	-0.74139	792	0	0	0	0	0	0	0	0	6	chr6p	14	chr14q	0.373444
CAP1	CAP2	0.999012	0.327495	5.91011	793	1	1	0	0	0	0	0	0	6	chr6p	1	chr1p	0.372671
TP53	CYFIP2	0.999012	0.326217	5.88703	794	0	0	0	0	0	0	0	0	5	chr5q	17	chr17p	0.372671
FUBP1	NDUFA11	0.999012	0.249916	4.5089	796	0	0	0	0	0	0	0	0	19	chr19p	1	chr1p	0.373967
EIF4A1	DNAJB11	0.999012	0.151083	2.7238	800	0	0	0	0	0	0	0	0	3	chr3q	17	chr17p	0.377823
PRRC2A	MYB	0.999012	0.128293	2.31217	803	0	0	0	0	0	0	0	0	6	chr6q	6	chr6p	0.378323
MTERF4	ATP10A	0.999012	0.122126	2.20079	804	0	0	0	0	0	0	0	0	15	chr15q	2	chr2q	0.378323
NIPSNAP3A	ATP6V1G2	0.999012	0.098721	1.77805	807	0	0	0	0	0	0	0	0	6	chr6p	9	chr9q	0.380855
RBSN	HEATR5B	0.999012	0.0986941	1.77757	808	0	0	0	0	0	0	0	0	2	chr2p	3	chr3p	0.380855
MATN3	C5orf38	0.999012	0.082739	1.48939	809	0	0	0	0	0	0	0	0			2	chr2p	0.380855
CRYZ	UBTF	0.999012	0.0773693	1.3924	810	0	0	0	0	0	0	0	0	17	chr17q	1	chr1p	0.380855
USP14	GTF2H3	0.999012	0.0685718	1.23351	811	0	0	0	0	0	0	0	0	12	chr12q	18	chr18p	0.380855
BTN3A3	UBQLN4	0.999012	-0.00163707	-0.0345898	813	0	0	0	0	0	0	0	0	1	chr1q	6	chr6p	0.382114
MSL3	NEXN	0.999012	-0.0891327	-1.61491	814	0	0	0	0	0	0	0	0	1	chr1p	X	chrXp	0.382114
PPP2R1A	NKAPD1	0.998971	0.269751	4.86716	817	0	0	0	0	0	0	0	0	11	chr11q	19	chr19q	0.384615
WRAP73	MYD88	0.998971	0.210003	3.788	819	0	0	0	0	0	0	0	0	3	chr3p	1	chr1p	0.385859
AAMP	SSR4	0.998971	0.208143	3.75441	820	0	0	0	0	0	0	0	0	X	chrXq	2	chr2q	0.385859
TIMM8A	NKAPD1	0.998971	0.205224	3.70168	821	0	0	0	0	0	0	0	0	11	chr11q	X	chrXq	0.385859
PSMG1	PSMG4	0.998971	0.20472	3.69257	822	0	0	0	0	0	0	0	0	6	chr6p	21	chr21q	0.385859
WDR77	PLAA	0.998971	0.170341	3.07164	826	0	0	0	0	0	0	0	0	9	chr9p	1	chr1p	0.389558
CUL4B	LIG4	0.998971	0.151288	2.72751	830	0	0	0	0	0	0	0	0	13	chr13q	X	chrXq	0.393214
PRPS2	PSMD10	0.998971	0.14595	2.63109	831	0	0	0	0	0	0	0	0	X	chrXq	X	chrXp	0.393214
CD2BP2	PRPF8	0.998971	0.144463	2.60424	832	0	0	0	0	0	0	0	0	17	chr17p	16	chr16p	0.393214
RBFA	VPS4B	0.998971	0.133736	2.41049	834	0	0	0	0	0	0	0	0	18	chr18q	18	chr18q	0.394422
VPS33A	PCOLCE2	0.998971	0.107761	1.94133	836	0	0	0	0	0	0	0	0	3	chr3q	12	chr12q	0.395626
PROM1	SMIM19	0.998971	0.103356	1.86177	837	0	0	0	0	0	0	0	0	8	chr8p	4	chr4p	0.395626
RNF4	TOPORS	0.998971	0.095505	1.71997	838	0	0	0	0	0	0	0	0	9	chr9p	4	chr4p	0.395626
MYBL2	CSPP1	0.998971	0.0914139	1.64607	839	0	0	0	0	0	0	0	0	8	chr8q	20	chr20q	0.395626
CDK3	CCDC112	0.998971	0.0900953	1.62226	840	0	0	0	0	0	0	0	0	5	chr5q	17	chr17q	0.395626
ARPC1A	SYNE2	0.998971	0.0805933	1.45064	841	0	0	0	0	0	0	0	0	14	chr14q	7	chr7q	0.395626
MAP4K1	CHID1	0.998971	0.0360094	0.645372	842	0	0	0	0	0	0	0	0	11	chr11p	19	chr19q	0.395626
GTPBP2	TMEM145	0.998971	0.0293666	0.52539	843	0	0	0	0	0	0	0	0	19	chr19q	6	chr6p	0.395626
GSR	GTDC1	0.998971	0.00750615	0.130553	844	0	0	0	0	0	0	0	0	2	chr2q	8	chr8p	0.395626
ATP2B1	ATP2B4	0.998929	0.35673	6.43816	845	1	1	0	0	1	0	0	0	1	chr1q	12	chr12q	0.394841
FCHO2	FCHO1	0.998929	0.275932	4.97879	847	1	1	0	0	0	0	0	0	19	chr19p	5	chr5q	0.395257
SH3GL1	GPHN	0.998929	0.206696	3.72827	852	0	0	0	0	0	0	0	0	14	chr14q	19	chr19p	0.4
AP3B1	CIBAR1	0.998929	0.154536	2.78617	854	0	0	0	0	0	0	0	0	8	chr8q	5	chr5q	0.401174
GPAT4	ABCA2	0.998929	0.136458	2.45964	855	0	0	0	0	0	0	0	0	9	chr9q	8	chr8p	0.401174
NCF2	MRPL39	0.998929	0.136345	2.4576	856	0	0	0	0	0	0	0	0	21	chr21q	1	chr1q	0.401174
ACTR3	FUBP3	0.998929	0.0984312	1.77282	859	0	0	0	0	0	0	0	0	9	chr9q	2	chr2q	0.403509
HNRNPLL	MYL5	0.998929	0.0890003	1.60248	861	0	0	0	0	0	0	0	0	4	chr4p	2	chr2p	0.404669
TDG	NOL10	0.998929	0.0630542	1.13385	863	0	0	0	0	0	0	0	0	2	chr2p	12	chr12q	0.403883
PREB	SEMA7A	0.998929	0.0611605	1.09964	864	0	0	0	0	0	0	0	0	15	chr15q	2	chr2p	0.403883
MYLIP	CSNK2A2	0.998929	0.0594675	1.06907	865	0	0	0	0	0	0	0	0	16	chr16q	6	chr6p	0.403883
C5orf15	ZNF793	0.998929	0.0500793	0.899499	866	0	0	0	0	0	0	0	0	19	chr19q	5	chr5q	0.403883
N4BP1	UBL3	0.998929	0.0230112	0.410601	867	0	0	0	0	0	0	0	0	13	chr13q	16	chr16q	0.403883
AKT1	AKT3	0.998888	0.230878	4.16504	872	1	1	0	0	1	0	1	0	1	chr1q	14	chr14q	0.407692
ASF1B	HDAC2	0.998888	0.170958	3.08279	873	0	0	0	0	0	0	0	0	6	chr6q	19	chr19p	0.407692
HDAC8	LMO7	0.998888	0.160325	2.89073	874	0	0	0	0	0	0	0	0	13	chr13q	X	chrXq	0.407692
BATF3	IDH2	0.998888	0.157478	2.83931	875	0	0	0	0	0	0	0	0	15	chr15q	1	chr1q	0.407692
SNRNP40	TEFM	0.998888	0.155492	2.80343	876	0	0	0	0	0	0	0	0	17	chr17q	1	chr1p	0.407692
CCNL1	CCNL2	0.998888	0.14878	2.68221	877	1	1	0	1	0	0	0	0	1	chr1p	3	chr3q	0.40691
GNG7	BEX2	0.998888	0.136082	2.45286	879	0	0	0	0	0	0	0	0	X	chrXq	19	chr19p	0.408046
FGFR2	FXR2	0.998888	0.0652268	1.17309	881	0	0	0	0	0	0	0	0	17	chr17p	10	chr10q	0.409178
SMIM22	NECTIN4	0.998888	0.0371795	0.666505	882	0	0	0	0	0	0	0	0	1	chr1q	16	chr16p	0.409178
JAK1	TPD52	0.998888	0.0164337	0.291799	883	0	0	0	0	0	0	0	0	8	chr8q	1	chr1p	0.409178
TP53	RPS27L	0.998847	0.488714	8.822	884	0	0	0	0	0	0	0	0	15	chr15q	17	chr17p	0.409178
AIFM1	XPC	0.998847	0.272221	4.91178	887	0	0	0	0	0	0	0	0	3	chr3p	X	chrXq	0.411429
PRDX6	CLIC1	0.998847	0.217603	3.92527	889	0	0	0	0	0	0	0	0	6	chr6p	1	chr1q	0.412548
TIMM17A	SLC35A2	0.998847	0.191086	3.44632	890	0	0	0	0	0	0	0	0	X	chrXp	1	chr1q	0.412548
AMIGO2	CYREN	0.998847	0.143627	2.58914	894	0	0	0	0	0	0	0	0	7	chr7q	12	chr12q	0.413989
BTF3	NRDC	0.998847	0.122143	2.2011	895	0	0	0	0	0	0	0	0	1	chr1p	5	chr5q	0.413989
STAC3	SULT1A1	0.998847	0.116903	2.10645	896	0	0	0	0	0	0	0	0	16	chr16p	12	chr12q	0.413989
UQCC3	UQCRH	0.998847	0.109986	1.98153	897	0	0	0	0	0	0	0	0	1	chr1p	11	chr11q	0.413989
SCRN3	HERPUD1	0.998847	0.102326	1.84317	899	0	0	0	0	0	0	0	0	16	chr16q	2	chr2q	0.415094
LNX1	NAA80	0.998847	0.101112	1.82123	900	0	0	0	0	0	0	0	0	3	chr3p	4	chr4q	0.415094
TMEM63A	EMC4	0.998847	0.0979886	1.76482	901	0	0	0	0	0	0	0	0	15	chr15q	1	chr1q	0.415094
RMI1	EAPP	0.998847	0.0937803	1.68881	903	0	0	0	0	0	0	0	0	14	chr14q	9	chr9q	0.416196
IL17RB	STS	0.998847	0.0825745	1.48642	904	0	0	0	0	0	0	0	0	X	chrXp	3	chr3p	0.416196
PPP1CA	PPP1CB	0.998847	0.0800403	1.44065	905	1	0	0	0	0	0	0	0	2	chr2p	11	chr11q	0.415414
FGFR2	EDC3	0.998847	0.0587851	1.05674	906	0	0	0	0	0	0	0	0	15	chr15q	10	chr10q	0.415414
PTDSS2	PTDSS1	0.998847	0.0285994	0.511533	907	1	0	0	0	0	0	1	0	8	chr8q	11	chr11p	0.414634
TP53	MDM2	0.998806	0.453967	8.19441	908	0	0	0	0	0	0	0	0	12	chr12q	17	chr17p	0.414634
VPS4A	ADNP2	0.998806	0.282501	5.09744	910	0	0	0	0	0	0	0	0	18	chr18q	16	chr16q	0.41573
SCD	FADS2	0.998806	0.273733	4.93908	912	0	0	0	0	0	0	0	0	11	chr11q	10	chr10q	0.416822
RHEB	RHEBL1	0.998806	0.259297	4.67834	914	1	1	0	0	0	0	0	0	12	chr12q	7	chr7q	0.417132
CRKL	PRPF8	0.998806	0.245517	4.42944	915	0	0	0	0	0	0	0	0	17	chr17p	22	chr22q	0.417132
FUBP1	RPL36	0.998806	0.224043	4.04159	918	0	0	0	0	0	0	0	0	19	chr19p	1	chr1p	0.419295
HNRNPH1	NCOA4	0.998806	0.192433	3.47065	920	0	0	0	0	0	0	0	0	10	chr10q	5	chr5q	0.42037
ESRP1	RIC8A	0.998806	0.14916	2.68907	923	0	0	0	0	0	0	0	0	11	chr11p	8	chr8q	0.422509
UGCG	C14orf132	0.998806	0.144411	2.60329	924	0	0	0	0	0	0	0	0	14	chr14q	9	chr9q	0.422509
KLC1	ATXN2	0.998806	0.133697	2.40979	926	0	0	0	0	0	0	0	0	12	chr12q	14	chr14q	0.423573
UPF3A	C5orf38	0.998806	0.0990913	1.78474	927	0	0	0	0	0	0	0	0			13	chr13q	0.423573
TLCD5	ZBTB43	0.998806	0.0921826	1.65996	928	0	0	0	0	0	0	0	0	9	chr9q	11	chr11q	0.423573
ZNF710	ATL3	0.998806	0.0891234	1.6047	929	0	0	0	0	0	0	0	0	11	chr11q	15	chr15q	0.423573
NDOR1	ISL2	0.998806	0.0863711	1.55499	930	0	0	0	0	0	0	0	0	15	chr15q	9	chr9q	0.423573
GFUS	CDADC1	0.998806	0.0703853	1.26626	931	0	0	0	0	0	0	0	0	13	chr13q	8	chr8q	0.423573
MEA1	ANKRD18B	0.998806	0.063501	1.14192	932	0	0	0	0	0	0	0	0	9	chr9p	6	chr6p	0.423573
ZNF174	LINS1	0.998806	0.0488942	0.878094	933	0	0	0	0	0	0	0	0	15	chr15q	16	chr16p	0.423573
UBE2Z	FOXO3	0.998806	0.0292403	0.52311	935	0	0	0	0	0	0	0	0	6	chr6q	17	chr17q	0.422794
THAP1	PSMB5	0.998806	-0.0382219	-0.695376	936	0	0	0	0	0	0	0	0	14	chr14q	8	chr8p	0.422794
NABP2	NABP1	0.998765	0.274971	4.96143	938	1	1	1	0	0	0	1	0	2	chr2q	12	chr12q	0.423077
PELO	MTAP	0.998765	0.191237	3.44906	941	0	0	0	0	0	0	0	0	9	chr9p	5	chr5q	0.425182
ZNRD2	FUOM	0.998765	0.170898	3.08169	944	0	0	0	0	0	0	0	0	10	chr10q	11	chr11q	0.427273
PFKFB4	CBWD2	0.998765	0.158979	2.86641	948	0	0	0	0	0	0	0	0			3	chr3p	0.43038
CLK2	SIL1	0.998765	0.158941	2.86574	949	0	0	0	0	0	0	0	0	5	chr5q	1	chr1q	0.43038
METTL17	DENND3	0.998765	0.15682	2.82742	950	0	0	0	0	0	0	0	0	8	chr8q	14	chr14q	0.43038
CXCL3	SLC15A3	0.998765	0.141831	2.5567	951	0	0	0	0	0	0	0	0	11	chr11q	4	chr4q	0.43038
CAMK2N2	TRIM66	0.998765	0.140965	2.54105	952	0	0	0	0	0	0	0	0	11	chr11p	3	chr3q	0.43038
LUC7L2	MRPL28	0.998765	0.125479	2.26135	954	0	0	0	0	0	0	0	0	16	chr16p	7	chr7q	0.431408
CELSR3	COQ10A	0.998765	0.100072	1.80245	957	0	0	0	0	0	0	0	0	12	chr12q	3	chr3p	0.431655
XRCC3	TEX30	0.998765	0.0897602	1.61621	958	0	0	0	0	0	0	0	0	13	chr13q	14	chr14q	0.431655
DTNB	ZMYM2	0.998765	0.0887324	1.59764	959	0	0	0	0	0	0	0	0	13	chr13q	2	chr2p	0.431655
ZNF816	ACER2	0.998765	0.0838934	1.51024	960	0	0	0	0	0	0	0	0	9	chr9p	19	chr19q	0.431655
RGS5	TSPAN14	0.998765	0.081544	1.46781	961	0	0	0	0	0	0	0	0	10	chr10q	1	chr1q	0.431655
MAIP1	EIF3I	0.998765	0.0791057	1.42377	962	0	0	0	0	0	0	0	0	1	chr1p	2	chr2q	0.431655
DNM3	CAB39L	0.998765	0.0774603	1.39405	963	0	0	0	0	0	0	0	0	13	chr13q	1	chr1q	0.431655
BTBD6	ZNF461	0.998765	0.0759856	1.36741	964	0	0	0	0	0	0	0	0	19	chr19q	14	chr14q	0.431655
CSNK2A1	KALRN	0.998765	0.0670329	1.20571	965	0	0	0	0	0	0	0	0	3	chr3q	20	chr20p	0.431655
CCDC149	CRTC2	0.998765	0.0609727	1.09625	966	0	0	0	0	0	0	0	0	1	chr1q	4	chr4p	0.431655
VIM	NECAB3	0.998765	0.040177	0.720645	967	0	0	0	0	0	0	0	0	20	chr20q	10	chr10p	0.431655
DLX5	BVES	0.998765	0.00119503	0.0165628	968	0	0	0	0	0	0	0	0	6	chr6q	7	chr7q	0.431655
DUSP4	LAMP1	0.998765	-0.00943866	-0.1755	969	0	0	0	0	0	0	0	0	13	chr13q	8	chr8p	0.431655
STX4	STX2	0.998724	0.570634	10.3016	970	1	0	0	0	1	0	0	0	12	chr12q	16	chr16p	0.43088
DDX39B	NDUFB7	0.998724	0.266864	4.81502	971	0	0	0	0	0	0	0	0	19	chr19p	6	chr6p	0.43088
TXNDC17	GCLC	0.998724	0.239455	4.31995	972	0	0	0	0	0	0	0	0	6	chr6p	17	chr17p	0.43088
TMX2	ATP1A1	0.998724	0.220407	3.97592	973	0	0	0	0	0	0	0	0	1	chr1p	11	chr11q	0.43088
RSBN1	ADORA2A	0.998724	0.175586	3.16638	975	0	0	0	0	0	0	0	0	22	chr22q	1	chr1p	0.4319
FBXO42	ZNF766	0.998724	0.149882	2.70212	978	0	0	0	0	0	0	0	0	19	chr19q	1	chr1p	0.433929
NUP43	NUP98	0.998724	0.148643	2.67973	980	0	0	0	0	0	0	0	0	11	chr11p	6	chr6q	0.434938
JMJD1C	GPHN	0.998724	0.148543	2.67793	981	0	0	0	0	0	0	0	0	14	chr14q	10	chr10q	0.434938
HEATR3	TMED5	0.998724	0.140131	2.52598	983	0	0	0	0	0	0	0	0	1	chr1p	16	chr16q	0.434164
FMNL2	CPT1B	0.998724	0.133861	2.41275	984	0	0	0	0	0	0	0	0	22	chr22q	2	chr2q	0.434164
ITPA	STS	0.998724	0.13221	2.38293	985	0	0	0	0	0	0	0	0	X	chrXp	20	chr20p	0.434164
SLC20A2	BIN3	0.998724	0.117069	2.10945	986	0	0	0	0	0	0	0	0	8	chr8p	8	chr8p	0.434164
ELP5	FBXO4	0.998724	0.116151	2.09287	987	0	0	0	0	0	0	0	0	5	chr5p	17	chr17p	0.434164
ANKIB1	PPP6R2	0.998724	0.0961756	1.73208	988	0	0	0	0	0	0	0	0	22	chr22q	7	chr7q	0.434164
DARS1	ZNF747	0.998724	0.0960983	1.73068	989	0	0	0	0	0	0	0	0	16	chr16p	2	chr2q	0.434164
CMTM8	FAM110B	0.998724	0.0811619	1.4609	991	0	0	0	0	0	0	0	0	8	chr8q	3	chr3p	0.435169
AAR2	PRPF8	0.998724	0.0799627	1.43924	992	0	0	0	0	0	0	0	0	17	chr17p	20	chr20q	0.435169
SIDT2	WIPI1	0.998724	0.0631268	1.13516	993	0	0	0	0	0	0	0	0	17	chr17q	11	chr11q	0.435169
THAP1	PSMB8	0.998682	0.430279	7.76657	994	0	0	0	0	0	0	0	0	6	chr6p	8	chr8p	0.435169
TP53	GDF15	0.998682	0.261298	4.71449	995	0	0	0	0	0	0	0	0	19	chr19p	17	chr17p	0.435169
CFL1	MGME1	0.998682	0.186691	3.36694	998	0	0	0	0	0	0	0	0	20	chr20p	11	chr11q	0.435398
PDCD2	E4F1	0.998682	0.143395	2.58495	1003	0	0	0	0	0	0	0	0	16	chr16p	6	chr6q	0.439367
PRELID3B	AFG3L2	0.998682	0.135981	2.45104	1004	0	0	0	0	0	0	0	0	18	chr18p	20	chr20q	0.439367
MAT2A	MTAP	0.998682	0.103214	1.8592	1006	0	0	0	0	0	0	0	0	9	chr9p	2	chr2p	0.440351
RFX1	ARHGAP24	0.998682	0.0994355	1.79096	1007	0	0	0	0	0	0	0	0	4	chr4q	19	chr19p	0.440351
METTL16	PDK1	0.998682	0.0955161	1.72017	1008	0	0	0	0	0	0	0	0	2	chr2q	17	chr17p	0.440351
ARMCX2	SERF2	0.998682	0.0929486	1.67379	1009	0	0	0	0	0	0	0	0	15	chr15q	X	chrXq	0.440351
H1-10	ZC3H15	0.998682	0.0907844	1.6347	1010	0	0	0	0	0	0	0	0	2	chr2q	3	chr3q	0.440351
PABPC1	FOXJ3	0.998682	0.0878444	1.5816	1011	0	0	0	0	0	0	0	0	1	chr1p	8	chr8q	0.440351
DIAPH1	ACTR3	0.998682	0.0748986	1.34778	1012	0	0	0	0	0	0	0	0	2	chr2q	5	chr5q	0.440351
ZNF593	SPICE1	0.998682	0.0728674	1.31109	1013	0	0	0	0	0	0	0	0	3	chr3q	1	chr1p	0.440351
ZNF780A	LCN2	0.998682	0.0585746	1.05294	1014	0	0	0	0	0	0	0	0	9	chr9q	19	chr19q	0.440351
ZNF44	H4C12	0.998682	0.0512631	0.920881	1015	0	0	0	0	0	0	0	0	6	chr6p	19	chr19p	0.440351
WDR70	SMIM22	0.998682	0.0114745	0.202227	1016	0	0	0	0	0	0	0	0	16	chr16p	5	chr5p	0.440351
WWTR1	ARHGAP42	0.998682	-0.0506161	-0.919237	1017	0	0	0	0	0	0	0	0	11	chr11q	3	chr3q	0.440351
LRP11	GEMIN5	0.998641	0.138623	2.49875	1023	0	0	0	0	0	0	0	0	5	chr5q	6	chr6q	0.445217
CYB561D2	PRCC	0.998641	0.0643325	1.15694	1026	0	0	0	0	0	0	0	0	1	chr1q	3	chr3p	0.44714
NOXA1	XAGE1B	0.998641	0.0474173	0.851418	1028	0	0	0	0	0	0	0	0	X	chrXp	9	chr9q	0.448097
ZDHHC3	RPP14	0.998641	0.0365897	0.655853	1029	0	0	0	0	0	0	0	0	3	chr3p	3	chr3p	0.448097
HADHA	ALDH3B1	0.998641	0.0315989	0.565709	1030	0	0	0	0	0	0	0	0	11	chr11q	2	chr2p	0.448097
FBRSL1	BTF3L4	0.998641	0.0228418	0.407541	1031	0	0	0	0	0	0	0	0	1	chr1p	12	chr12q	0.448097
ZNF462	ABCC5	0.998641	-0.0178811	-0.327985	1032	0	0	0	0	0	0	0	0	3	chr3q	9	chr9q	0.448097
TP53	FDXR	0.9986	0.362024	6.53378	1033	0	0	0	0	0	0	0	0	17	chr17q	17	chr17p	0.448097
ARF6	RTL8C	0.9986	0.251284	4.53361	1035	0	0	0	0	0	0	0	0	X	chrXq	14	chr14q	0.44905
KDELR2	MTHFD2	0.9986	0.217958	3.93169	1036	0	0	0	0	0	0	0	0	2	chr2p	7	chr7p	0.44905
AIFM1	TMEM43	0.9986	0.191328	3.45069	1039	0	0	0	0	0	0	0	0	3	chr3p	X	chrXq	0.450947
PPP2R2A	PPP2R2D	0.9986	0.169231	3.05159	1040	1	1	0	0	0	0	0	0	10	chr10q	8	chr8p	0.450172
BTF3	ZYG11B	0.9986	0.160643	2.89647	1042	0	0	0	0	0	0	0	0	1	chr1p	5	chr5q	0.451115
CDCA7	GPC3	0.9986	0.124409	2.24202	1045	0	0	0	0	0	0	0	0	X	chrXq	2	chr2q	0.452991
MTMR2	THADA	0.9986	0.115815	2.08681	1047	0	0	0	0	0	0	0	0	2	chr2p	11	chr11q	0.453925
APRT	ANAPC10	0.9986	0.112223	2.02193	1048	0	0	0	0	0	0	0	0	4	chr4q	16	chr16q	0.453925
NR2F2	KLHDC4	0.9986	0.108415	1.95315	1049	0	0	0	0	0	0	0	0	16	chr16q	15	chr15q	0.453925
COL5A2	CHI3L1	0.9986	0.107323	1.93343	1050	0	0	0	0	0	0	0	0	1	chr1q	2	chr2q	0.453925
INA	SERPINB6	0.9986	0.1055	1.9005	1051	0	0	0	0	0	0	0	0	6	chr6p	10	chr10q	0.453925
RUNDC1	NAGPA	0.9986	0.104574	1.88376	1052	0	0	0	0	0	0	0	0	16	chr16p	17	chr17q	0.453925
GRPEL1	GCSAM	0.9986	0.0894468	1.61055	1053	0	0	0	0	0	0	0	0	3	chr3q	4	chr4p	0.453925
ANKRD46	DUSP1	0.9986	0.0850595	1.5313	1054	0	0	0	0	0	0	0	0	5	chr5q	8	chr8q	0.453925
C5orf63	LPIN1	0.9986	0.0461117	0.827836	1056	0	0	0	0	0	0	0	0	2	chr2p	5	chr5q	0.454855
IDH3A	NNT	0.998559	0.204782	3.6937	1059	0	0	0	0	0	0	0	0	5	chr5p	15	chr15q	0.456706
ASF1B	GOPC	0.998559	0.197928	3.56991	1060	0	0	0	0	0	0	0	0	6	chr6q	19	chr19p	0.456706
CDH1	BNIP3	0.998559	0.191364	3.45136	1061	0	0	0	0	0	0	0	0	10	chr10q	16	chr16q	0.456706
ACOX1	GGH	0.998559	0.177846	3.20719	1062	0	0	0	0	0	0	0	0	8	chr8q	17	chr17q	0.456706
DNAJC11	LAMTOR1	0.998559	0.166408	3.00061	1065	0	0	0	0	0	0	0	0	11	chr11q	1	chr1p	0.456853
SUPT16H	PNMA8A	0.998559	0.138354	2.49389	1067	0	0	0	0	0	0	0	0	19	chr19q	14	chr14q	0.45777
MAGOHB	MAGOH	0.998559	0.12972	2.33795	1069	1	0	1	0	0	1	0	0	1	chr1p	12	chr12p	0.457912
NDUFAF5	NOL3	0.998559	0.114991	2.07193	1070	0	0	0	0	0	0	0	0	16	chr16q	20	chr20p	0.457912
FGFR2	MPDU1	0.998559	0.107399	1.9348	1072	0	0	0	0	0	0	0	0	17	chr17p	10	chr10q	0.458824
DDX17	FTSJ3	0.998559	0.106084	1.91103	1073	0	0	0	0	0	0	0	0	17	chr17q	22	chr22q	0.458824
MTF1	COMMD6	0.998559	0.101248	1.8237	1074	0	0	0	0	0	0	0	0	13	chr13q	1	chr1p	0.458824
ST3GAL2	HERC5	0.998559	0.0815577	1.46805	1075	0	0	0	0	0	0	0	0	4	chr4q	16	chr16q	0.458824
LYSMD1	TADA1	0.998559	0.0723215	1.30123	1076	0	0	0	0	0	0	0	0	1	chr1q	1	chr1q	0.458824
ISCA1	CCDC106	0.998559	0.072023	1.29584	1077	0	0	0	0	0	0	0	0	19	chr19q	9	chr9q	0.458824
MFSD9	CEACAM6	0.998559	0.0708463	1.27459	1078	0	0	0	0	0	0	0	0	19	chr19q	2	chr2q	0.458824
XRCC3	ZNF468	0.998559	0.0676514	1.21688	1079	0	0	0	0	0	0	0	0	19	chr19q	14	chr14q	0.458824
TADA2A	LEO1	0.998559	0.0509394	0.915034	1081	0	0	0	0	0	0	0	0	15	chr15q	17	chr17q	0.459732
ADCK1	ITGB6	0.998559	0.0270418	0.483401	1083	0	0	0	0	0	0	0	0	2	chr2q	14	chr14q	0.460637
SEC11C	HSPA13	0.998559	0.0268233	0.479455	1084	0	0	0	0	0	0	0	0	21	chr21q	18	chr18q	0.460637
MTPAP	NOB1	0.998559	-0.0620005	-1.12486	1085	0	0	0	0	0	0	0	0	16	chr16q	10	chr10p	0.460637
RARA	MAST1	0.998518	0.130262	2.34774	1093	0	0	0	0	0	0	0	0	19	chr19p	17	chr17q	0.466887
FBXO42	ZNF614	0.998518	0.125643	2.2643	1094	0	0	0	0	0	0	0	0	19	chr19q	1	chr1p	0.466887
EPAS1	SLC25A33	0.998518	0.124992	2.25255	1095	0	0	0	0	0	0	0	0	1	chr1p	2	chr2p	0.466887
MAGOH	NCAPD2	0.998518	0.110886	1.99777	1096	0	0	0	0	0	0	0	0	12	chr12p	1	chr1p	0.466887
SKAP2	GLYCTK	0.998518	0.0908605	1.63608	1097	0	0	0	0	0	0	0	0	3	chr3p	7	chr7p	0.466887
TMEM260	ZNF484	0.998518	0.0785595	1.4139	1098	0	0	0	0	0	0	0	0	9	chr9q	14	chr14q	0.466887
C1orf131	ERFE	0.998518	0.0592806	1.06569	1099	0	0	0	0	0	0	0	0	2	chr2q	1	chr1q	0.466887
FAM98C	RNF216	0.998518	0.0343726	0.615808	1100	0	0	0	0	0	0	0	0	7	chr7p	19	chr19q	0.466887
NOTCH1	REXO5	0.998518	0.0226284	0.403686	1101	0	0	0	0	0	0	0	0	16	chr16p	9	chr9q	0.466887
HDX	HOXB2	0.998518	0.0219607	0.391628	1102	0	0	0	0	0	0	0	0	17	chr17q	X	chrXq	0.466887
PSAT1	CKB	0.998518	0.000528009	0.00451529	1103	0	0	0	0	0	0	0	0	14	chr14q	9	chr9q	0.466887
EXOC6B	HEATR5A	0.998518	-0.00325717	-0.0638517	1104	0	0	0	0	0	0	0	0	14	chr14q	2	chr2p	0.466887
ZNF296	MEF2B	0.998518	-0.0185434	-0.339948	1105	0	0	0	0	0	0	0	0	19	chr19p	19	chr19q	0.466887
CTDNEP1	CAVIN3	0.998518	-0.0796839	-1.44425	1106	0	0	0	0	0	0	0	0	11	chr11p	17	chr17p	0.466887
ADSS2	ADSS1	0.998476	0.270729	4.88483	1107	1	0	0	0	0	0	0	0	14	chr14q	1	chr1q	0.466116
TMEM165	SMARCA5	0.998476	0.204973	3.69715	1108	0	0	0	0	0	0	0	0	4	chr4q	4	chr4q	0.466116
DDX39B	CCDC130	0.998476	0.190643	3.43832	1109	0	0	0	0	0	0	0	0			6	chr6p	0.466116
SDHAF1	SPTLC1	0.998476	0.181894	3.28031	1110	0	0	0	0	0	0	0	0	9	chr9q	19	chr19q	0.466116
PABPC1	MYCBP	0.998476	0.168901	3.04564	1112	0	0	0	0	0	0	0	0	1	chr1p	8	chr8q	0.466997
TMEM182	EBPL	0.998476	0.163943	2.95607	1114	0	0	0	0	0	0	0	0	13	chr13q	2	chr2q	0.467875
ULK4	C12orf45	0.998476	0.158096	2.85046	1116	0	0	0	0	0	0	0	0			3	chr3p	0.46875
MON2	NEK4	0.998476	0.149942	2.70319	1117	0	0	0	0	0	0	0	0	3	chr3p	12	chr12q	0.46875
PRKAB1	FNDC10	0.998476	0.0854232	1.53787	1119	0	0	0	0	0	0	0	0	1	chr1p	12	chr12q	0.469622
CYREN	TSPAN18	0.998476	0.0822793	1.48109	1120	0	0	0	0	0	0	0	0	11	chr11p	7	chr7q	0.469622
YJU2	CTNS	0.998476	0.0425529	0.763558	1122	0	0	0	0	0	0	0	0	17	chr17p	19	chr19p	0.470492
KRT16	AL162231.1	0.998476	0.0385037	0.690423	1123	0	0	0	0	0	0	0	0			17	chr17q	0.470492
FAM13B	CTHRC1	0.998476	0.00935118	0.163877	1124	0	0	0	0	0	0	0	0	8	chr8q	5	chr5q	0.470492
DOK3	EFNA5	0.998476	-0.0156666	-0.287988	1125	0	0	0	0	0	0	0	0	5	chr5q	5	chr5q	0.470492
CDK8	CDK19	0.998435	0.261538	4.71882	1127	1	1	0	0	0	0	1	0	6	chr6q	13	chr13q	0.468954
BCR	SPTAN1	0.998435	0.255848	4.61605	1129	0	0	0	0	0	0	0	0	9	chr9q	22	chr22q	0.469821
TRA2B	CCM2	0.998435	0.22122	3.9906	1131	0	0	0	0	0	0	0	0	7	chr7p	3	chr3q	0.470684
MPRIP	DCAF15	0.998435	0.209601	3.78073	1132	0	0	0	0	0	0	0	0	19	chr19p	17	chr17p	0.470684
SND1	TMTC2	0.998435	0.152904	2.7567	1135	0	0	0	0	0	0	0	0	12	chr12q	7	chr7q	0.470779
AP2B1	HSCB	0.998435	0.126668	2.28282	1140	0	0	0	0	0	0	0	0	22	chr22q	17	chr17q	0.474194
IGFBP5	MX1	0.998435	0.116115	2.09222	1141	0	0	0	0	0	0	0	0	21	chr21q	2	chr2q	0.474194
TNS2	LAPTM5	0.998435	0.108678	1.9579	1143	0	0	0	0	0	0	0	0	1	chr1p	12	chr12q	0.47504
STARD10	PAIP1	0.998435	0.102328	1.8432	1144	0	0	0	0	0	0	0	0	5	chr5p	11	chr11q	0.47504
HERC5	CCN3	0.998435	0.100334	1.80719	1145	0	0	0	0	0	0	0	0	8	chr8q	4	chr4q	0.47504
LRRC56	SGMS2	0.998435	0.0922101	1.66045	1146	0	0	0	0	0	0	0	0	4	chr4q	11	chr11p	0.47504
CCDC61	FAM241B	0.998435	0.0261414	0.467139	1150	0	0	0	0	0	0	0	0	10	chr10q	19	chr19q	0.475962
NEMF	TACSTD2	0.998435	0.0212873	0.379465	1151	0	0	0	0	0	0	0	0	1	chr1p	14	chr14q	0.475962
MYBL2	CPNE3	0.998394	0.221617	3.99777	1152	0	0	0	0	0	0	0	0	8	chr8q	20	chr20q	0.475962
NUP50	TMED2	0.998394	0.170546	3.07534	1155	0	0	0	0	0	0	0	0	12	chr12q	22	chr22q	0.477636
CSNK1G3	UBE2F	0.998394	0.114493	2.06292	1158	0	0	0	0	0	0	0	0	2	chr2q	5	chr5q	0.479299
UBE2W	PSMC5	0.998394	0.103422	1.86295	1160	0	0	0	0	0	0	0	0	17	chr17q	8	chr8q	0.480127
REPIN1	BLCAP	0.998394	0.0712287	1.28149	1161	0	0	0	0	0	0	0	0	20	chr20q	7	chr7q	0.480127
TWF1	ZDHHC18	0.998394	0.050513	0.907332	1162	0	0	0	0	0	0	0	0	1	chr1p	12	chr12q	0.480127
PTDSS2	LAP3	0.998394	0.0398521	0.714778	1163	0	0	0	0	0	0	0	0	4	chr4p	11	chr11p	0.480127
FAM219B	LCMT2	0.998394	0.0187769	0.334123	1164	0	0	0	0	0	0	0	0	15	chr15q	15	chr15q	0.480127
GRPEL1	RCOR2	0.998394	-0.116306	-2.10571	1165	0	0	0	0	0	0	0	0	11	chr11q	4	chr4p	0.480127
MBD3	MBD2	0.998353	0.253163	4.56755	1168	1	1	0	0	1	0	0	0	18	chr18q	19	chr19p	0.481013
LMO2	SEPTIN10	0.998353	0.244498	4.41104	1169	0	0	0	0	0	0	0	0	2	chr2q	11	chr11p	0.481013
PPP2CA	EXTL3	0.998353	0.224401	4.04805	1171	0	0	0	0	0	0	0	0	8	chr8p	5	chr5q	0.481833
UBE2G1	ZNF595	0.998353	0.125389	2.25972	1177	0	0	0	0	0	0	0	0	4	chr4p	17	chr17p	0.485893
PHF13	HAUS4	0.998353	0.116128	2.09246	1178	0	0	0	0	0	0	0	0	14	chr14q	1	chr1p	0.485893
APOM	HNRNPA1	0.998353	0.09092	1.63715	1180	0	0	0	0	0	0	0	0	12	chr12q	6	chr6p	0.486698
ZNF462	HMOX1	0.998353	0.0865855	1.55886	1181	0	0	0	0	0	0	0	0	22	chr22q	9	chr9q	0.486698
ZNF773	ZNF185	0.998353	0.0696798	1.25352	1182	0	0	0	0	0	0	0	0	X	chrXq	19	chr19q	0.486698
MID1IP1	CTXN1	0.998353	0.0503089	0.903646	1184	0	0	0	0	0	0	0	0	19	chr19p	X	chrXp	0.4875
HSD17B7	RB1CC1	0.998353	0.0421169	0.755684	1185	0	0	0	0	0	0	0	0	8	chr8q	1	chr1q	0.4875
HLA-DOB	THBS1	0.998353	0.0324657	0.581366	1186	0	0	0	0	0	0	0	0	15	chr15q	6	chr6p	0.4875
LY96	SYT11	0.998353	-0.00714438	-0.134061	1187	0	0	0	0	0	0	0	0	1	chr1q	8	chr8q	0.4875
GATC	QRSL1	0.998353	-0.0598654	-1.0863	1188	0	0	0	0	0	0	0	0	6	chr6q	12	chr12q	0.4875
CEP55	PHLDA3	0.998312	0.176401	3.18109	1191	0	0	0	0	0	0	0	0	1	chr1q	10	chr10q	0.489097
TMEM222	RARG	0.998312	0.172295	3.10693	1192	0	0	0	0	0	0	0	0	12	chr12q	1	chr1p	0.489097
SUCLA2	HERC6	0.998312	0.160399	2.89207	1194	0	0	0	0	0	0	0	0	4	chr4q	13	chr13q	0.488336
GFPT2	PLA2G4A	0.998312	0.139307	2.51111	1195	0	0	0	0	0	0	0	0	1	chr1q	5	chr5q	0.488336
IREB2	SIGMAR1	0.998312	0.138083	2.489	1196	0	0	0	0	0	0	0	0	9	chr9p	15	chr15q	0.488336
DCPS	FHIT	0.998312	0.134112	2.41727	1197	0	0	0	0	0	0	0	0	3	chr3p	11	chr11q	0.488336
SMARCC2	SMARCB1	0.998312	0.132084	2.38066	1198	0	0	0	0	0	0	0	0	22	chr22q	12	chr12q	0.488336
ADD2	PCK2	0.998312	0.121956	2.19773	1200	0	0	0	0	0	0	0	0	14	chr14q	2	chr2p	0.48913
DGAT2	ETFB	0.998312	0.117699	2.12083	1202	0	0	0	0	0	0	0	0	19	chr19q	11	chr11q	0.489922
PACRGL	TDRKH	0.998312	0.0933531	1.6811	1204	0	0	0	0	0	0	0	0	1	chr1q	4	chr4p	0.490712
PPIL1	FLOT2	0.998312	0.0840955	1.51389	1205	0	0	0	0	0	0	0	0	17	chr17q	6	chr6p	0.490712
CANX	ATRX	0.998312	0.0664636	1.19543	1206	0	0	0	0	0	0	0	0	X	chrXq	5	chr5q	0.490712
MGAT5	MFSD6	0.998312	0.0655457	1.17885	1207	0	0	0	0	0	0	0	0	2	chr2q	2	chr2q	0.490712
ZMAT5	SERPINA1	0.998312	0.0613414	1.10291	1208	0	0	0	0	0	0	0	0	14	chr14q	22	chr22q	0.490712
ERMP1	TRIB3	0.998312	0.0427345	0.766839	1209	0	0	0	0	0	0	0	0	20	chr20p	9	chr9p	0.490712
CHFR	UBA2	0.998312	0.0268003	0.479038	1210	0	0	0	0	0	0	0	0	19	chr19q	12	chr12q	0.490712
RFTN1	PDE5A	0.998271	0.146166	2.63499	1217	0	0	0	0	0	0	0	0	4	chr4q	3	chr3p	0.495399
TMEM43	ARHGEF5	0.998271	0.128839	2.32203	1220	0	0	0	0	0	0	0	0	7	chr7q	3	chr3p	0.495413
PRKCE	LDLR	0.998271	0.126457	2.27902	1221	0	0	0	0	0	0	0	0	19	chr19p	2	chr2p	0.495413
ZMYM3	ABHD8	0.998271	0.123675	2.22876	1223	0	0	0	0	0	0	0	0	19	chr19p	X	chrXq	0.496183
ZCCHC3	AP001453.3	0.998271	0.100407	1.80851	1225	0	0	0	0	0	0	0	0			20	chr20p	0.496951
TRA2B	SP4	0.998271	0.091668	1.65066	1226	0	0	0	0	0	0	0	0	7	chr7p	3	chr3q	0.496951
NME2	FAM135A	0.998271	0.0869446	1.56535	1227	0	0	0	0	0	0	0	0	6	chr6q	17	chr17q	0.496951
TRIM65	MAMLD1	0.998271	0.0834932	1.50301	1228	0	0	0	0	0	0	0	0	X	chrXq	17	chr17q	0.496951
C5	CCNT1	0.998271	0.0832778	1.49912	1229	0	0	0	0	0	0	0	0	12	chr12q	9	chr9q	0.496951
ZNF12	MPI	0.998271	0.0767815	1.38179	1230	0	0	0	0	0	0	0	0	15	chr15q	7	chr7p	0.496951
DPP3	ASPHD1	0.998271	0.0665395	1.1968	1232	0	0	0	0	0	0	0	0	16	chr16p	11	chr11q	0.496195
JARID2	HEATR5B	0.998271	0.0477519	0.857462	1233	0	0	0	0	0	0	0	0	2	chr2p	6	chr6p	0.496195
STXBP4	BIRC5	0.998271	0.0145651	0.258051	1234	0	0	0	0	0	0	0	0	17	chr17q	17	chr17q	0.496195
MEN1	PROSER1	0.998271	0.0119847	0.211443	1235	0	0	0	0	0	0	0	0	13	chr13q	11	chr11q	0.496195
THAP1	PSME2	0.998229	0.366706	6.61834	1236	0	0	0	0	0	0	0	0	14	chr14q	8	chr8p	0.496195
CCDC32	NEDD4	0.998229	0.218914	3.94894	1238	0	0	0	0	0	0	0	0	15	chr15q	15	chr15q	0.49696
MAP2K3	MAP2K6	0.998229	0.197433	3.56097	1239	1	1	0	0	0	0	1	0	17	chr17q	17	chr17p	0.496206
HSD17B4	FBXL19	0.998229	0.123437	2.22446	1245	0	0	0	0	0	0	0	0	16	chr16p	5	chr5q	0.5

## Sheet: legend
column_label	description
buffered_gene	Buffered partner of the predicted gene pair
buffering_gene	Buffering partner of the predicted gene pair. The expression of the buffering gene is associated with a reduced cellular dependency on the buffered gene.
Cholesky_BaCoN	Score computed using Cholesky whitening + PCC + BaCoN
PCC	Pearson's correlation coefficient between the expression of the buffering gene and Chronos score of the buffered gene
PCC_z_score	Z-score of the Pearson's correlation coefficient between the expression of the buffering gene and Chronos score of the buffered gene
Cholesky_BaCoN_rank	Rank of the gene pair, defined by the score computed by Cholesky whitening + PCC + BaCoN
ensembl_paralog	The gene pair pair is annotated as Ensembl paralog with at least 20% sequence similarity
ohnolog	The pair is in the Ohnologs set at the standard threshold
anvar	The pair is in the Anvar et al. SL set
anvar_standard	The pair is in the Anvar et al. SL standard set (see methods for definition)
dekegel	The pair is in the DeKegel et al. SL set
dekegel_val	The pair is in the DeKegel et al. validated SL set
ito	The pair is in the Ito et al. SL set
thompson	The pair is in the Thompson et al. SL set
buffering_chr	Chromosome of the buffering gene
buffering_chr_arm	Chromosome arm of the buffering gene
buffered_chr	Chromosome of the buffered gene
buffered_chr_arm	Chromosome arm of the buffered gene
Cholesky_BaCoN_FDR	False discovery rate of the gene pair, computed on Cholesky whitening + PCC + BaCoN
