# Supplementary material for: BaCoN (Balanced Correlation Network) improves prediction of gene buffering
Source: Mol Syst Biol. 2025 Apr 22;21(7):807–24. doi: 10.1038/s44320-025-00103-7 (PMC12222496; doi:10.1038/s44320-025-00103-7)
Supplement: Supplementary file 4 — Dataset EV3 [file 44320_2025_103_MOESM4_ESM.xlsx]

## Sheet: data
buffered_gene	buffering_gene_ncRNA	prediction_class	Cholesky_BaCoN	PCC	PCC_z_score	Cholesky_BaCoN_rank	buffering_chr	buffering_chr_arm	buffered_chr	buffered_chr_arm	genomic_bp_distance	proximity
FAM50A	FAM50B	protein_coding_protein_coding	0.999918	0.771179	13.9238	1	6	chr6p	X	chrXq		0
RPP25L	RPP25	protein_coding_protein_coding	0.999918	0.743685	13.4272	2	15	chr15q	9	chr9p		0
EIF1AX	EIF1AY	protein_coding_protein_coding	0.999918	0.742601	13.4077	3	Y	chrYq	X	chrXp		0
DDX3X	DDX3Y	protein_coding_protein_coding	0.999918	0.734922	13.269	4	Y	chrYq	X	chrXp		0
CDS2	CDS1	protein_coding_protein_coding	0.999918	0.674175	12.1718	5	4	chr4q	20	chr20p		0
ATP1B3	ATP1B1	protein_coding_protein_coding	0.999918	0.63871	11.5312	6	1	chr1q	3	chr3q		0
DNAJC19	DNAJC15	protein_coding_protein_coding	0.999918	0.621445	11.2194	7	13	chr13q	3	chr3q		0
TTC7A	TTC7B	protein_coding_protein_coding	0.999918	0.614111	11.0869	8	14	chr14q	2	chr2p		0
INTS6	INTS6L	protein_coding_protein_coding	0.999918	0.609261	10.9993	9	X	chrXq	13	chr13q		0
RAB6A	RAB6B	protein_coding_protein_coding	0.999918	0.603562	10.8964	10	3	chr3q	11	chr11q		0
EFR3A	EFR3B	protein_coding_protein_coding	0.999918	0.602099	10.8699	11	2	chr2p	8	chr8q		0
ATP6V0E1	ATP6V0E2	protein_coding_protein_coding	0.999918	0.563581	10.1742	12	7	chr7q	5	chr5q		0
NMT1	NMT2	protein_coding_protein_coding	0.999918	0.561916	10.1442	13	10	chr10p	17	chr17q		0
MYBL2	MYBL1	protein_coding_protein_coding	0.999918	0.550717	9.9419	14	8	chr8q	20	chr20q		0
PRDX1	PRDX2	protein_coding_protein_coding	0.999918	0.499009	9.00796	15	19	chr19p	1	chr1p		0
SLC2A1	SLC2A3	protein_coding_protein_coding	0.999918	0.495862	8.95112	16	12	chr12p	1	chr1p		0
EAF1	EAF2	protein_coding_protein_coding	0.999918	0.493773	8.91338	17	3	chr3q	3	chr3p		0
GSPT1	GSPT2	protein_coding_protein_coding	0.999918	0.489408	8.83454	19	X	chrXp	16	chr16p		0
RRAGC	RRAGD	protein_coding_protein_coding	0.999918	0.488743	8.82253	20	6	chr6q	1	chr1p		0
ATP6V1G1	ATP6V1G2	protein_coding_protein_coding	0.999918	0.48547	8.76342	21	6	chr6p	9	chr9q		0
SLF1	SIMC1	protein_coding_protein_coding	0.999918	0.484671	8.74898	22	5	chr5q	5	chr5q	81634280	0
UAP1	UAP1L1	protein_coding_protein_coding	0.999918	0.48246	8.70906	23	9	chr9q	1	chr1q		0
CYB5B	CYB5A	protein_coding_protein_coding	0.999918	0.481312	8.68832	24	18	chr18q	16	chr16q		0
CFL1	DSTN	protein_coding_protein_coding	0.999918	0.478552	8.63847	25	20	chr20p	11	chr11q		0
MCL1	BCL2L1	protein_coding_protein_coding	0.999918	0.478393	8.6356	26	20	chr20q	1	chr1q		0
ARHGEF7	ARHGEF6	protein_coding_protein_coding	0.999918	0.473868	8.55387	27	X	chrXq	13	chr13q		0
LDHA	LDHB	protein_coding_protein_coding	0.999918	0.473145	8.54081	28	12	chr12p	11	chr11p		0
COPG1	COPG2	protein_coding_protein_coding	0.999918	0.467364	8.4364	29	7	chr7q	3	chr3q		0
MYH9	MYH10	protein_coding_protein_coding	0.999918	0.464018	8.37596	30	17	chr17p	22	chr22q		0
SLC16A1	SLC16A3	protein_coding_protein_coding	0.999918	0.462895	8.35568	31	17	chr17q	1	chr1p		0
CEPT1	CHPT1	protein_coding_protein_coding	0.999918	0.458532	8.27687	32	12	chr12q	1	chr1p		0
TBL1XR1	TBL1X	protein_coding_protein_coding	0.999918	0.452829	8.17387	33	X	chrXp	3	chr3q		0
PTK2	PTK2B	protein_coding_protein_coding	0.999918	0.451274	8.14578	34	8	chr8p	8	chr8q		0
NXT1	NXT2	protein_coding_protein_coding	0.999918	0.445917	8.04902	35	X	chrXq	20	chr20p		0
OXSR1	STK39	protein_coding_protein_coding	0.999918	0.42479	7.66742	36	2	chr2q	3	chr3p		0
SMARCA2	SMARCA4	protein_coding_protein_coding	0.999918	0.423637	7.64661	37	19	chr19p	9	chr9p		0
PPP2CA	PPP2CB	protein_coding_protein_coding	0.999918	0.420309	7.58649	38	8	chr8p	5	chr5q		0
TIMM17A	TIMM17B	protein_coding_protein_coding	0.999918	0.412587	7.44703	39	X	chrXp	1	chr1q		0
DNM2	DNM1	protein_coding_protein_coding	0.999918	0.410393	7.4074	40	9	chr9q	19	chr19p		0
PFN1	PFN2	protein_coding_protein_coding	0.999918	0.408698	7.37678	41	3	chr3q	17	chr17p		0
SRD5A3	HTATIP2	protein_coding_protein_coding	0.999918	0.406604	7.33896	42	11	chr11p	4	chr4q		0
ATP1A1	ATP1A3	protein_coding_protein_coding	0.999918	0.403221	7.27786	43	19	chr19q	1	chr1p		0
ATP6V0A2	ATP6V0A1	protein_coding_protein_coding	0.999918	0.399403	7.2089	44	17	chr17q	12	chr12q		0
FERMT2	FERMT1	protein_coding_protein_coding	0.999918	0.390771	7.05298	45	20	chr20p	14	chr14q		0
AGPAT1	AGPAT2	protein_coding_protein_coding	0.999918	0.383619	6.9238	46	9	chr9q	6	chr6p		0
ATL2	ATL3	protein_coding_protein_coding	0.999918	0.383416	6.92014	47	11	chr11q	2	chr2p		0
HSPA8	HSPA1A	protein_coding_protein_coding	0.999918	0.382571	6.90487	48	6	chr6p	11	chr11q		0
FERMT1	FERMT2	protein_coding_protein_coding	0.999918	0.379292	6.84566	49	14	chr14q	20	chr20p		0
ACSL3	ACSL1	protein_coding_protein_coding	0.999918	0.379052	6.84133	50	4	chr4q	2	chr2q		0
GFPT1	GFPT2	protein_coding_protein_coding	0.999918	0.376017	6.78651	51	5	chr5q	2	chr2p		0
MAGOH	MAGOHB	protein_coding_protein_coding	0.999918	0.373751	6.74559	52	12	chr12p	1	chr1p		0
FBXW11	BTRC	protein_coding_protein_coding	0.999918	0.36879	6.65598	53	10	chr10q	5	chr5q		0
UBIAD1	SQLE	protein_coding_protein_coding	0.999918	0.368124	6.64395	54	8	chr8q	1	chr1p		0
STRIP1	STRIP2	protein_coding_protein_coding	0.999918	0.367373	6.63038	55	7	chr7q	1	chr1p		0
CDK4	CDK6	protein_coding_protein_coding	0.999918	0.366938	6.62253	56	7	chr7q	12	chr12q		0
EMC4	EMC10	protein_coding_protein_coding	0.999918	0.361472	6.52379	57	19	chr19q	15	chr15q		0
ATP6V1B2	ATP6V1B1	protein_coding_protein_coding	0.999918	0.360658	6.5091	58	2	chr2p	8	chr8p		0
RBBP7	RBBP4	protein_coding_protein_coding	0.999918	0.351567	6.3449	59	1	chr1p	X	chrXp		0
ACTR1A	ACTR1B	protein_coding_protein_coding	0.999918	0.348146	6.28311	60	2	chr2q	10	chr10q		0
PABPC1	PABPC4	protein_coding_protein_coding	0.999918	0.347796	6.27678	61	1	chr1p	8	chr8q		0
SLC25A28	SLC25A37	protein_coding_protein_coding	0.999918	0.34669	6.2568	62	8	chr8p	10	chr10q		0
PRPS1	PRPS2	protein_coding_protein_coding	0.999918	0.346684	6.2567	63	X	chrXp	X	chrXq		0
DDX39B	DDX39A	protein_coding_protein_coding	0.999918	0.344588	6.21884	64	19	chr19p	6	chr6p		0
VRK1	VRK2	protein_coding_protein_coding	0.999918	0.335274	6.05062	67	2	chr2p	14	chr14q		0
STAMBP	VPS35L	protein_coding_protein_coding	0.999918	0.331951	5.99059	68	16	chr16p	2	chr2p		0
SMARCA4	SMARCA2	protein_coding_protein_coding	0.999918	0.330572	5.9657	69	9	chr9p	19	chr19p		0
MAGT1	TUSC3	protein_coding_protein_coding	0.999918	0.329304	5.94279	70	8	chr8p	X	chrXq		0
ELL	ELL2	protein_coding_protein_coding	0.999918	0.328291	5.9245	71	5	chr5q	19	chr19p		0
GAK	DNAJC6	protein_coding_protein_coding	0.999918	0.322824	5.82575	72	1	chr1p	4	chr4p		0
CSTF2	CSTF2T	protein_coding_protein_coding	0.999918	0.322112	5.8129	73	10	chr10q	X	chrXq		0
TFDP1	TFDP2	protein_coding_protein_coding	0.999918	0.320767	5.7886	75	3	chr3q	13	chr13q		0
ASF1B	ASF1A	protein_coding_protein_coding	0.999918	0.31864	5.75018	76	6	chr6q	19	chr19p		0
SEC23B	SEC23A	protein_coding_protein_coding	0.999918	0.318372	5.74534	77	14	chr14q	20	chr20p		0
DMXL1	DMXL2	protein_coding_protein_coding	0.999918	0.316593	5.71321	78	15	chr15q	5	chr5q		0
HNRNPH1	HNRNPF	protein_coding_protein_coding	0.999918	0.314138	5.66886	79	10	chr10q	5	chr5q		0
PPA1	PPA2	protein_coding_protein_coding	0.999918	0.309871	5.5918	80	4	chr4q	10	chr10q		0
DYNLL1	DYNLL2	protein_coding_protein_coding	0.999918	0.309023	5.57648	81	17	chr17q	12	chr12q		0
EIF4A1	EIF4A2	protein_coding_protein_coding	0.999918	0.308312	5.56363	82	3	chr3q	17	chr17p		0
PAK2	PAK1	protein_coding_protein_coding	0.999918	0.302906	5.46598	83	11	chr11q	3	chr3q		0
ATP6V1C1	ATP6V1C2	protein_coding_protein_coding	0.999918	0.293537	5.29678	85	2	chr2p	8	chr8q		0
PELO	FOCAD	protein_coding_protein_coding	0.999918	0.292246	5.27345	86	9	chr9p	5	chr5q		0
NAPG	NAPA	protein_coding_protein_coding	0.999918	0.291959	5.26826	87	19	chr19q	18	chr18p		0
BRIP1	ALDH2	protein_coding_protein_coding	0.999918	0.291953	5.26816	88	12	chr12q	17	chr17q		0
IDH3A	IDH2	protein_coding_protein_coding	0.999918	0.288015	5.19704	91	15	chr15q	15	chr15q	11932102	0
SLC16A3	SLC16A1	protein_coding_protein_coding	0.999918	0.287381	5.18558	92	1	chr1p	17	chr17q		0
IMPDH2	IMPDH1	protein_coding_protein_coding	0.999918	0.283718	5.11942	93	7	chr7q	3	chr3p		0
AIFM1	CHCHD4	protein_coding_protein_coding	0.999918	0.279724	5.04728	94	3	chr3p	X	chrXq		0
PPP2R1A	PPP2R1B	protein_coding_protein_coding	0.999918	0.277701	5.01075	95	11	chr11q	19	chr19q		0
CHMP3	CHMP2A	protein_coding_protein_coding	0.999918	0.275865	4.97758	96	19	chr19q	2	chr2p		0
PAPSS1	PAPSS2	protein_coding_protein_coding	0.999918	0.275823	4.97683	97	10	chr10q	4	chr4q		0
RRAGA	RRAGB	protein_coding_protein_coding	0.999918	0.275601	4.97282	98	X	chrXp	9	chr9p		0
PMM2	PMM1	protein_coding_protein_coding	0.999918	0.274201	4.94753	99	22	chr22q	16	chr16p		0
ZFP36L1	ZFP36L2	protein_coding_protein_coding	0.999918	0.264869	4.77897	101	2	chr2p	14	chr14q		0
CAB39	CAB39L	protein_coding_protein_coding	0.999918	0.264758	4.77697	102	13	chr13q	2	chr2q		0
UBP1	TFCP2	protein_coding_protein_coding	0.999918	0.260366	4.69765	103	12	chr12q	3	chr3p		0
ITPA	PUDP	protein_coding_protein_coding	0.999918	0.259547	4.68286	105	X	chrXp	20	chr20p		0
EIF1	EIF1B	protein_coding_protein_coding	0.999918	0.254402	4.58992	106	3	chr3p	17	chr17q		0
UBE2S	UBE2C	protein_coding_protein_coding	0.999918	0.254138	4.58516	107	20	chr20q	19	chr19q		0
PTP4A2	PTP4A1	protein_coding_protein_coding	0.999918	0.250943	4.52745	108	6	chr6q	1	chr1p		0
HDAC2	HDAC1	protein_coding_protein_coding	0.999918	0.25025	4.51492	109	1	chr1p	6	chr6q		0
WNK1	WNK2	protein_coding_protein_coding	0.999918	0.242488	4.37473	110	9	chr9q	12	chr12p		0
NRBP1	NRBP2	protein_coding_protein_coding	0.999918	0.237255	4.28022	112	8	chr8q	2	chr2p		0
DYNC1LI2	DYNC1LI1	protein_coding_protein_coding	0.999918	0.231015	4.16751	113	3	chr3p	16	chr16q		0
PDS5B	PDS5A	protein_coding_protein_coding	0.999918	0.228131	4.11543	114	4	chr4p	13	chr13q		0
IRS1	IRS2	protein_coding_protein_coding	0.999918	0.227738	4.10833	115	13	chr13q	2	chr2q		0
STAG1	STAG2	protein_coding_protein_coding	0.999918	0.222651	4.01646	116	X	chrXq	3	chr3q		0
REEP4	REEP3	protein_coding_protein_coding	0.999918	0.220204	3.97224	117	10	chr10q	8	chr8p		0
NFE2L1	NFE2L3	protein_coding_protein_coding	0.999918	0.216364	3.90289	118	7	chr7p	17	chr17q		0
NAA15	NAA16	protein_coding_protein_coding	0.999918	0.215174	3.8814	119	13	chr13q	4	chr4q		0
AP1B1	AP2B1	protein_coding_protein_coding	0.999918	0.212677	3.8363	120	17	chr17q	22	chr22q		0
SNAI2	SNAI1	protein_coding_protein_coding	0.999918	0.212519	3.83344	121	20	chr20q	8	chr8q		0
FAM50B	FAM50A	protein_coding_protein_coding	0.999918	0.209576	3.78029	123	X	chrXq	6	chr6p		0
PCGF3	PCGF5	protein_coding_protein_coding	0.999918	0.207149	3.73645	125	10	chr10q	4	chr4p		0
XYLT2	XYLT1	protein_coding_protein_coding	0.999918	0.207056	3.73478	126	16	chr16p	17	chr17q		0
HSD17B12	LDAH	protein_coding_protein_coding	0.999918	0.200176	3.61052	127	2	chr2p	11	chr11p		0
RANBP10	RANBP9	protein_coding_protein_coding	0.999918	0.198116	3.57331	128	6	chr6p	16	chr16q		0
HDAC1	HDAC2	protein_coding_protein_coding	0.999918	0.194195	3.50248	129	6	chr6q	1	chr1p		0
PDCD2	RPS2	protein_coding_protein_coding	0.999918	0.193968	3.49837	130	16	chr16p	6	chr6q		0
SAMD4B	SAMD4A	protein_coding_protein_coding	0.999918	0.193597	3.49168	132	14	chr14q	19	chr19q		0
PTDSS1	PISD	protein_coding_protein_coding	0.999918	0.17888	3.22587	133	22	chr22q	8	chr8q		0
TFDP2	TFDP1	protein_coding_protein_coding	0.999918	0.175804	3.17031	135	13	chr13q	3	chr3q		0
HK2	HK1	protein_coding_protein_coding	0.999918	0.173447	3.12774	137	10	chr10q	2	chr2p		0
IPO11	EIF4A3	protein_coding_protein_coding	0.999918	0.167511	3.02052	139	17	chr17q	5	chr5q		0
CWF19L1	GCFC2	protein_coding_protein_coding	0.999918	0.166362	2.99977	140	2	chr2p	10	chr10q		0
TRUB1	ATP5MC2	protein_coding_protein_coding	0.999918	0.156046	2.81344	142	12	chr12q	10	chr10q		0
TRAPPC2L	TRAPPC2B	protein_coding_protein_coding	0.999918	0.150403	2.71152	143	19	chr19q	16	chr16q		0
DERL2	DERL3	protein_coding_protein_coding	0.999918	0.14996	2.70352	144	22	chr22q	17	chr17p		0
TIMM10B	AGK	protein_coding_protein_coding	0.999918	0.148897	2.68433	145	7	chr7q	11	chr11p		0
CYB5A	UBE2M	protein_coding_protein_coding	0.999918	0.148321	2.67392	146	19	chr19q	18	chr18q		0
PRPS2	PRPS1	protein_coding_protein_coding	0.999918	0.144533	2.60549	147	X	chrXq	X	chrXp		0
NOP9	RBM19	protein_coding_protein_coding	0.999918	0.143599	2.58863	148	12	chr12q	14	chr14q		0
RBM5	RBM10	protein_coding_protein_coding	0.999918	0.137006	2.46954	150	X	chrXp	3	chr3p		0
GNB1	GNB4	protein_coding_protein_coding	0.999918	0.128136	2.30933	152	3	chr3q	1	chr1p		0
LDHB	LDHA	protein_coding_protein_coding	0.999918	0.0857033	1.54293	155	11	chr11p	12	chr12p		0
ORC4	GMPPA	protein_coding_protein_coding	0.999918	0.0701277	1.26161	157	2	chr2q	2	chr2q	71526966	0
SETDB2	ATP5MC3	protein_coding_protein_coding	0.999918	0.0617567	1.11041	158	2	chr2q	13	chr13q		0
YAP1	WWTR1	protein_coding_protein_coding	0.999918	0.0517784	0.930188	159	3	chr3q	11	chr11q		0
MYC	MYCNOS	protein_coding_lncRNA	0.999907	0.291877	9.56942	36	2	chr2p	8	chr8q		0
LRRC37A2	KANSL1-AS1	protein_coding_lncRNA	0.999907	0.175708	5.76877	139	17	chr17q	17	chr17q	515812	1
CHMP4B	CHMP4C	protein_coding_protein_coding	0.999876	0.57699	10.4164	164	8	chr8q	20	chr20q		0
YRDC	GJA1	protein_coding_protein_coding	0.999876	0.565766	10.2137	165	6	chr6q	1	chr1p		0
POP7	RPP25	protein_coding_protein_coding	0.999876	0.520284	9.39222	166	15	chr15q	7	chr7q		0
SNAP23	SNAP25	protein_coding_protein_coding	0.999876	0.484361	8.74338	167	20	chr20p	15	chr15q		0
RPS4X	RPS4Y1	protein_coding_protein_coding	0.999876	0.478409	8.63589	168	Y	chrYp	X	chrXq		0
PSMB6	PSMB9	protein_coding_protein_coding	0.999876	0.473186	8.54154	169	6	chr6p	17	chr17p		0
ELMO2	ELMO3	protein_coding_protein_coding	0.999876	0.421109	7.60094	170	16	chr16q	20	chr20q		0
ACO2	ACO1	protein_coding_protein_coding	0.999876	0.384359	6.93717	171	9	chr9p	22	chr22q		0
RHOA	RHOB	protein_coding_protein_coding	0.999876	0.368358	6.64817	172	2	chr2p	3	chr3p		0
WDR77	MTAP	protein_coding_protein_coding	0.999876	0.355001	6.40692	173	9	chr9p	1	chr1p		0
IREB2	ACO1	protein_coding_protein_coding	0.999876	0.352351	6.35906	174	9	chr9p	15	chr15q		0
CHMP4B	CHMP4A	protein_coding_protein_coding	0.999876	0.351985	6.35244	175	14	chr14q	20	chr20q		0
FERMT1	FADS1	protein_coding_protein_coding	0.999876	0.34656	6.25446	176	11	chr11q	20	chr20p		0
VPS26A	VPS26B	protein_coding_protein_coding	0.999876	0.345637	6.23779	177	11	chr11q	10	chr10q		0
CRK	CRKL	protein_coding_protein_coding	0.999876	0.324269	5.85185	178	22	chr22q	17	chr17p		0
CCND1	CCND3	protein_coding_protein_coding	0.999876	0.319709	5.76949	179	6	chr6p	11	chr11q		0
CCND1	CCND2	protein_coding_protein_coding	0.999876	0.319075	5.75803	180	12	chr12p	11	chr11q		0
EAF1	IQCB1	protein_coding_protein_coding	0.999876	0.308232	5.56219	181	3	chr3q	3	chr3p		0
KDSR	ERMP1	protein_coding_protein_coding	0.999876	0.299893	5.41157	182	9	chr9p	18	chr18q		0
PPIL1	NSRP1	protein_coding_protein_coding	0.999876	0.293241	5.29143	184	17	chr17q	6	chr6p		0
HBS1L	FOCAD	protein_coding_protein_coding	0.999876	0.287485	5.18746	186	9	chr9p	6	chr6q		0
ELMO2	ELMO1	protein_coding_protein_coding	0.999876	0.279601	5.04507	187	7	chr7p	20	chr20q		0
ARF4	ARF5	protein_coding_protein_coding	0.999876	0.278694	5.02869	188	7	chr7q	3	chr3p		0
ENO1	ENO2	protein_coding_protein_coding	0.999876	0.274313	4.94956	189	12	chr12p	1	chr1p		0
PRMT5	MTAP	protein_coding_protein_coding	0.999876	0.272954	4.925	190	9	chr9p	14	chr14q		0
ALDOA	ALDOC	protein_coding_protein_coding	0.999876	0.270722	4.88469	191	17	chr17q	16	chr16p		0
RBM27	RBM26	protein_coding_protein_coding	0.999876	0.263831	4.76023	192	13	chr13q	5	chr5q		0
SLC7A1	SLC7A2	protein_coding_protein_coding	0.999876	0.24852	4.48369	193	8	chr8p	13	chr13q		0
DDX5	DDX17	protein_coding_protein_coding	0.999876	0.247548	4.46613	194	22	chr22q	17	chr17q		0
CUL4B	CUL4A	protein_coding_protein_coding	0.999876	0.241164	4.35082	195	13	chr13q	X	chrXq		0
FBXO42	PPP2R1A	protein_coding_protein_coding	0.999876	0.24063	4.34118	196	19	chr19q	1	chr1p		0
SUCLG1	ACOT9	protein_coding_protein_coding	0.999876	0.237149	4.27831	197	X	chrXp	2	chr2p		0
WDR1	CFL1	protein_coding_protein_coding	0.999876	0.228761	4.12681	200	11	chr11q	4	chr4p		0
KHSRP	FUBP1	protein_coding_protein_coding	0.999876	0.228333	4.11907	201	1	chr1p	19	chr19p		0
CYB5R4	SOD1	protein_coding_protein_coding	0.999876	0.216308	3.90189	202	21	chr21q	6	chr6q		0
CCDC6	PPP2R1A	protein_coding_protein_coding	0.999876	0.215563	3.88842	203	19	chr19q	10	chr10q		0
NBAS	USE1	protein_coding_protein_coding	0.999876	0.214108	3.86215	204	19	chr19p	2	chr2p		0
HSPA13	SPCS3	protein_coding_protein_coding	0.999876	0.213806	3.85669	205	4	chr4q	21	chr21q		0
NCDN	PRPF8	protein_coding_protein_coding	0.999876	0.208757	3.76549	206	17	chr17p	1	chr1p		0
EIF5A	EIF5A2	protein_coding_protein_coding	0.999876	0.197692	3.56565	207	3	chr3q	17	chr17p		0
TRPM7	SLC5A3	protein_coding_protein_coding	0.999876	0.19278	3.47692	208	21	chr21q	15	chr15q		0
SMARCC2	SMARCC1	protein_coding_protein_coding	0.999876	0.188006	3.39069	209	3	chr3p	12	chr12q		0
TIMM22	CHCHD5	protein_coding_protein_coding	0.999876	0.185422	3.34402	210	2	chr2q	17	chr17p		0
NUP50	RAN	protein_coding_protein_coding	0.999876	0.177367	3.19854	213	12	chr12q	22	chr22q		0
LDAH	HSD17B12	protein_coding_protein_coding	0.999876	0.171023	3.08395	214	11	chr11p	2	chr2p		0
MSTO1	CCT6A	protein_coding_protein_coding	0.999876	0.168822	3.0442	215	7	chr7p	1	chr1q		0
CD46	GNE	protein_coding_protein_coding	0.999876	0.166646	3.00489	217	9	chr9p	1	chr1q		0
ZNF574	RPL10	protein_coding_protein_coding	0.999876	0.16658	3.0037	218	X	chrXq	19	chr19q		0
E2F1	E2F3	protein_coding_protein_coding	0.999876	0.152867	2.75603	220	6	chr6p	20	chr20q		0
VPS45	VAMP8	protein_coding_protein_coding	0.999876	0.152644	2.752	221	2	chr2p	1	chr1q		0
APEX2	TDP1	protein_coding_protein_coding	0.999876	0.139167	2.50857	224	14	chr14q	X	chrXp		0
SLC7A1	SLC7A6	protein_coding_protein_coding	0.999876	0.133023	2.39761	227	16	chr16q	13	chr13q		0
AHCYL1	AHCYL2	protein_coding_protein_coding	0.999876	0.128449	2.31498	228	7	chr7q	1	chr1p		0
CHML	CHM	protein_coding_protein_coding	0.999876	0.127902	2.30512	229	X	chrXq	1	chr1q		0
RAC1	RAC2	protein_coding_protein_coding	0.999876	0.119883	2.16027	230	22	chr22q	7	chr7p		0
IPO4	IPO7	protein_coding_protein_coding	0.999876	0.11838	2.13313	231	11	chr11p	14	chr14q		0
CCDC136	MED7	protein_coding_protein_coding	0.999876	0.0998285	1.79806	234	5	chr5q	7	chr7q		0
UBE2F	UBE2M	protein_coding_protein_coding	0.999876	0.0951761	1.71403	235	19	chr19q	2	chr2q		0
TIMM22	SLC25A46	protein_coding_protein_coding	0.999876	0.0940281	1.69329	236	5	chr5q	17	chr17p		0
MYH14	AP3D1	protein_coding_protein_coding	0.999876	0.0826109	1.48708	237	19	chr19p	19	chr19q		0
GPX1	GGCT	protein_coding_protein_coding	0.999876	0.0730512	1.31441	239	7	chr7p	3	chr3p		0
DGCR2	ATP1B3	protein_coding_protein_coding	0.999876	0.0723289	1.30136	240	3	chr3q	22	chr22q		0
CYB5A	MZF1	protein_coding_protein_coding	0.999876	0.0534121	0.959694	241	19	chr19q	18	chr18q		0
SLC16A3	SLC16A1-AS1	protein_coding_lncRNA	0.99986	0.178818	5.87053	188	1	chr1p	17	chr17q		0
TUBB4B	TUBB	protein_coding_protein_coding	0.999835	0.389114	7.02306	242	6	chr6p	9	chr9q		0
SPICE1	HYLS1	protein_coding_protein_coding	0.999835	0.287815	5.19342	243	11	chr11q	3	chr3q		0
MAN1A2	MAN1A1	protein_coding_protein_coding	0.999835	0.264563	4.77346	244	6	chr6q	1	chr1p		0
SUCLA2	ACOT9	protein_coding_protein_coding	0.999835	0.263176	4.7484	245	X	chrXp	13	chr13q		0
AGPAT1	EGFL7	protein_coding_protein_coding	0.999835	0.227337	4.10108	247	9	chr9q	6	chr6p		0
SLC25A19	TPK1	protein_coding_protein_coding	0.999835	0.218744	3.94588	249	7	chr7q	17	chr17q		0
CUL4A	CUL4B	protein_coding_protein_coding	0.999835	0.21578	3.89234	250	X	chrXq	13	chr13q		0
DYNLT1	DYNLT3	protein_coding_protein_coding	0.999835	0.213363	3.84869	251	X	chrXp	6	chr6q		0
DDX5	TOMM22	protein_coding_protein_coding	0.999835	0.207915	3.75029	252	22	chr22q	17	chr17q		0
RNF25	RTN4IP1	protein_coding_protein_coding	0.999835	0.195713	3.5299	253	6	chr6q	2	chr2q		0
UBE2M	UBE2F	protein_coding_protein_coding	0.999835	0.191422	3.45239	254	2	chr2q	19	chr19q		0
PARVA	PARVB	protein_coding_protein_coding	0.999835	0.191292	3.45004	255	22	chr22q	11	chr11p		0
DHX35	GPATCH1	protein_coding_protein_coding	0.999835	0.161191	2.90638	257	19	chr19q	20	chr20q		0
DHRS7B	HSD17B12	protein_coding_protein_coding	0.999835	0.15573	2.80774	259	11	chr11p	17	chr17p		0
ORC6	WIPF2	protein_coding_protein_coding	0.999835	0.154429	2.78423	260	17	chr17q	16	chr16q		0
NMNAT1	NMNAT3	protein_coding_protein_coding	0.999835	0.143129	2.58014	262	3	chr3q	1	chr1p		0
BTBD9	ZNF658	protein_coding_protein_coding	0.999835	0.129353	2.33133	263	9	chr9q	6	chr6p		0
ARF1	ARF4	protein_coding_protein_coding	0.999835	0.127355	2.29524	264	3	chr3p	1	chr1q		0
JUP	AP3D1	protein_coding_protein_coding	0.999835	0.118602	2.13714	265	19	chr19p	17	chr17q		0
USP27X	USP22	protein_coding_protein_coding	0.999835	0.116887	2.10615	266	17	chr17p	X	chrXp		0
SIVA1	PCNA	protein_coding_protein_coding	0.999835	0.107486	1.93636	267	20	chr20p	14	chr14q		0
TMX1	LRRK1	protein_coding_protein_coding	0.999835	0.106661	1.92146	268	15	chr15q	14	chr14q		0
CYB5R3	UBE2M	protein_coding_protein_coding	0.999835	0.0974174	1.75451	269	19	chr19q	22	chr22q		0
INF2	ADORA1	protein_coding_protein_coding	0.999835	0.0818131	1.47267	271	1	chr1q	14	chr14q		0
JUP	CTNNA1	protein_coding_protein_coding	0.999835	0.0405761	0.727854	274	5	chr5q	17	chr17q		0
DDX3X	TTTY14	protein_coding_lncRNA	0.999813	0.265895	8.71938	207	Y	chrYq	X	chrXp		0
EIF1AX	TTTY14	protein_coding_lncRNA	0.999813	0.258052	8.46279	208	Y	chrYq	X	chrXp		0
ATP6V0E1	ATP6V0E2-AS1	protein_coding_lncRNA	0.999813	0.174327	5.72357	226	7	chr7q	5	chr5q		0
SMAD5	TMEM44-AS1	protein_coding_lncRNA	0.999813	0.161575	5.3064	241	3	chr3q	5	chr5q		0
PSMB5	PSMB8	protein_coding_protein_coding	0.999794	0.383916	6.92917	276	6	chr6p	14	chr14q		0
SNAP23	SNAP29	protein_coding_protein_coding	0.999794	0.314278	5.6714	278	22	chr22q	15	chr15q		0
VPS4A	VPS4B	protein_coding_protein_coding	0.999794	0.305327	5.50973	279	18	chr18q	16	chr16q		0
EMC3	EMC10	protein_coding_protein_coding	0.999794	0.26	4.69104	282	19	chr19q	3	chr3p		0
FUBP1	KHSRP	protein_coding_protein_coding	0.999794	0.239225	4.3158	283	19	chr19p	1	chr1p		0
IL13RA1	GSTO1	protein_coding_protein_coding	0.999794	0.211178	3.80923	285	10	chr10q	X	chrXq		0
ZNF236	RPS26	protein_coding_protein_coding	0.999794	0.202546	3.65332	286	12	chr12q	18	chr18q		0
COPE	COPA	protein_coding_protein_coding	0.999794	0.200146	3.60997	287	1	chr1q	19	chr19p		0
PRELID3B	PRELID3A	protein_coding_protein_coding	0.999794	0.190245	3.43113	288	18	chr18p	20	chr20q		0
WWTR1	DCUN1D5	protein_coding_protein_coding	0.999794	0.170237	3.06976	289	11	chr11q	3	chr3q		0
HEATR3	RPL5	protein_coding_protein_coding	0.999794	0.152675	2.75255	293	1	chr1p	16	chr16q		0
ECHS1	HSD17B8	protein_coding_protein_coding	0.999794	0.141241	2.54604	294	6	chr6p	10	chr10q		0
EPC1	EPC2	protein_coding_protein_coding	0.999794	0.137504	2.47855	295	2	chr2q	10	chr10p		0
RBSN	VAMP8	protein_coding_protein_coding	0.999794	0.128373	2.31362	296	2	chr2p	3	chr3p		0
PITPNC1	NDUFA4L2	protein_coding_protein_coding	0.999794	0.110322	1.98758	297	12	chr12q	17	chr17q		0
UBE2F	MZF1	protein_coding_protein_coding	0.999794	0.0302017	0.540474	298	19	chr19q	2	chr2q		0
ARID1B	ARID1A	protein_coding_protein_coding	0.999794	0.00438624	0.0742017	300	1	chr1p	6	chr6q		0
NBDY	RFPL3S	protein_coding_lncRNA	0.999767	0.165061	5.42042	272	22	chr22q	X	chrXp		0
NRDE2	LINC00313	protein_coding_lncRNA	0.999767	0.163853	5.3809	274	21	chr21q	14	chr14q		0
EMG1	GATA3-AS1	protein_coding_lncRNA	0.999767	0.156849	5.15178	280	10	chr10p	12	chr12p		0
ZFX	RPS4Y1	protein_coding_protein_coding	0.999753	0.427226	7.71143	303	Y	chrYp	X	chrXp		0
PSMB5	PSMB9	protein_coding_protein_coding	0.999753	0.375005	6.76822	304	6	chr6p	14	chr14q		0
CTBP1	CTBP2	protein_coding_protein_coding	0.999753	0.364367	6.57608	305	10	chr10q	4	chr4p		0
TRA2B	TRA2A	protein_coding_protein_coding	0.999753	0.262006	4.72726	306	7	chr7p	3	chr3q		0
EXOC6	EXOC6B	protein_coding_protein_coding	0.999753	0.256848	4.6341	307	2	chr2p	10	chr10q		0
GABPB1	GABPB2	protein_coding_protein_coding	0.999753	0.214092	3.86186	309	1	chr1q	15	chr15q		0
NDUFB6	S100A13	protein_coding_protein_coding	0.999753	0.196461	3.54341	310	1	chr1q	9	chr9p		0
TUT7	FOCAD	protein_coding_protein_coding	0.999753	0.188244	3.395	312	9	chr9p	9	chr9q		0
LUC7L2	LUC7L	protein_coding_protein_coding	0.999753	0.165674	2.98734	315	16	chr16p	7	chr7q		0
LRRC37A3	ARL17B	protein_coding_protein_coding	0.999753	0.150343	2.71044	316	17	chr17q	17	chr17q	18568818	0
UPF3B	UPF3A	protein_coding_protein_coding	0.999753	0.149283	2.69129	317	13	chr13q	X	chrXq		0
RPL22L1	RPL22	protein_coding_protein_coding	0.999753	0.13195	2.37823	320	1	chr1p	3	chr3q		0
TUBB	TMEM203	protein_coding_protein_coding	0.999753	0.131771	2.375	321	9	chr9q	6	chr6p		0
USP27X	MAP2K3	protein_coding_protein_coding	0.999753	0.118068	2.1275	323	17	chr17p	X	chrXp		0
ZFP69B	EMD	protein_coding_protein_coding	0.999753	0.112234	2.02213	324	X	chrXq	1	chr1p		0
GAS2	PARP6	protein_coding_protein_coding	0.999753	0.111399	2.00704	325	15	chr15q	11	chr11p		0
GCNT3	C12orf29	protein_coding_protein_coding	0.999753	0.10886	1.96117	326			15	chr15q		0
REXO2	MYG1	protein_coding_protein_coding	0.999753	0.105276	1.89645	327	12	chr12q	11	chr11q		0
SPTLC2	SPTLC3	protein_coding_protein_coding	0.999753	0.0206855	0.368596	328	20	chr20p	14	chr14q		0
WWTR1	YAP1	protein_coding_protein_coding	0.999753	-0.266954	-4.82668	329	11	chr11q	3	chr3q		0
PSMB5	PSMB8-AS1	protein_coding_lncRNA	0.99972	0.186589	6.12477	291	6	chr6p	14	chr14q		0
ZSCAN16	LINC02551	protein_coding_lncRNA	0.99972	0.159418	5.23581	305	11	chr11q	6	chr6p		0
NAMPT	GJC1	protein_coding_protein_coding	0.999712	0.425934	7.68809	333	17	chr17q	7	chr7q		0
WRN	MLH1	protein_coding_protein_coding	0.999712	0.346061	6.24544	335	3	chr3p	8	chr8p		0
PPP2CA	GTF2E2	protein_coding_protein_coding	0.999712	0.312365	5.63684	336	8	chr8p	5	chr5q		0
ZFX	ZNF711	protein_coding_protein_coding	0.999712	0.310646	5.60579	337	X	chrXq	X	chrXp		0
MAGOH	SMIM10L1	protein_coding_protein_coding	0.999712	0.307248	5.54442	338	12	chr12p	1	chr1p		0
TUBB	TUBB4B	protein_coding_protein_coding	0.999712	0.217203	3.91805	343	9	chr9q	6	chr6p		0
ARF1	PDE12	protein_coding_protein_coding	0.999712	0.208018	3.75215	346	3	chr3p	1	chr1q		0
CD2BP2	DDX23	protein_coding_protein_coding	0.999712	0.204763	3.69337	349	12	chr12q	16	chr16p		0
EPC2	KIF5B	protein_coding_protein_coding	0.999712	0.176476	3.18244	350	10	chr10p	2	chr2q		0
EPC2	ITGB1	protein_coding_protein_coding	0.999712	0.166465	3.00163	351	10	chr10p	2	chr2q		0
AAMP	RPL10	protein_coding_protein_coding	0.999712	0.129254	2.32954	356	X	chrXq	2	chr2q		0
HDAC1	CETN3	protein_coding_protein_coding	0.999712	0.0923909	1.66372	357	5	chr5q	1	chr1p		0
PPAN	SLCO4A1	protein_coding_protein_coding	0.999712	0.0537635	0.966042	358	20	chr20q	19	chr19p		0
IPO5	IPO7	protein_coding_protein_coding	0.999712	0.0507379	0.911393	359	11	chr11p	13	chr13q		0
TAF1	ADAP1	protein_coding_protein_coding	0.999712	0.038831	0.696334	360	7	chr7p	X	chrXq		0
YES1	SRC	protein_coding_protein_coding	0.999712	0.0325072	0.582115	361	20	chr20q	18	chr18p		0
ZMYND8	ARRDC2	protein_coding_protein_coding	0.999712	0.0122489	0.216215	362	19	chr19p	20	chr20q		0
HSPA14	NCL	protein_coding_protein_coding	0.999712	0.0115841	0.204207	363	2	chr2q	10	chr10p		0
TP53	LNCTAM34A	protein_coding_lncRNA	0.999673	0.189659	6.22519	321	1	chr1p	17	chr17p		0
BRAT1	INTS9	protein_coding_protein_coding	0.999671	0.336809	6.07834	368	8	chr8p	7	chr7p		0
WRAP73	HYLS1	protein_coding_protein_coding	0.999671	0.281913	5.08682	370	11	chr11q	1	chr1p		0
ACTB	ACTG1	protein_coding_protein_coding	0.999671	0.183671	3.3124	373	17	chr17q	7	chr7p		0
EPC2	ARHGAP12	protein_coding_protein_coding	0.999671	0.174448	3.14581	374	10	chr10p	2	chr2q		0
CALM3	ZC4H2	protein_coding_protein_coding	0.999671	0.172951	3.11877	375	X	chrXq	19	chr19q		0
ARRDC2	DCTD	protein_coding_protein_coding	0.999671	0.128699	2.31951	378	4	chr4q	19	chr19p		0
ISL2	CCS	protein_coding_protein_coding	0.999671	0.115271	2.07698	379	11	chr11q	15	chr15q		0
NUSAP1	HDAC2	protein_coding_protein_coding	0.999671	0.110365	1.98836	380	6	chr6q	15	chr15q		0
JAK2	PHRF1	protein_coding_protein_coding	0.999671	0.095204	1.71453	382	11	chr11p	9	chr9p		0
MUS81	RIC8A	protein_coding_protein_coding	0.999671	0.0893073	1.60802	383	11	chr11p	11	chr11q		0
RAB1B	RAB1A	protein_coding_protein_coding	0.999671	0.0704121	1.26674	384	2	chr2p	11	chr11q		0
WWTR1	BIRC2	protein_coding_protein_coding	0.999671	-0.083088	-1.50574	386	11	chr11q	3	chr3q		0
ITGB5	ITGB3	protein_coding_protein_coding	0.999671	-0.0901071	-1.63251	387	17	chr17q	3	chr3q		0
NAA10	XAGE1A	protein_coding_protein_coding	0.999629	0.31928	5.76174	389	X	chrXp	X	chrXq		0
WRN	SMAP1	protein_coding_protein_coding	0.999629	0.291144	5.25355	390	6	chr6q	8	chr8p		0
FERMT2	FERMT3	protein_coding_protein_coding	0.999629	0.283438	5.11437	392	11	chr11q	14	chr14q		0
DOLPP1	PLPP6	protein_coding_protein_coding	0.999629	0.233454	4.21157	394	9	chr9p	9	chr9q		0
ASF1B	RWDD1	protein_coding_protein_coding	0.999629	0.230294	4.15449	395	6	chr6q	19	chr19p		0
SLC7A6	SLC7A1	protein_coding_protein_coding	0.999629	0.1425	2.56878	403	13	chr13q	16	chr16q		0
TIMM50	ZNF615	protein_coding_protein_coding	0.999629	0.114791	2.0683	404	19	chr19q	19	chr19q	12512464	0
IGFBP2	SLTM	protein_coding_protein_coding	0.999629	0.102435	1.84513	405	15	chr15q	2	chr2q		0
MAGOH	M6PR	protein_coding_protein_coding	0.999588	0.271435	4.89756	408	12	chr12p	1	chr1p		0
SLC25A3	BCAT1	protein_coding_protein_coding	0.999588	0.248337	4.48038	410	12	chr12p	12	chr12q		0
HNRNPH1	ZNF487	protein_coding_protein_coding	0.999588	0.2352	4.2431	411	10	chr10q	5	chr5q		0
UBIAD1	HMGCR	protein_coding_protein_coding	0.999588	0.223791	4.03703	413	5	chr5q	1	chr1p		0
ARF1	DENND6A	protein_coding_protein_coding	0.999588	0.199815	3.60399	414	3	chr3p	1	chr1q		0
ZNF407	CHMP6	protein_coding_protein_coding	0.999588	0.167735	3.02456	416	17	chr17q	18	chr18q		0
KAT2A	KAT2B	protein_coding_protein_coding	0.999588	0.166941	3.01022	417	3	chr3p	17	chr17q		0
WDR73	INTS11	protein_coding_protein_coding	0.999588	0.158362	2.85527	418	1	chr1p	15	chr15q		0
HCN2	RIOX2	protein_coding_protein_coding	0.999588	0.143071	2.57909	419	3	chr3q	19	chr19p		0
SYNE3	TJP2	protein_coding_protein_coding	0.999588	0.139052	2.5065	420	9	chr9q	14	chr14q		0
PYCR2	PYCR1	protein_coding_protein_coding	0.999588	0.138013	2.48774	421	17	chr17q	1	chr1q		0
PTTG1	ESPL1	protein_coding_protein_coding	0.999588	0.119813	2.15901	422	12	chr12q	5	chr5q		0
GSR	TTC21B	protein_coding_protein_coding	0.999588	0.11614	2.09267	423	2	chr2q	8	chr8p		0
DYNLL1	MRPS23	protein_coding_protein_coding	0.999588	0.108038	1.94634	424	17	chr17q	12	chr12q		0
EEF1D	RNF168	protein_coding_protein_coding	0.999588	0.10403	1.87395	425	3	chr3q	8	chr8q		0
DEPDC7	VCPKMT	protein_coding_protein_coding	0.999588	0.0629506	1.13198	426	14	chr14q	11	chr11p		0
HDAC9	AHI1	protein_coding_protein_coding	0.999588	0.0428531	0.768981	428	6	chr6q	7	chr7p		0
PSTPIP2	CLIC1	protein_coding_protein_coding	0.999588	0.0328845	0.588931	429	6	chr6p	18	chr18q		0
GPR137C	NEBL	protein_coding_protein_coding	0.999588	-0.00876821	-0.163391	431	10	chr10p	14	chr14q		0
PIK3R3	KIAA1217	protein_coding_protein_coding	0.999588	-0.0112263	-0.207789	432	10	chr10p	1	chr1p		0
CTNNB1	TCEA2	protein_coding_protein_coding	0.999547	0.411061	7.41945	434	20	chr20q	3	chr3p		0
USP28	MDM2	protein_coding_protein_coding	0.999547	0.359078	6.48056	436	12	chr12q	11	chr11q		0
KATNA1	KATNAL1	protein_coding_protein_coding	0.999547	0.327184	5.9045	437	13	chr13q	6	chr6q		0
PPP2CA	UBXN8	protein_coding_protein_coding	0.999547	0.310718	5.60708	438	8	chr8p	5	chr5q		0
MED1	MED10	protein_coding_protein_coding	0.999547	0.273712	4.9387	440	5	chr5p	17	chr17q		0
PPP2CA	WRN	protein_coding_protein_coding	0.999547	0.271016	4.89001	441	8	chr8p	5	chr5q		0
PPP2CA	GSR	protein_coding_protein_coding	0.999547	0.221015	3.9869	444	8	chr8p	5	chr5q		0
TIMM17A	TFE3	protein_coding_protein_coding	0.999547	0.196802	3.54956	447	X	chrXp	1	chr1q		0
PER1	TOR2A	protein_coding_protein_coding	0.999547	0.123265	2.22136	452	9	chr9q	17	chr17p		0
RPL36AL	RPL36A	protein_coding_protein_coding	0.999547	0.121681	2.19275	453	X	chrXq	14	chr14q		0
USP27X	DHRS7B	protein_coding_protein_coding	0.999547	0.109488	1.97252	455	17	chr17p	X	chrXp		0
CALU	AXL	protein_coding_protein_coding	0.999547	0.106423	1.91717	456	19	chr19q	7	chr7q		0
HNRNPH1	BMS1	protein_coding_protein_coding	0.999547	0.0775414	1.39551	457	10	chr10q	5	chr5q		0
CKS1B	PPFIA1	protein_coding_protein_coding	0.999547	0.0713893	1.28439	458	11	chr11q	1	chr1q		0
MSANTD3	GOLGA2	protein_coding_protein_coding	0.999547	0.0145903	0.258505	459	9	chr9q	9	chr9q	27826480	0
WDR73	SDF4	protein_coding_protein_coding	0.999547	-0.0206903	-0.378725	460	1	chr1p	15	chr15q		0
ZDHHC16	LYPLAL1-DT	protein_coding_lncRNA	0.999533	0.152252	5.00138	422	1	chr1q	10	chr10q		0
TP53	ZMAT3	protein_coding_protein_coding	0.999506	0.523888	9.45732	461	3	chr3q	17	chr17p		0
MEF2B	ZMYND11	protein_coding_protein_coding	0.999506	0.355091	6.40854	463	10	chr10p	19	chr19p		0
LDLRAP1	PLEKHA5	protein_coding_protein_coding	0.999506	0.354574	6.39921	464	12	chr12p	1	chr1p		0
VPS4A	TXNL1	protein_coding_protein_coding	0.999506	0.342109	6.17407	465	18	chr18q	16	chr16q		0
TUBB4B	DHX16	protein_coding_protein_coding	0.999506	0.252368	4.5532	469	6	chr6p	9	chr9q		0
PXN	LPXN	protein_coding_protein_coding	0.999506	0.234927	4.23818	471	11	chr11q	12	chr12q		0
PPP1CC	PPP1CA	protein_coding_protein_coding	0.999506	0.226004	4.07701	472	11	chr11q	12	chr12q		0
TUBB4B	C6orf136	protein_coding_protein_coding	0.999506	0.21958	3.96098	473	6	chr6p	9	chr9q		0
PSMG2	PSMG4	protein_coding_protein_coding	0.999506	0.174234	3.14195	476	6	chr6p	18	chr18p		0
GLIPR2	RCL1	protein_coding_protein_coding	0.999506	0.148417	2.67565	477	9	chr9p	9	chr9p	31323219	0
NFATC3	PYROXD2	protein_coding_protein_coding	0.999506	0.132301	2.38457	478	10	chr10q	16	chr16q		0
SERF2	FYTTD1	protein_coding_protein_coding	0.999506	0.1161	2.09195	481	3	chr3q	15	chr15q		0
BUD31	GMPR	protein_coding_protein_coding	0.999506	0.115456	2.08031	482	6	chr6p	7	chr7q		0
LUC7L2	AXIN1	protein_coding_protein_coding	0.999506	0.10045	1.80928	484	16	chr16p	7	chr7q		0
PARVA	NUDT16L1	protein_coding_protein_coding	0.999506	0.0969081	1.74531	485	16	chr16p	11	chr11p		0
PGAP1	KRT6A	protein_coding_protein_coding	0.999506	0.0952256	1.71492	486	12	chr12q	2	chr2q		0
SRSF11	IPO11	protein_coding_protein_coding	0.999506	0.0864747	1.55686	487	5	chr5q	1	chr1p		0
ZNF697	CRY2	protein_coding_protein_coding	0.999506	0.0850079	1.53037	488	11	chr11p	1	chr1p		0
ZSWIM3	GNPDA1	protein_coding_protein_coding	0.999506	0.0767539	1.38129	489	5	chr5q	20	chr20q		0
TRIM3	C4orf3	protein_coding_protein_coding	0.999506	0.0664178	1.1946	490	4	chr4q	11	chr11p		0
SLC18B1	FAM126A	protein_coding_protein_coding	0.999506	0.0643587	1.15741	491			6	chr6q		0
P2RX5	CAPG	protein_coding_protein_coding	0.999506	0.0277771	0.496682	492	2	chr2p	17	chr17p		0
CFAP20	ACKR3	protein_coding_protein_coding	0.999506	0.0271252	0.484908	493	2	chr2q	16	chr16q		0
NAA10	LINC02327	protein_coding_lncRNA	0.999487	0.188908	6.20062	434	14	chr14q	X	chrXq		0
PPP2R2D	PLS3-AS1	protein_coding_lncRNA	0.999487	0.168921	5.54671	438	X	chrXq	10	chr10q		0
COL12A1	XPC-AS1	protein_coding_lncRNA	0.999487	0.148308	4.87232	457	3	chr3p	6	chr6q		0
TP53	SESN1	protein_coding_protein_coding	0.999465	0.400391	7.22675	495	6	chr6q	17	chr17p		0
AAMP	BCAP31	protein_coding_protein_coding	0.999465	0.276523	4.98948	497	X	chrXq	2	chr2q		0
WDR1	C11orf68	protein_coding_protein_coding	0.999465	0.241975	4.36547	498	11	chr11q	4	chr4p		0
PPIL1	FAM222B	protein_coding_protein_coding	0.999465	0.158192	2.8522	502	17	chr17q	6	chr6p		0
ATP7A	ATP7B	protein_coding_protein_coding	0.999465	0.130873	2.35878	505	13	chr13q	X	chrXq		0
GXYLT2	KAZALD1	protein_coding_protein_coding	0.999465	0.120922	2.17904	507	10	chr10q	3	chr3p		0
PLAA	DRG2	protein_coding_protein_coding	0.999465	0.110676	1.99398	508	17	chr17p	9	chr9p		0
TDP2	SRBD1	protein_coding_protein_coding	0.999465	0.0817463	1.47146	509	2	chr2p	6	chr6p		0
ZNF566	UGT1A6	protein_coding_protein_coding	0.999465	0.0608246	1.09358	510	2	chr2q	19	chr19q		0
AIFM1	FGD5-AS1	protein_coding_lncRNA	0.99944	0.191115	6.27285	462	3	chr3p	X	chrXq		0
RBM27	COMMD6	protein_coding_protein_coding	0.999424	0.278987	5.03398	512	13	chr13q	5	chr5q		0
SLC20A1	SLC20A2	protein_coding_protein_coding	0.999424	0.255621	4.61195	515	8	chr8p	2	chr2q		0
SNRNP40	NSRP1	protein_coding_protein_coding	0.999424	0.233161	4.20628	518	17	chr17q	1	chr1p		0
RANBP9	RANBP10	protein_coding_protein_coding	0.999424	0.223565	4.03295	520	16	chr16q	6	chr6p		0
PTAR1	DBNL	protein_coding_protein_coding	0.999424	0.191123	3.44699	523	7	chr7p	9	chr9q		0
PLAT	PSAP	protein_coding_protein_coding	0.999424	0.165993	2.9931	526	10	chr10q	8	chr8p		0
PRDX2	PRDX1	protein_coding_protein_coding	0.999424	0.141757	2.55536	527	1	chr1p	19	chr19p		0
CHMP1A	CHMP1B	protein_coding_protein_coding	0.999424	0.132596	2.3899	529	18	chr18p	16	chr16q		0
SUCLA2	NSMF	protein_coding_protein_coding	0.999424	0.100801	1.81561	534	9	chr9q	13	chr13q		0
LPIN3	KPTN	protein_coding_protein_coding	0.999424	0.0945491	1.7027	535	19	chr19q	20	chr20q		0
PDCD7	BST1	protein_coding_protein_coding	0.999424	0.0935171	1.68406	536	4	chr4p	15	chr15q		0
ARMC7	ANKIB1	protein_coding_protein_coding	0.999424	0.08935	1.6088	537	7	chr7q	17	chr17q		0
GPC6	ZC3H8	protein_coding_protein_coding	0.999424	0.0757578	1.3633	538	2	chr2q	13	chr13q		0
CD37	PTK7	protein_coding_protein_coding	0.999424	0.0597323	1.07385	539	6	chr6p	19	chr19q		0
NEDD1	ELFN2	protein_coding_protein_coding	0.999424	0.049698	0.892612	541	22	chr22q	12	chr12q		0
CHM	GOPC	protein_coding_protein_coding	0.999424	0.0287794	0.514785	542	6	chr6q	X	chrXq		0
NAA10	LINC00221	protein_coding_lncRNA	0.999393	0.184826	6.06708	493	14	chr14q	X	chrXq		0
FLVCR1	TXNRD3	protein_coding_protein_coding	0.999382	0.385748	6.96226	544	3	chr3q	1	chr1q		0
CTPS1	CTPS2	protein_coding_protein_coding	0.999382	0.252193	4.55004	546	X	chrXp	1	chr1p		0
AAMP	VBP1	protein_coding_protein_coding	0.999382	0.166516	3.00255	548	X	chrXq	2	chr2q		0
FGFR2	UBE2E1	protein_coding_protein_coding	0.999382	0.162284	2.92612	550	3	chr3p	10	chr10q		0
SLC31A1	CCS	protein_coding_protein_coding	0.999382	0.132744	2.39257	552	11	chr11q	9	chr9q		0
ZNF212	RNASEH2C	protein_coding_protein_coding	0.999382	0.132314	2.38481	553	11	chr11q	7	chr7q		0
DNAJC3	BLCAP	protein_coding_protein_coding	0.999382	0.126641	2.28234	554	20	chr20q	13	chr13q		0
PUDP	BNIP2	protein_coding_protein_coding	0.999382	0.116578	2.10059	555	15	chr15q	X	chrXp		0
PDHB	TAPBP	protein_coding_protein_coding	0.999382	0.104786	1.88761	556	6	chr6p	3	chr3p		0
CSK	VEGFA	protein_coding_protein_coding	0.999382	0.104163	1.87635	557	6	chr6p	15	chr15q		0
NR1D2	GET1	protein_coding_protein_coding	0.999382	0.101005	1.8193	559	21	chr21q	3	chr3p		0
PRPF40A	MAP3K12	protein_coding_protein_coding	0.999382	0.07812	1.40596	560	12	chr12q	2	chr2q		0
SENP7	HACD2	protein_coding_protein_coding	0.999382	0.0614651	1.10515	561	3	chr3q	3	chr3q	22119596	0
CNOT3	SGK2	protein_coding_protein_coding	0.999382	-0.0570447	-1.03535	563	20	chr20q	19	chr19q		0
MGAT5	PRRT3-AS1	protein_coding_lncRNA	0.999347	0.149551	4.91301	530	3	chr3p	2	chr2q		0
NAGA	MNX1-AS1	protein_coding_lncRNA	0.999347	0.149146	4.89974	531	7	chr7q	22	chr22q		0
VPS4B	VPS4A	protein_coding_protein_coding	0.999341	0.31405	5.66726	564	16	chr16q	18	chr18q		0
BRD2	BRD3	protein_coding_protein_coding	0.999341	0.278821	5.03097	566	9	chr9q	6	chr6p		0
DDX17	DDX5	protein_coding_protein_coding	0.999341	0.223912	4.03922	568	17	chr17q	22	chr22q		0
TRNAU1AP	CDC16	protein_coding_protein_coding	0.999341	0.215513	3.88753	569	13	chr13q	1	chr1p		0
NUP43	SEH1L	protein_coding_protein_coding	0.999341	0.206638	3.72722	572	18	chr18p	6	chr6q		0
HNRNPH1	ZNF33B	protein_coding_protein_coding	0.999341	0.195445	3.52507	574	10	chr10q	5	chr5q		0
WDR1	PCNX3	protein_coding_protein_coding	0.999341	0.192921	3.47948	575	11	chr11q	4	chr4p		0
WDR1	SART1	protein_coding_protein_coding	0.999341	0.168791	3.04364	578	11	chr11q	4	chr4p		0
ATL2	RTN3	protein_coding_protein_coding	0.999341	0.1446	2.6067	579	11	chr11q	2	chr2p		0
FGFR2	NAP1L1	protein_coding_protein_coding	0.999341	0.134388	2.42226	580	12	chr12q	10	chr10q		0
GJC1	GJA1	protein_coding_protein_coding	0.999341	0.129476	2.33354	582	6	chr6q	17	chr17q		0
PARVA	UBN1	protein_coding_protein_coding	0.999341	0.0794384	1.42978	583	16	chr16p	11	chr11p		0
SRSF11	SREK1	protein_coding_protein_coding	0.999341	0.0510709	0.917409	584	5	chr5q	1	chr1p		0
HNRNPH1	CSGALNACT2	protein_coding_protein_coding	0.999341	-0.072018	-1.30579	585	10	chr10q	5	chr5q		0
TIMM17A	UXT	protein_coding_protein_coding	0.9993	0.301485	5.44033	586	X	chrXp	1	chr1q		0
STAG2	STAG1	protein_coding_protein_coding	0.9993	0.286247	5.16511	588	3	chr3q	X	chrXq		0
NDE1	PAFAH1B1	protein_coding_protein_coding	0.9993	0.239005	4.31183	590	17	chr17p	16	chr16p		0
AIFM1	RPL32	protein_coding_protein_coding	0.9993	0.224911	4.05727	591	3	chr3p	X	chrXq		0
CDK6	CDK4	protein_coding_protein_coding	0.9993	0.219373	3.95723	592	12	chr12q	7	chr7q		0
UBE2A	UBE2B	protein_coding_protein_coding	0.9993	0.161728	2.91607	604	5	chr5q	X	chrXq		0
HYPK	NAA15	protein_coding_protein_coding	0.9993	0.139862	2.52113	606	4	chr4q	15	chr15q		0
TRIT1	SARS1	protein_coding_protein_coding	0.9993	0.128933	2.32374	607	1	chr1p	1	chr1p	69365228	0
TXNL1	ACTR3	protein_coding_protein_coding	0.9993	0.126233	2.27497	608	2	chr2q	18	chr18q		0
ZKSCAN1	PLAAT1	protein_coding_protein_coding	0.9993	0.103922	1.872	611	3	chr3q	7	chr7q		0
FBXO27	GCH1	protein_coding_protein_coding	0.9993	0.0846474	1.52386	614	14	chr14q	19	chr19q		0
FAM177A1	NCR3LG1	protein_coding_protein_coding	0.9993	0.055642	0.999971	615	11	chr11p	14	chr14q		0
TMEM63C	HELQ	protein_coding_protein_coding	0.9993	0.0292452	0.523199	616	4	chr4q	14	chr14q		0
TP53	TRIAP1	protein_coding_protein_coding	0.999259	0.296791	5.35555	619	12	chr12q	17	chr17p		0
VPS4A	CTDP1	protein_coding_protein_coding	0.999259	0.283964	5.12386	621	18	chr18q	16	chr16q		0
CYB561A3	B4GALT2	protein_coding_protein_coding	0.999259	0.257709	4.64966	625	1	chr1p	11	chr11q		0
IL13RA1	EDF1	protein_coding_protein_coding	0.999259	0.222896	4.02087	626	9	chr9q	X	chrXq		0
EPC2	EPC1	protein_coding_protein_coding	0.999259	0.151308	2.72786	632	10	chr10p	2	chr2q		0
FNTB	FNTA	protein_coding_protein_coding	0.999259	0.134346	2.42151	633	8	chr8p	14	chr14q		0
RAB32	RBM12B	protein_coding_protein_coding	0.999259	0.120771	2.17631	634	8	chr8q	6	chr6q		0
CDK2	DDX59	protein_coding_protein_coding	0.999259	0.102876	1.8531	636	1	chr1q	12	chr12q		0
STX12	STX7	protein_coding_protein_coding	0.999259	0.101195	1.82273	637	6	chr6q	1	chr1p		0
TMEM229B	SCOC	protein_coding_protein_coding	0.999259	0.0979997	1.76502	638	4	chr4q	14	chr14q		0
AGPAT5	IRF2BP2	protein_coding_protein_coding	0.999259	0.0889254	1.60113	639	1	chr1q	8	chr8p		0
VTA1	DEF8	protein_coding_protein_coding	0.999259	0.0767098	1.38049	640	16	chr16q	6	chr6q		0
HDAC1	TRAP1	protein_coding_protein_coding	0.999259	-0.0238967	-0.436639	641	16	chr16p	1	chr1p		0
GAR1	LINC02518	protein_coding_lncRNA	0.999253	0.149543	4.91274	582	6	chr6q	4	chr4q		0
TIAL1	TIA1	protein_coding_protein_coding	0.999218	0.285481	5.15127	644	2	chr2p	10	chr10q		0
EMC6	EMC10	protein_coding_protein_coding	0.999218	0.248449	4.4824	646	19	chr19q	17	chr17p		0
WDR77	CDKN2A	protein_coding_protein_coding	0.999218	0.231804	4.18176	647	9	chr9p	1	chr1p		0
MEF2C	MIER2	protein_coding_protein_coding	0.999218	0.227924	4.11169	648	19	chr19p	5	chr5q		0
NCOR1	NCOR2	protein_coding_protein_coding	0.999218	0.184925	3.33505	649	12	chr12q	17	chr17p		0
PPM1G	TRA2A	protein_coding_protein_coding	0.999218	0.183385	3.30724	651	7	chr7p	2	chr2p		0
RPL32	IRX5	protein_coding_protein_coding	0.999218	0.166667	3.00527	657	16	chr16q	3	chr3p		0
RPL17	TRIM37	protein_coding_protein_coding	0.999218	0.145415	2.62142	660	17	chr17q	18	chr18q		0
MROH6	UBE2K	protein_coding_protein_coding	0.999218	0.0893567	1.60892	666	4	chr4p	8	chr8q		0
TCF7L1	STK26	protein_coding_protein_coding	0.999218	0.0846716	1.5243	667	X	chrXq	2	chr2p		0
H2AC8	ADRA2C	protein_coding_protein_coding	0.999218	0.0671676	1.20814	668	4	chr4p	6	chr6p		0
PTPRM	TOMM6	protein_coding_protein_coding	0.999218	0.0666031	1.19795	669	6	chr6p	18	chr18p		0
SUPT3H	TBP	protein_coding_protein_coding	0.999218	0.0617501	1.11029	670	6	chr6q	6	chr6p		0
COIL	NIPSNAP1	protein_coding_protein_coding	0.999218	0.0611046	1.09864	671	22	chr22q	17	chr17q		0
TUBB	ANAPC2	protein_coding_protein_coding	0.999218	0.0545225	0.979751	672	9	chr9q	6	chr6p		0
MOSPD2	FAM241A	protein_coding_protein_coding	0.999218	0.0306192	0.548014	673	4	chr4q	X	chrXp		0
ZNF823	NAB1	protein_coding_protein_coding	0.999218	0.02778	0.496735	674	2	chr2q	19	chr19p		0
CHTOP	ALYREF	protein_coding_protein_coding	0.999218	0.0138718	0.245528	675	17	chr17q	1	chr1q		0
TLN1	TLN2	protein_coding_protein_coding	0.999218	-0.0473943	-0.861047	676	15	chr15q	9	chr9p		0
THEM4	UPK1A-AS1	protein_coding_lncRNA	0.999206	0.14362	4.71897	598	19	chr19q	1	chr1q		0
CCNL1	SSU72	protein_coding_protein_coding	0.999176	0.237974	4.29322	678	1	chr1p	3	chr3q		0
TMEM50A	BFSP1	protein_coding_protein_coding	0.999176	0.151857	2.73779	693	20	chr20p	1	chr1p		0
PSAP	CACNA1A	protein_coding_protein_coding	0.999176	0.140247	2.52808	695	19	chr19p	10	chr10q		0
PDE4A	ACOT8	protein_coding_protein_coding	0.999176	0.123861	2.23213	697	20	chr20q	19	chr19p		0
TAF1D	CCDC90B	protein_coding_protein_coding	0.999176	0.123396	2.22373	698	11	chr11q	11	chr11q	10463120	0
MARCHF2	ECE1	protein_coding_protein_coding	0.999176	0.118059	2.12733	700	1	chr1p	19	chr19p		0
STC1	LNPK	protein_coding_protein_coding	0.999176	0.10055	1.81108	702	2	chr2q	8	chr8p		0
DDX27	RAB5B	protein_coding_protein_coding	0.999176	0.0874996	1.57538	705	12	chr12q	20	chr20q		0
ATP2A1	H2AC17	protein_coding_protein_coding	0.999176	0.0373985	0.670461	706	6	chr6p	16	chr16p		0
SERF2	PARG	protein_coding_protein_coding	0.999176	0.02896	0.518047	707	10	chr10q	15	chr15q		0
COPE	BSPRY	protein_coding_protein_coding	0.999176	0.0261686	0.46763	708	9	chr9q	19	chr19p		0
MRPL47	ZNF22-AS1	protein_coding_lncRNA	0.99916	0.149998	4.92764	614	10	chr10q	3	chr3q		0
TELO2	LINC02104	protein_coding_lncRNA	0.99916	0.144103	4.73477	623	5	chr5p	16	chr16p		0
ERBB2	SH3PXD2A-AS1	protein_coding_lncRNA	0.99916	0.143718	4.72217	624	10	chr10q	17	chr17q		0
MAGOH	STRAP	protein_coding_protein_coding	0.999135	0.281666	5.08236	709	12	chr12p	1	chr1p		0
CHCHD3	CHCHD6	protein_coding_protein_coding	0.999135	0.244392	4.40913	710	3	chr3q	7	chr7q		0
SPTSSA	SPTSSB	protein_coding_protein_coding	0.999135	0.234111	4.22343	711	3	chr3q	14	chr14q		0
TRA2B	KLHL7	protein_coding_protein_coding	0.999135	0.233543	4.21318	712	7	chr7p	3	chr3q		0
ERCC6L	VRK2	protein_coding_protein_coding	0.999135	0.20795	3.75091	717	2	chr2p	X	chrXq		0
PELO	TTC37	protein_coding_protein_coding	0.999135	0.206315	3.72139	718			5	chr5q		0
LRPPRC	IAH1	protein_coding_protein_coding	0.999135	0.151281	2.72738	723	2	chr2p	2	chr2p	34448134	0
HYLS1	C17orf75	protein_coding_protein_coding	0.999135	0.146213	2.63584	724	17	chr17q	11	chr11q		0
TRUB1	SMARCE1	protein_coding_protein_coding	0.999135	0.133758	2.41088	726	17	chr17q	10	chr10q		0
SCMH1	UTP18	protein_coding_protein_coding	0.999135	0.132247	2.3836	727	17	chr17q	1	chr1p		0
HNF4G	CHEK2	protein_coding_protein_coding	0.999135	0.128655	2.31871	728	22	chr22q	8	chr8q		0
MDH2	ALG9	protein_coding_protein_coding	0.999135	0.12131	2.18605	730	11	chr11q	7	chr7q		0
IWS1	EIF2AK4	protein_coding_protein_coding	0.999135	0.101285	1.82436	731	15	chr15q	2	chr2q		0
LCMT2	ARHGEF17	protein_coding_protein_coding	0.999135	0.0910702	1.63987	732	11	chr11q	15	chr15q		0
ECHS1	MIF	protein_coding_protein_coding	0.999135	0.0700938	1.261	733	22	chr22q	10	chr10q		0
NRDC	CEP20	protein_coding_protein_coding	0.999135	0.0579199	1.04111	734	16	chr16p	1	chr1p		0
ARID1A	ARID1B	protein_coding_protein_coding	0.999135	0.0545866	0.980909	735	6	chr6q	1	chr1p		0
KIF11	NCEH1	protein_coding_protein_coding	0.999135	0.0293537	0.525159	737	3	chr3q	10	chr10q		0
CHIC1	HLA-DRA	protein_coding_protein_coding	0.999135	0.0233775	0.417216	738	6	chr6p	X	chrXq		0
FDX1	BATF	protein_coding_protein_coding	0.999135	-0.014061	-0.258988	739	14	chr14q	11	chr11q		0
CHD1L	C9orf163	protein_coding_lncRNA	0.999113	0.147073	4.83194	649	9	chr9q	1	chr1q		0
CDK6	CCNE1	protein_coding_protein_coding	0.999094	0.271002	4.88975	742	19	chr19q	7	chr7q		0
SYK	RNF11	protein_coding_protein_coding	0.999094	0.270776	4.88566	743	1	chr1p	9	chr9q		0
COQ10B	COQ10A	protein_coding_protein_coding	0.999094	0.2429	4.38219	745	12	chr12q	2	chr2q		0
ATL2	RAB18	protein_coding_protein_coding	0.999094	0.218197	3.936	746	10	chr10p	2	chr2p		0
AP2A1	AP2A2	protein_coding_protein_coding	0.999094	0.195113	3.51906	749	11	chr11p	19	chr19q		0
HIC2	PLP2	protein_coding_protein_coding	0.999094	0.168916	3.0459	752	X	chrXp	22	chr22q		0
RIC1	RAB6A	protein_coding_protein_coding	0.999094	0.16631	2.99882	753	11	chr11q	9	chr9p		0
JAK2	CPNE3	protein_coding_protein_coding	0.999094	0.158333	2.85475	754	8	chr8q	9	chr9p		0
KDM8	TONSL	protein_coding_protein_coding	0.999094	0.116268	2.09499	756	8	chr8q	16	chr16p		0
C18orf21	TMX3	protein_coding_protein_coding	0.999094	0.113678	2.0482	757	18	chr18q	18	chr18q	32718420	0
STING1	MYH3	protein_coding_protein_coding	0.999094	0.102317	1.84301	758	17	chr17p	5	chr5q		0
THTPA	PRORP	protein_coding_protein_coding	0.999094	0.0990972	1.78485	759	14	chr14q	14	chr14q	11663714	0
PEX11G	IQANK1	protein_coding_protein_coding	0.999094	0.0982208	1.76902	760	8	chr8q	19	chr19p		0
GLIPR1	DDX54	protein_coding_protein_coding	0.999094	0.0949354	1.70968	761	12	chr12q	12	chr12q	37679017	0
FGFR4	CLIC4	protein_coding_protein_coding	0.999094	0.0944809	1.70147	762	1	chr1p	5	chr5q		0
RAP1GDS1	URB1	protein_coding_protein_coding	0.999094	0.0904637	1.62891	763	21	chr21q	4	chr4q		0
HNRNPH1	WASHC2C	protein_coding_protein_coding	0.999094	0.0853152	1.53592	765	10	chr10q	5	chr5q		0
PRPS1	OSTF1	protein_coding_protein_coding	0.999094	0.0823766	1.48284	766	9	chr9q	X	chrXq		0
EAF2	TWF1	protein_coding_protein_coding	0.999094	0.0816639	1.46997	767	12	chr12q	3	chr3q		0
NUP50	MPHOSPH9	protein_coding_protein_coding	0.999094	0.0589486	1.05969	768	12	chr12q	22	chr22q		0
CLN8	BORCS5	protein_coding_protein_coding	0.999094	0.0553219	0.99419	769	12	chr12p	8	chr8p		0
TMEM11	NAGA	protein_coding_protein_coding	0.999094	0.0443427	0.795885	770	22	chr22q	17	chr17p		0
CNDP2	SPRED2	protein_coding_protein_coding	0.999094	-0.0144107	-0.265303	771	2	chr2p	18	chr18q		0
NAA10	DSCR8	protein_coding_lncRNA	0.999066	0.169608	5.56921	663	21	chr21q	X	chrXq		0
RPL32	CRNDE	protein_coding_lncRNA	0.999066	0.143083	4.70139	678	16	chr16q	3	chr3p		0
GDI2	GDI1	protein_coding_protein_coding	0.999053	0.325797	5.87945	773	X	chrXq	10	chr10p		0
AAMP	CETN2	protein_coding_protein_coding	0.999053	0.255758	4.61441	776	X	chrXq	2	chr2q		0
TIMM8A	TIMM8B	protein_coding_protein_coding	0.999053	0.238756	4.30733	778	11	chr11q	X	chrXq		0
NAA16	BCL2L1	protein_coding_protein_coding	0.999053	0.15056	2.71436	783	20	chr20q	13	chr13q		0
FAM117A	CLCN5	protein_coding_protein_coding	0.999053	0.114635	2.06549	787	X	chrXp	17	chr17q		0
NAF1	CFAP97	protein_coding_protein_coding	0.999053	0.0927927	1.67098	788	4	chr4q	4	chr4q	22049546	0
C17orf49	MSC	protein_coding_protein_coding	0.999053	0.0652677	1.17383	789	8	chr8q	17	chr17p		0
CUL4B	LAMP1	protein_coding_protein_coding	0.999053	0.0478301	0.858874	791	13	chr13q	X	chrXq		0
CDCA4	AARS2	protein_coding_protein_coding	0.999053	-0.0407695	-0.74139	792	6	chr6p	14	chr14q		0
NAA10	LINC01287	protein_coding_lncRNA	0.99902	0.167318	5.49429	684	7	chr7q	X	chrXq		0
CAP1	CAP2	protein_coding_protein_coding	0.999012	0.327495	5.91011	793	6	chr6p	1	chr1p		0
TP53	CYFIP2	protein_coding_protein_coding	0.999012	0.326217	5.88702	794	5	chr5q	17	chr17p		0
FUBP1	NDUFA11	protein_coding_protein_coding	0.999012	0.249916	4.5089	796	19	chr19p	1	chr1p		0
EIF4A1	DNAJB11	protein_coding_protein_coding	0.999012	0.151083	2.7238	800	3	chr3q	17	chr17p		0
PRRC2A	MYB	protein_coding_protein_coding	0.999012	0.128293	2.31217	803	6	chr6q	6	chr6p		0
MTERF4	ATP10A	protein_coding_protein_coding	0.999012	0.122126	2.20079	804	15	chr15q	2	chr2q		0
NIPSNAP3A	ATP6V1G2	protein_coding_protein_coding	0.999012	0.098721	1.77805	807	6	chr6p	9	chr9q		0
RBSN	HEATR5B	protein_coding_protein_coding	0.999012	0.0986941	1.77757	808	2	chr2p	3	chr3p		0
MATN3	C5orf38	protein_coding_protein_coding	0.999012	0.082739	1.48939	809			2	chr2p		0
CRYZ	UBTF	protein_coding_protein_coding	0.999012	0.0773693	1.3924	810	17	chr17q	1	chr1p		0
USP14	GTF2H3	protein_coding_protein_coding	0.999012	0.0685718	1.23351	811	12	chr12q	18	chr18p		0
BTN3A3	UBQLN4	protein_coding_protein_coding	0.999012	-0.00163707	-0.0345898	813	1	chr1q	6	chr6p		0
MSL3	NEXN	protein_coding_protein_coding	0.999012	-0.0891327	-1.61491	814	1	chr1p	X	chrXp		0
LRRC41	DNM3OS	protein_coding_lncRNA	0.998973	0.146518	4.81378	726	1	chr1q	1	chr1p		0
PPP2R1A	NKAPD1	protein_coding_protein_coding	0.998971	0.269751	4.86716	817	11	chr11q	19	chr19q		0
WRAP73	MYD88	protein_coding_protein_coding	0.998971	0.210003	3.788	819	3	chr3p	1	chr1p		0
AAMP	SSR4	protein_coding_protein_coding	0.998971	0.208143	3.75441	820	X	chrXq	2	chr2q		0
TIMM8A	NKAPD1	protein_coding_protein_coding	0.998971	0.205224	3.70168	821	11	chr11q	X	chrXq		0
PSMG1	PSMG4	protein_coding_protein_coding	0.998971	0.20472	3.69257	822	6	chr6p	21	chr21q		0
WDR77	PLAA	protein_coding_protein_coding	0.998971	0.170341	3.07164	826	9	chr9p	1	chr1p		0
CUL4B	LIG4	protein_coding_protein_coding	0.998971	0.151288	2.72751	830	13	chr13q	X	chrXq		0
PRPS2	PSMD10	protein_coding_protein_coding	0.998971	0.14595	2.63109	831	X	chrXq	X	chrXp		0
CD2BP2	PRPF8	protein_coding_protein_coding	0.998971	0.144463	2.60424	832	17	chr17p	16	chr16p		0
RBFA	VPS4B	protein_coding_protein_coding	0.998971	0.133736	2.41049	834	18	chr18q	18	chr18q	16636709	0
VPS33A	PCOLCE2	protein_coding_protein_coding	0.998971	0.107761	1.94133	836	3	chr3q	12	chr12q		0
PROM1	SMIM19	protein_coding_protein_coding	0.998971	0.103356	1.86177	837	8	chr8p	4	chr4p		0
RNF4	TOPORS	protein_coding_protein_coding	0.998971	0.095505	1.71997	838	9	chr9p	4	chr4p		0
MYBL2	CSPP1	protein_coding_protein_coding	0.998971	0.0914139	1.64607	839	8	chr8q	20	chr20q		0
CDK3	CCDC112	protein_coding_protein_coding	0.998971	0.0900953	1.62226	840	5	chr5q	17	chr17q		0
ARPC1A	SYNE2	protein_coding_protein_coding	0.998971	0.0805933	1.45064	841	14	chr14q	7	chr7q		0
MAP4K1	CHID1	protein_coding_protein_coding	0.998971	0.0360094	0.645372	842	11	chr11p	19	chr19q		0
GTPBP2	TMEM145	protein_coding_protein_coding	0.998971	0.0293666	0.52539	843	19	chr19q	6	chr6p		0
GSR	GTDC1	protein_coding_protein_coding	0.998971	0.00750615	0.130553	844	2	chr2q	8	chr8p		0
ATP2B1	ATP2B4	protein_coding_protein_coding	0.998929	0.35673	6.43816	845	1	chr1q	12	chr12q		0
FCHO2	FCHO1	protein_coding_protein_coding	0.998929	0.275932	4.97879	847	19	chr19p	5	chr5q		0
SH3GL1	GPHN	protein_coding_protein_coding	0.998929	0.206696	3.72827	852	14	chr14q	19	chr19p		0
AP3B1	CIBAR1	protein_coding_protein_coding	0.998929	0.154536	2.78616	854	8	chr8q	5	chr5q		0
GPAT4	ABCA2	protein_coding_protein_coding	0.998929	0.136458	2.45964	855	9	chr9q	8	chr8p		0
NCF2	MRPL39	protein_coding_protein_coding	0.998929	0.136345	2.4576	856	21	chr21q	1	chr1q		0
ACTR3	FUBP3	protein_coding_protein_coding	0.998929	0.0984312	1.77282	859	9	chr9q	2	chr2q		0
HNRNPLL	MYL5	protein_coding_protein_coding	0.998929	0.0890003	1.60248	861	4	chr4p	2	chr2p		0
TDG	NOL10	protein_coding_protein_coding	0.998929	0.0630542	1.13385	863	2	chr2p	12	chr12q		0
PREB	SEMA7A	protein_coding_protein_coding	0.998929	0.0611605	1.09964	864	15	chr15q	2	chr2p		0
MYLIP	CSNK2A2	protein_coding_protein_coding	0.998929	0.0594675	1.06907	865	16	chr16q	6	chr6p		0
C5orf15	ZNF793	protein_coding_protein_coding	0.998929	0.0500793	0.899499	866	19	chr19q	5	chr5q		0
N4BP1	UBL3	protein_coding_protein_coding	0.998929	0.0230112	0.410601	867	13	chr13q	16	chr16q		0
ABHD3	LINC00205	protein_coding_lncRNA	0.998926	0.145081	4.76677	755	21	chr21q	18	chr18q		0
AKT1	AKT3	protein_coding_protein_coding	0.998888	0.230878	4.16504	872	1	chr1q	14	chr14q		0
ASF1B	HDAC2	protein_coding_protein_coding	0.998888	0.170958	3.08279	873	6	chr6q	19	chr19p		0
HDAC8	LMO7	protein_coding_protein_coding	0.998888	0.160325	2.89073	874	13	chr13q	X	chrXq		0
BATF3	IDH2	protein_coding_protein_coding	0.998888	0.157478	2.83931	875	15	chr15q	1	chr1q		0
SNRNP40	TEFM	protein_coding_protein_coding	0.998888	0.155492	2.80343	876	17	chr17q	1	chr1p		0
CCNL1	CCNL2	protein_coding_protein_coding	0.998888	0.14878	2.68221	877	1	chr1p	3	chr3q		0
GNG7	BEX2	protein_coding_protein_coding	0.998888	0.136082	2.45286	879	X	chrXq	19	chr19p		0
FGFR2	FXR2	protein_coding_protein_coding	0.998888	0.0652268	1.17309	881	17	chr17p	10	chr10q		0
SMIM22	NECTIN4	protein_coding_protein_coding	0.998888	0.0371795	0.666505	882	1	chr1q	16	chr16p		0
JAK1	TPD52	protein_coding_protein_coding	0.998888	0.0164337	0.291799	883	8	chr8q	1	chr1p		0
NAA10	DSCR4	protein_coding_lncRNA	0.99888	0.160671	5.27681	767	21	chr21q	X	chrXq		0
MAP3K2	MINCR	protein_coding_lncRNA	0.99888	0.144911	4.76118	782	8	chr8q	2	chr2q		0
KDM3A	TSPEAR-AS1	protein_coding_lncRNA	0.99888	0.142017	4.66651	784	21	chr21q	2	chr2p		0
TP53	RPS27L	protein_coding_protein_coding	0.998847	0.488714	8.822	884	15	chr15q	17	chr17p		0
AIFM1	XPC	protein_coding_protein_coding	0.998847	0.272221	4.91177	887	3	chr3p	X	chrXq		0
PRDX6	CLIC1	protein_coding_protein_coding	0.998847	0.217603	3.92527	889	6	chr6p	1	chr1q		0
TIMM17A	SLC35A2	protein_coding_protein_coding	0.998847	0.191086	3.44632	890	X	chrXp	1	chr1q		0
AMIGO2	CYREN	protein_coding_protein_coding	0.998847	0.143627	2.58914	894	7	chr7q	12	chr12q		0
BTF3	NRDC	protein_coding_protein_coding	0.998847	0.122143	2.2011	895	1	chr1p	5	chr5q		0
STAC3	SULT1A1	protein_coding_protein_coding	0.998847	0.116903	2.10645	896	16	chr16p	12	chr12q		0
UQCC3	UQCRH	protein_coding_protein_coding	0.998847	0.109986	1.98153	897	1	chr1p	11	chr11q		0
SCRN3	HERPUD1	protein_coding_protein_coding	0.998847	0.102326	1.84317	899	16	chr16q	2	chr2q		0
LNX1	NAA80	protein_coding_protein_coding	0.998847	0.101112	1.82123	900	3	chr3p	4	chr4q		0
TMEM63A	EMC4	protein_coding_protein_coding	0.998847	0.0979886	1.76482	901	15	chr15q	1	chr1q		0
RMI1	EAPP	protein_coding_protein_coding	0.998847	0.0937803	1.68881	903	14	chr14q	9	chr9q		0
IL17RB	STS	protein_coding_protein_coding	0.998847	0.0825745	1.48642	904	X	chrXp	3	chr3p		0
PPP1CA	PPP1CB	protein_coding_protein_coding	0.998847	0.0800403	1.44065	905	2	chr2p	11	chr11q		0
FGFR2	EDC3	protein_coding_protein_coding	0.998847	0.0587851	1.05674	906	15	chr15q	10	chr10q		0
PTDSS2	PTDSS1	protein_coding_protein_coding	0.998847	0.0285994	0.511533	907	8	chr8q	11	chr11p		0
NAA10	LINC01194	protein_coding_lncRNA	0.998833	0.156734	5.14799	792	5	chr5p	X	chrXq		0
ATPAF2	SNHG29	protein_coding_lncRNA	0.998833	0.138421	4.54887	814	17	chr17p	17	chr17p	1586606	1
EIF4G3	LINC01341	protein_coding_lncRNA	0.998833	0.136762	4.4946	815	1	chr1q	1	chr1p		0
TP53	MDM2	protein_coding_protein_coding	0.998806	0.453967	8.19441	908	12	chr12q	17	chr17p		0
VPS4A	ADNP2	protein_coding_protein_coding	0.998806	0.282501	5.09744	910	18	chr18q	16	chr16q		0
SCD	FADS2	protein_coding_protein_coding	0.998806	0.273733	4.93908	912	11	chr11q	10	chr10q		0
RHEB	RHEBL1	protein_coding_protein_coding	0.998806	0.259297	4.67834	914	12	chr12q	7	chr7q		0
CRKL	PRPF8	protein_coding_protein_coding	0.998806	0.245517	4.42944	915	17	chr17p	22	chr22q		0
FUBP1	RPL36	protein_coding_protein_coding	0.998806	0.224043	4.04159	918	19	chr19p	1	chr1p		0
HNRNPH1	NCOA4	protein_coding_protein_coding	0.998806	0.192433	3.47065	920	10	chr10q	5	chr5q		0
ESRP1	RIC8A	protein_coding_protein_coding	0.998806	0.14916	2.68907	923	11	chr11p	8	chr8q		0
UGCG	C14orf132	protein_coding_protein_coding	0.998806	0.144411	2.60329	924	14	chr14q	9	chr9q		0
KLC1	ATXN2	protein_coding_protein_coding	0.998806	0.133697	2.40979	926	12	chr12q	14	chr14q		0
UPF3A	C5orf38	protein_coding_protein_coding	0.998806	0.0990913	1.78474	927			13	chr13q		0
TLCD5	ZBTB43	protein_coding_protein_coding	0.998806	0.0921826	1.65996	928	9	chr9q	11	chr11q		0
ZNF710	ATL3	protein_coding_protein_coding	0.998806	0.0891234	1.6047	929	11	chr11q	15	chr15q		0
NDOR1	ISL2	protein_coding_protein_coding	0.998806	0.0863711	1.55499	930	15	chr15q	9	chr9q		0
GFUS	CDADC1	protein_coding_protein_coding	0.998806	0.0703853	1.26626	931	13	chr13q	8	chr8q		0
MEA1	ANKRD18B	protein_coding_protein_coding	0.998806	0.063501	1.14192	932	9	chr9p	6	chr6p		0
ZNF174	LINS1	protein_coding_protein_coding	0.998806	0.0488942	0.878094	933	15	chr15q	16	chr16p		0
UBE2Z	FOXO3	protein_coding_protein_coding	0.998806	0.0292403	0.52311	935	6	chr6q	17	chr17q		0
THAP1	PSMB5	protein_coding_protein_coding	0.998806	-0.0382219	-0.695376	936	14	chr14q	8	chr8p		0
GCHFR	MEG9	protein_coding_lncRNA	0.998786	0.147639	4.85047	824	14	chr14q	15	chr15q		0
DOCK1	C10orf55	protein_coding_lncRNA	0.998786	0.143447	4.71329	832	10	chr10q	10	chr10q	53262599	0
NABP2	NABP1	protein_coding_protein_coding	0.998765	0.274971	4.96143	938	2	chr2q	12	chr12q		0
PELO	MTAP	protein_coding_protein_coding	0.998765	0.191237	3.44905	941	9	chr9p	5	chr5q		0
ZNRD2	FUOM	protein_coding_protein_coding	0.998765	0.170898	3.08169	944	10	chr10q	11	chr11q		0
PFKFB4	CBWD2	protein_coding_protein_coding	0.998765	0.158979	2.86641	948			3	chr3p		0
CLK2	SIL1	protein_coding_protein_coding	0.998765	0.158941	2.86574	949	5	chr5q	1	chr1q		0
METTL17	DENND3	protein_coding_protein_coding	0.998765	0.15682	2.82742	950	8	chr8q	14	chr14q		0
CXCL3	SLC15A3	protein_coding_protein_coding	0.998765	0.141831	2.5567	951	11	chr11q	4	chr4q		0
CAMK2N2	TRIM66	protein_coding_protein_coding	0.998765	0.140965	2.54105	952	11	chr11p	3	chr3q		0
LUC7L2	MRPL28	protein_coding_protein_coding	0.998765	0.125479	2.26135	954	16	chr16p	7	chr7q		0
CELSR3	COQ10A	protein_coding_protein_coding	0.998765	0.100072	1.80245	957	12	chr12q	3	chr3p		0
XRCC3	TEX30	protein_coding_protein_coding	0.998765	0.0897602	1.6162	958	13	chr13q	14	chr14q		0
DTNB	ZMYM2	protein_coding_protein_coding	0.998765	0.0887324	1.59764	959	13	chr13q	2	chr2p		0
ZNF816	ACER2	protein_coding_protein_coding	0.998765	0.0838934	1.51024	960	9	chr9p	19	chr19q		0
RGS5	TSPAN14	protein_coding_protein_coding	0.998765	0.081544	1.46781	961	10	chr10q	1	chr1q		0
MAIP1	EIF3I	protein_coding_protein_coding	0.998765	0.0791057	1.42377	962	1	chr1p	2	chr2q		0
DNM3	CAB39L	protein_coding_protein_coding	0.998765	0.0774603	1.39405	963	13	chr13q	1	chr1q		0
BTBD6	ZNF461	protein_coding_protein_coding	0.998765	0.0759856	1.36741	964	19	chr19q	14	chr14q		0
CSNK2A1	KALRN	protein_coding_protein_coding	0.998765	0.0670329	1.20571	965	3	chr3q	20	chr20p		0
CCDC149	CRTC2	protein_coding_protein_coding	0.998765	0.0609727	1.09625	966	1	chr1q	4	chr4p		0
VIM	NECAB3	protein_coding_protein_coding	0.998765	0.040177	0.720645	967	20	chr20q	10	chr10p		0
DLX5	BVES	protein_coding_protein_coding	0.998765	0.00119503	0.0165628	968	6	chr6q	7	chr7q		0
DUSP4	LAMP1	protein_coding_protein_coding	0.998765	-0.00943866	-0.1755	969	13	chr13q	8	chr8p		0
NAA10	LINC01446	protein_coding_lncRNA	0.99874	0.15569	5.11386	850	7	chr7p	X	chrXq		0
NCDN	PITPNA-AS1	protein_coding_lncRNA	0.99874	0.149851	4.92283	857	17	chr17p	1	chr1p		0
STX4	STX2	protein_coding_protein_coding	0.998724	0.570634	10.3016	970	12	chr12q	16	chr16p		0
DDX39B	NDUFB7	protein_coding_protein_coding	0.998724	0.266864	4.81502	971	19	chr19p	6	chr6p		0
TXNDC17	GCLC	protein_coding_protein_coding	0.998724	0.239455	4.31995	972	6	chr6p	17	chr17p		0
TMX2	ATP1A1	protein_coding_protein_coding	0.998724	0.220407	3.97592	973	1	chr1p	11	chr11q		0
RSBN1	ADORA2A	protein_coding_protein_coding	0.998724	0.175586	3.16638	975	22	chr22q	1	chr1p		0
FBXO42	ZNF766	protein_coding_protein_coding	0.998724	0.149882	2.70212	978	19	chr19q	1	chr1p		0
NUP43	NUP98	protein_coding_protein_coding	0.998724	0.148643	2.67973	980	11	chr11p	6	chr6q		0
JMJD1C	GPHN	protein_coding_protein_coding	0.998724	0.148543	2.67793	981	14	chr14q	10	chr10q		0
HEATR3	TMED5	protein_coding_protein_coding	0.998724	0.140131	2.52598	983	1	chr1p	16	chr16q		0
FMNL2	CPT1B	protein_coding_protein_coding	0.998724	0.133861	2.41275	984	22	chr22q	2	chr2q		0
ITPA	STS	protein_coding_protein_coding	0.998724	0.13221	2.38293	985	X	chrXp	20	chr20p		0
SLC20A2	BIN3	protein_coding_protein_coding	0.998724	0.117069	2.10945	986	8	chr8p	8	chr8p	19834444	0
ELP5	FBXO4	protein_coding_protein_coding	0.998724	0.116151	2.09287	987	5	chr5p	17	chr17p		0
ANKIB1	PPP6R2	protein_coding_protein_coding	0.998724	0.0961756	1.73208	988	22	chr22q	7	chr7q		0
DARS1	ZNF747	protein_coding_protein_coding	0.998724	0.0960983	1.73068	989	16	chr16p	2	chr2q		0
CMTM8	FAM110B	protein_coding_protein_coding	0.998724	0.0811619	1.4609	991	8	chr8q	3	chr3p		0
AAR2	PRPF8	protein_coding_protein_coding	0.998724	0.0799627	1.43924	992	17	chr17p	20	chr20q		0
SIDT2	WIPI1	protein_coding_protein_coding	0.998724	0.0631268	1.13516	993	17	chr17q	11	chr11q		0
NAA10	LINC02835	protein_coding_lncRNA	0.998693	0.155813	5.11789	870	4	chr4q	X	chrXq		0
THAP1	PSMB8	protein_coding_protein_coding	0.998682	0.430279	7.76657	994	6	chr6p	8	chr8p		0
TP53	GDF15	protein_coding_protein_coding	0.998682	0.261298	4.71449	995	19	chr19p	17	chr17p		0
CFL1	MGME1	protein_coding_protein_coding	0.998682	0.186691	3.36694	998	20	chr20p	11	chr11q		0
PDCD2	E4F1	protein_coding_protein_coding	0.998682	0.143395	2.58495	1003	16	chr16p	6	chr6q		0
PRELID3B	AFG3L2	protein_coding_protein_coding	0.998682	0.135981	2.45103	1004	18	chr18p	20	chr20q		0
MAT2A	MTAP	protein_coding_protein_coding	0.998682	0.103214	1.8592	1006	9	chr9p	2	chr2p		0
RFX1	ARHGAP24	protein_coding_protein_coding	0.998682	0.0994355	1.79096	1007	4	chr4q	19	chr19p		0
METTL16	PDK1	protein_coding_protein_coding	0.998682	0.0955161	1.72017	1008	2	chr2q	17	chr17p		0
ARMCX2	SERF2	protein_coding_protein_coding	0.998682	0.0929486	1.67379	1009	15	chr15q	X	chrXq		0
H1-10	ZC3H15	protein_coding_protein_coding	0.998682	0.0907844	1.6347	1010	2	chr2q	3	chr3q		0
PABPC1	FOXJ3	protein_coding_protein_coding	0.998682	0.0878444	1.5816	1011	1	chr1p	8	chr8q		0
DIAPH1	ACTR3	protein_coding_protein_coding	0.998682	0.0748986	1.34778	1012	2	chr2q	5	chr5q		0
ZNF593	SPICE1	protein_coding_protein_coding	0.998682	0.0728674	1.31109	1013	3	chr3q	1	chr1p		0
ZNF780A	LCN2	protein_coding_protein_coding	0.998682	0.0585746	1.05294	1014	9	chr9q	19	chr19q		0
ZNF44	H4C12	protein_coding_protein_coding	0.998682	0.0512631	0.920881	1015	6	chr6p	19	chr19p		0
WDR70	SMIM22	protein_coding_protein_coding	0.998682	0.0114745	0.202227	1016	16	chr16p	5	chr5p		0
WWTR1	ARHGAP42	protein_coding_protein_coding	0.998682	-0.0506161	-0.919237	1017	11	chr11q	3	chr3q		0
ILF3	MIR600HG	protein_coding_lncRNA	0.998646	0.136409	4.48305	913	9	chr9q	19	chr19p		0
LRP11	GEMIN5	protein_coding_protein_coding	0.998641	0.138623	2.49875	1023	5	chr5q	6	chr6q		0
CYB561D2	PRCC	protein_coding_protein_coding	0.998641	0.0643325	1.15694	1026	1	chr1q	3	chr3p		0
NOXA1	XAGE1B	protein_coding_protein_coding	0.998641	0.0474173	0.851418	1028	X	chrXp	9	chr9q		0
ZDHHC3	RPP14	protein_coding_protein_coding	0.998641	0.0365897	0.655853	1029	3	chr3p	3	chr3p	13367501	0
HADHA	ALDH3B1	protein_coding_protein_coding	0.998641	0.0315989	0.565709	1030	11	chr11q	2	chr2p		0
FBRSL1	BTF3L4	protein_coding_protein_coding	0.998641	0.0228418	0.407541	1031	1	chr1p	12	chr12q		0
ZNF462	ABCC5	protein_coding_protein_coding	0.998641	-0.0178811	-0.327985	1032	3	chr3q	9	chr9q		0
TP53	FDXR	protein_coding_protein_coding	0.9986	0.362024	6.53378	1033	17	chr17q	17	chr17p		0
ARF6	RTL8C	protein_coding_protein_coding	0.9986	0.251284	4.5336	1035	X	chrXq	14	chr14q		0
KDELR2	MTHFD2	protein_coding_protein_coding	0.9986	0.217958	3.93169	1036	2	chr2p	7	chr7p		0
AIFM1	TMEM43	protein_coding_protein_coding	0.9986	0.191328	3.45069	1039	3	chr3p	X	chrXq		0
PPP2R2A	PPP2R2D	protein_coding_protein_coding	0.9986	0.169231	3.05159	1040	10	chr10q	8	chr8p		0
BTF3	ZYG11B	protein_coding_protein_coding	0.9986	0.160643	2.89647	1042	1	chr1p	5	chr5q		0
CDCA7	GPC3	protein_coding_protein_coding	0.9986	0.124409	2.24202	1045	X	chrXq	2	chr2q		0
MTMR2	THADA	protein_coding_protein_coding	0.9986	0.115815	2.08681	1047	2	chr2p	11	chr11q		0
APRT	ANAPC10	protein_coding_protein_coding	0.9986	0.112223	2.02193	1048	4	chr4q	16	chr16q		0
NR2F2	KLHDC4	protein_coding_protein_coding	0.9986	0.108415	1.95315	1049	16	chr16q	15	chr15q		0
COL5A2	CHI3L1	protein_coding_protein_coding	0.9986	0.107323	1.93343	1050	1	chr1q	2	chr2q		0
INA	SERPINB6	protein_coding_protein_coding	0.9986	0.1055	1.9005	1051	6	chr6p	10	chr10q		0
RUNDC1	NAGPA	protein_coding_protein_coding	0.9986	0.104574	1.88376	1052	16	chr16p	17	chr17q		0
GRPEL1	GCSAM	protein_coding_protein_coding	0.9986	0.0894468	1.61055	1053	3	chr3q	4	chr4p		0
ANKRD46	DUSP1	protein_coding_protein_coding	0.9986	0.0850595	1.5313	1054	5	chr5q	8	chr8q		0
C5orf63	LPIN1	protein_coding_protein_coding	0.9986	0.0461117	0.827836	1056	2	chr2p	5	chr5q		0
DSTYK	LINC02453	protein_coding_lncRNA	0.9986	0.140803	4.62679	943	12	chr12q	1	chr1q		0
NBN	OTUD6B-AS1	protein_coding_lncRNA	0.9986	0.139045	4.56927	947	8	chr8q	8	chr8q	1106049	1
IDH3A	NNT	protein_coding_protein_coding	0.998559	0.204782	3.6937	1059	5	chr5p	15	chr15q		0
ASF1B	GOPC	protein_coding_protein_coding	0.998559	0.197928	3.56991	1060	6	chr6q	19	chr19p		0
CDH1	BNIP3	protein_coding_protein_coding	0.998559	0.191364	3.45136	1061	10	chr10q	16	chr16q		0
ACOX1	GGH	protein_coding_protein_coding	0.998559	0.177846	3.20718	1062	8	chr8q	17	chr17q		0
DNAJC11	LAMTOR1	protein_coding_protein_coding	0.998559	0.166408	3.00061	1065	11	chr11q	1	chr1p		0
SUPT16H	PNMA8A	protein_coding_protein_coding	0.998559	0.138354	2.49389	1067	19	chr19q	14	chr14q		0
MAGOHB	MAGOH	protein_coding_protein_coding	0.998559	0.12972	2.33795	1069	1	chr1p	12	chr12p		0
NDUFAF5	NOL3	protein_coding_protein_coding	0.998559	0.114991	2.07193	1070	16	chr16q	20	chr20p		0
FGFR2	MPDU1	protein_coding_protein_coding	0.998559	0.107399	1.9348	1072	17	chr17p	10	chr10q		0
DDX17	FTSJ3	protein_coding_protein_coding	0.998559	0.106084	1.91103	1073	17	chr17q	22	chr22q		0
MTF1	COMMD6	protein_coding_protein_coding	0.998559	0.101248	1.8237	1074	13	chr13q	1	chr1p		0
ST3GAL2	HERC5	protein_coding_protein_coding	0.998559	0.0815577	1.46805	1075	4	chr4q	16	chr16q		0
LYSMD1	TADA1	protein_coding_protein_coding	0.998559	0.0723215	1.30123	1076	1	chr1q	1	chr1q	15709188	0
ISCA1	CCDC106	protein_coding_protein_coding	0.998559	0.072023	1.29584	1077	19	chr19q	9	chr9q		0
MFSD9	CEACAM6	protein_coding_protein_coding	0.998559	0.0708463	1.27459	1078	19	chr19q	2	chr2q		0
XRCC3	ZNF468	protein_coding_protein_coding	0.998559	0.0676514	1.21688	1079	19	chr19q	14	chr14q		0
TADA2A	LEO1	protein_coding_protein_coding	0.998559	0.0509394	0.915034	1081	15	chr15q	17	chr17q		0
ADCK1	ITGB6	protein_coding_protein_coding	0.998559	0.0270418	0.483401	1083	2	chr2q	14	chr14q		0
SEC11C	HSPA13	protein_coding_protein_coding	0.998559	0.0268233	0.479455	1084	21	chr21q	18	chr18q		0
MTPAP	NOB1	protein_coding_protein_coding	0.998559	-0.0620005	-1.12486	1085	16	chr16q	10	chr10p		0
TRNT1	LINC00578	protein_coding_lncRNA	0.998553	0.135547	4.45484	974	3	chr3q	3	chr3p		0
RARA	MAST1	protein_coding_protein_coding	0.998518	0.130262	2.34774	1093	19	chr19p	17	chr17q		0
FBXO42	ZNF614	protein_coding_protein_coding	0.998518	0.125643	2.2643	1094	19	chr19q	1	chr1p		0
EPAS1	SLC25A33	protein_coding_protein_coding	0.998518	0.124992	2.25255	1095	1	chr1p	2	chr2p		0
MAGOH	NCAPD2	protein_coding_protein_coding	0.998518	0.110886	1.99777	1096	12	chr12p	1	chr1p		0
SKAP2	GLYCTK	protein_coding_protein_coding	0.998518	0.0908605	1.63608	1097	3	chr3p	7	chr7p		0
TMEM260	ZNF484	protein_coding_protein_coding	0.998518	0.0785595	1.4139	1098	9	chr9q	14	chr14q		0
C1orf131	ERFE	protein_coding_protein_coding	0.998518	0.0592806	1.06569	1099	2	chr2q	1	chr1q		0
FAM98C	RNF216	protein_coding_protein_coding	0.998518	0.0343726	0.615808	1100	7	chr7p	19	chr19q		0
NOTCH1	REXO5	protein_coding_protein_coding	0.998518	0.0226284	0.403686	1101	16	chr16p	9	chr9q		0
HDX	HOXB2	protein_coding_protein_coding	0.998518	0.0219607	0.391628	1102	17	chr17q	X	chrXq		0
PSAT1	CKB	protein_coding_protein_coding	0.998518	0.000528009	0.00451529	1103	14	chr14q	9	chr9q		0
EXOC6B	HEATR5A	protein_coding_protein_coding	0.998518	-0.00325717	-0.0638517	1104	14	chr14q	2	chr2p		0
ZNF296	MEF2B	protein_coding_protein_coding	0.998518	-0.0185434	-0.339948	1105	19	chr19p	19	chr19q		0
CTDNEP1	CAVIN3	protein_coding_protein_coding	0.998518	-0.0796839	-1.44425	1106	11	chr11p	17	chr17p		0
CCNL1	MRPL20-DT	protein_coding_lncRNA	0.998506	0.150675	4.94977	983	1	chr1p	3	chr3q		0
CAT	KTN1-AS1	protein_coding_lncRNA	0.998506	0.144712	4.75468	988	14	chr14q	11	chr11p		0
FBXO9	LINC02323	protein_coding_lncRNA	0.998506	0.140951	4.63165	994	14	chr14q	6	chr6p		0
ADSS2	ADSS1	protein_coding_protein_coding	0.998476	0.270729	4.88483	1107	14	chr14q	1	chr1q		0
TMEM165	SMARCA5	protein_coding_protein_coding	0.998476	0.204973	3.69715	1108	4	chr4q	4	chr4q	88110917	0
DDX39B	CCDC130	protein_coding_protein_coding	0.998476	0.190643	3.43832	1109			6	chr6p		0
SDHAF1	SPTLC1	protein_coding_protein_coding	0.998476	0.181894	3.28031	1110	9	chr9q	19	chr19q		0
PABPC1	MYCBP	protein_coding_protein_coding	0.998476	0.168901	3.04564	1112	1	chr1p	8	chr8q		0
TMEM182	EBPL	protein_coding_protein_coding	0.998476	0.163943	2.95607	1114	13	chr13q	2	chr2q		0
ULK4	C12orf45	protein_coding_protein_coding	0.998476	0.158096	2.85046	1116			3	chr3p		0
MON2	NEK4	protein_coding_protein_coding	0.998476	0.149942	2.70319	1117	3	chr3p	12	chr12q		0
PRKAB1	FNDC10	protein_coding_protein_coding	0.998476	0.0854232	1.53787	1119	1	chr1p	12	chr12q		0
CYREN	TSPAN18	protein_coding_protein_coding	0.998476	0.0822793	1.48109	1120	11	chr11p	7	chr7q		0
YJU2	CTNS	protein_coding_protein_coding	0.998476	0.0425529	0.763558	1122	17	chr17p	19	chr19p		0
KRT16	AL162231.1	protein_coding_protein_coding	0.998476	0.0385037	0.690423	1123			17	chr17q		0
FAM13B	CTHRC1	protein_coding_protein_coding	0.998476	0.00935118	0.163877	1124	8	chr8q	5	chr5q		0
DOK3	EFNA5	protein_coding_protein_coding	0.998476	-0.0156666	-0.287988	1125	5	chr5q	5	chr5q	69982586	0
CDK8	CDK19	protein_coding_protein_coding	0.998435	0.261538	4.71882	1127	6	chr6q	13	chr13q		0
BCR	SPTAN1	protein_coding_protein_coding	0.998435	0.255848	4.61605	1129	9	chr9q	22	chr22q		0
TRA2B	CCM2	protein_coding_protein_coding	0.998435	0.22122	3.9906	1131	7	chr7p	3	chr3q		0
MPRIP	DCAF15	protein_coding_protein_coding	0.998435	0.209601	3.78073	1132	19	chr19p	17	chr17p		0
SND1	TMTC2	protein_coding_protein_coding	0.998435	0.152904	2.7567	1135	12	chr12q	7	chr7q		0
AP2B1	HSCB	protein_coding_protein_coding	0.998435	0.126668	2.28282	1140	22	chr22q	17	chr17q		0
IGFBP5	MX1	protein_coding_protein_coding	0.998435	0.116115	2.09222	1141	21	chr21q	2	chr2q		0
TNS2	LAPTM5	protein_coding_protein_coding	0.998435	0.108678	1.9579	1143	1	chr1p	12	chr12q		0
STARD10	PAIP1	protein_coding_protein_coding	0.998435	0.102328	1.8432	1144	5	chr5p	11	chr11q		0
HERC5	CCN3	protein_coding_protein_coding	0.998435	0.100334	1.80719	1145	8	chr8q	4	chr4q		0
LRRC56	SGMS2	protein_coding_protein_coding	0.998435	0.0922101	1.66045	1146	4	chr4q	11	chr11p		0
CCDC61	FAM241B	protein_coding_protein_coding	0.998435	0.0261414	0.467139	1150	10	chr10q	19	chr19q		0
NEMF	TACSTD2	protein_coding_protein_coding	0.998435	0.0212873	0.379465	1151	1	chr1p	14	chr14q		0
NCOR2	GRASLND	protein_coding_lncRNA	0.998413	0.145436	4.77838	1017	2	chr2p	12	chr12q		0
WRN	TP53TG1	protein_coding_lncRNA	0.998413	0.144248	4.73949	1019	7	chr7q	8	chr8p		0
MYBL2	CPNE3	protein_coding_protein_coding	0.998394	0.221617	3.99777	1152	8	chr8q	20	chr20q		0
NUP50	TMED2	protein_coding_protein_coding	0.998394	0.170546	3.07534	1155	12	chr12q	22	chr22q		0
CSNK1G3	UBE2F	protein_coding_protein_coding	0.998394	0.114493	2.06292	1158	2	chr2q	5	chr5q		0
UBE2W	PSMC5	protein_coding_protein_coding	0.998394	0.103422	1.86295	1160	17	chr17q	8	chr8q		0
REPIN1	BLCAP	protein_coding_protein_coding	0.998394	0.0712287	1.28149	1161	20	chr20q	7	chr7q		0
TWF1	ZDHHC18	protein_coding_protein_coding	0.998394	0.050513	0.907332	1162	1	chr1p	12	chr12q		0
PTDSS2	LAP3	protein_coding_protein_coding	0.998394	0.0398521	0.714778	1163	4	chr4p	11	chr11p		0
FAM219B	LCMT2	protein_coding_protein_coding	0.998394	0.0187769	0.334123	1164	15	chr15q	15	chr15q	31575296	0
GRPEL1	RCOR2	protein_coding_protein_coding	0.998394	-0.116306	-2.10571	1165	11	chr11q	4	chr4p		0
EOLA2	FAM95B1	protein_coding_lncRNA	0.998366	0.13939	4.58057	1051	9	chr9p	X	chrXq		0
MBD3	MBD2	protein_coding_protein_coding	0.998353	0.253163	4.56755	1168	18	chr18q	19	chr19p		0
LMO2	SEPTIN10	protein_coding_protein_coding	0.998353	0.244498	4.41104	1169	2	chr2q	11	chr11p		0
PPP2CA	EXTL3	protein_coding_protein_coding	0.998353	0.224401	4.04805	1171	8	chr8p	5	chr5q		0
UBE2G1	ZNF595	protein_coding_protein_coding	0.998353	0.125389	2.25972	1177	4	chr4p	17	chr17p		0
PHF13	HAUS4	protein_coding_protein_coding	0.998353	0.116128	2.09246	1178	14	chr14q	1	chr1p		0
APOM	HNRNPA1	protein_coding_protein_coding	0.998353	0.09092	1.63715	1180	12	chr12q	6	chr6p		0
ZNF462	HMOX1	protein_coding_protein_coding	0.998353	0.0865855	1.55886	1181	22	chr22q	9	chr9q		0
ZNF773	ZNF185	protein_coding_protein_coding	0.998353	0.0696798	1.25352	1182	X	chrXq	19	chr19q		0
MID1IP1	CTXN1	protein_coding_protein_coding	0.998353	0.0503089	0.903646	1184	19	chr19p	X	chrXp		0
HSD17B7	RB1CC1	protein_coding_protein_coding	0.998353	0.0421169	0.755684	1185	8	chr8q	1	chr1q		0
HLA-DOB	THBS1	protein_coding_protein_coding	0.998353	0.0324657	0.581366	1186	15	chr15q	6	chr6p		0
LY96	SYT11	protein_coding_protein_coding	0.998353	-0.00714438	-0.134061	1187	1	chr1q	8	chr8q		0
GATC	QRSL1	protein_coding_protein_coding	0.998353	-0.0598654	-1.0863	1188	6	chr6q	12	chr12q		0
YIPF6	LINC02086	protein_coding_lncRNA	0.99832	0.148196	4.86867	1064	17	chr17q	X	chrXq		0
TMEM222	LEF1-AS1	protein_coding_lncRNA	0.99832	0.142154	4.67101	1077	4	chr4q	1	chr1p		0
CEP55	PHLDA3	protein_coding_protein_coding	0.998312	0.176401	3.18109	1191	1	chr1q	10	chr10q		0
TMEM222	RARG	protein_coding_protein_coding	0.998312	0.172295	3.10693	1192	12	chr12q	1	chr1p		0
SUCLA2	HERC6	protein_coding_protein_coding	0.998312	0.160399	2.89206	1194	4	chr4q	13	chr13q		0
GFPT2	PLA2G4A	protein_coding_protein_coding	0.998312	0.139307	2.51111	1195	1	chr1q	5	chr5q		0
IREB2	SIGMAR1	protein_coding_protein_coding	0.998312	0.138083	2.489	1196	9	chr9p	15	chr15q		0
DCPS	FHIT	protein_coding_protein_coding	0.998312	0.134112	2.41727	1197	3	chr3p	11	chr11q		0
SMARCC2	SMARCB1	protein_coding_protein_coding	0.998312	0.132084	2.38066	1198	22	chr22q	12	chr12q		0
ADD2	PCK2	protein_coding_protein_coding	0.998312	0.121956	2.19773	1200	14	chr14q	2	chr2p		0
DGAT2	ETFB	protein_coding_protein_coding	0.998312	0.117699	2.12083	1202	19	chr19q	11	chr11q		0
PACRGL	TDRKH	protein_coding_protein_coding	0.998312	0.0933531	1.6811	1204	1	chr1q	4	chr4p		0
PPIL1	FLOT2	protein_coding_protein_coding	0.998312	0.0840955	1.51389	1205	17	chr17q	6	chr6p		0
CANX	ATRX	protein_coding_protein_coding	0.998312	0.0664636	1.19543	1206	X	chrXq	5	chr5q		0
MGAT5	MFSD6	protein_coding_protein_coding	0.998312	0.0655457	1.17885	1207	2	chr2q	2	chr2q	56167667	0
ZMAT5	SERPINA1	protein_coding_protein_coding	0.998312	0.0613414	1.10291	1208	14	chr14q	22	chr22q		0
ERMP1	TRIB3	protein_coding_protein_coding	0.998312	0.0427345	0.766839	1209	20	chr20p	9	chr9p		0
CHFR	UBA2	protein_coding_protein_coding	0.998312	0.0268003	0.479038	1210	19	chr19q	12	chr12q		0
RFTN1	PDE5A	protein_coding_protein_coding	0.998271	0.146166	2.63499	1217	4	chr4q	3	chr3p		0
TMEM43	ARHGEF5	protein_coding_protein_coding	0.998271	0.128839	2.32203	1220	7	chr7q	3	chr3p		0
PRKCE	LDLR	protein_coding_protein_coding	0.998271	0.126457	2.27902	1221	19	chr19p	2	chr2p		0
ZMYM3	ABHD8	protein_coding_protein_coding	0.998271	0.123675	2.22876	1223	19	chr19p	X	chrXq		0
ZCCHC3	AP001453.3	protein_coding_protein_coding	0.998271	0.100407	1.80851	1225			20	chr20p		0
TRA2B	SP4	protein_coding_protein_coding	0.998271	0.091668	1.65066	1226	7	chr7p	3	chr3q		0
NME2	FAM135A	protein_coding_protein_coding	0.998271	0.0869446	1.56535	1227	6	chr6q	17	chr17q		0
TRIM65	MAMLD1	protein_coding_protein_coding	0.998271	0.0834932	1.50301	1228	X	chrXq	17	chr17q		0
C5	CCNT1	protein_coding_protein_coding	0.998271	0.0832778	1.49912	1229	12	chr12q	9	chr9q		0
ZNF12	MPI	protein_coding_protein_coding	0.998271	0.0767815	1.38179	1230	15	chr15q	7	chr7p		0
DPP3	ASPHD1	protein_coding_protein_coding	0.998271	0.0665395	1.1968	1232	16	chr16p	11	chr11q		0
JARID2	HEATR5B	protein_coding_protein_coding	0.998271	0.0477519	0.857462	1233	2	chr2p	6	chr6p		0
STXBP4	BIRC5	protein_coding_protein_coding	0.998271	0.0145651	0.258051	1234	17	chr17q	17	chr17q	23128925	0
MEN1	PROSER1	protein_coding_protein_coding	0.998271	0.0119847	0.211443	1235	13	chr13q	11	chr11q		0
THAP1	PSME2	protein_coding_protein_coding	0.998229	0.366706	6.61834	1236	14	chr14q	8	chr8p		0
CCDC32	NEDD4	protein_coding_protein_coding	0.998229	0.218914	3.94894	1238	15	chr15q	15	chr15q	15367246	0
MAP2K3	MAP2K6	protein_coding_protein_coding	0.998229	0.197433	3.56097	1239	17	chr17q	17	chr17p		0
HSD17B4	FBXL19	protein_coding_protein_coding	0.998229	0.123437	2.22446	1245	16	chr16p	5	chr5q		0

## Sheet: legend
column_label	description
buffered_gene	Buffered partner of the predicted gene pair
buffering_gene_ncRNA	Buffering partner of the predicted gene pair. The expression of the buffering gene or ncRNA is associated with a reduced cellular dependency on the buffered gene
prediction_class	Describes if the buffering and buffered partner are protein-coding genes or non-coding RNAs
Cholesky_BaCoN	Score computed using Cholesky whitening + PCC + BaCoN
PCC	Pearson's correlation coefficient between the expression of the buffering gene and Chronos score of the buffered gene
PCC_z_score	Z-score of the Pearson's correlation coefficient between the expression of the buffering gene and Chronos score of the buffered gene
Cholesky_BaCoN_rank	Rank of the gene pair, defined by the score computed by Cholesky whitening + PCC + BaCoN
buffering_chr	Chromosome of the buffering gene
buffering_chr_arm	Chromosome arm of the buffering gene
buffered_chr	Chromosome of the buffered gene
buffered_chr_arm	Chromosome arm of the buffered gene
genomic_bp_distance	If both genes are on the same chromosome arm, genomic distance between the buffering and the buffered gene, in base pairs
proximity	Buffered and buffering genes are on the same arm and less than 10mbp apart
