# Supplementary material for: BaCoN (Balanced Correlation Network) improves prediction of gene buffering
Source: Mol Syst Biol. 2025 Apr 22;21(7):807–24. doi: 10.1038/s44320-025-00103-7 (PMC12222496; doi:10.1038/s44320-025-00103-7)
Supplement: Supplementary file 5 — Dataset EV4 [file 44320_2025_103_MOESM5_ESM.xlsx]

## Sheet: primer_sequences
A list of primer sequences used for perturbation of hTERT-RPE1 cells.
Primer name	Target gene	Promoter	Sequence (5'-3')	Reverse complement 3Cs oligo (5'-3')
FAM50A_h7SK	FAM50A	h7SK	TGCCTACCTTGACTGTCCGC	TTCCAGCATAGCTCTTAAACGCGGACAGTCAAGGTAGGCACGAGGTACCCAAGCG
IDH3A_h7SK	IDH3A	h7SK	AAAGTGGATGATCCCTTCAG	TTCCAGCATAGCTCTTAAACCTGAAGGGATCATCCACTTTCGAGGTACCCAAGCG
UBE2S_h7SK	UBE2S	h7SK	AAGATCTTCCACCCGAACGT	TTCCAGCATAGCTCTTAAACACGTTCGGGTGGAAGATCTTCGAGGTACCCAAGCG
SLC25A19_h7SK	SLC25A19	h7SK	TAATACGCTGCGCCACGCCG	TTCCAGCATAGCTCTTAAACCGGCGTGGCGCAGCGTATTACGAGGTACCCAAGCG
VPS45_h7SK	VPS45	h7SK	TGGAGGAGCCACCTATGAAG	TTCCAGCATAGCTCTTAAACCTTCATAGGTGGCTCCTCCACGAGGTACCCAAGCG
TRAPPC2L_h7SK	TRAPPC2L	h7SK	GCACACATCTCTGGACGTGG	TTCCAGCATAGCTCTTAAACCCACGTCCAGAGATGTGTGCCGAGGTACCCAAGCG
UBE2F_h7SK	UBE2F	h7SK	AGAAACCCTCCGAGTCGAGT	TTCCAGCATAGCTCTTAAACACTCGACTCGGAGGGTTTCTCGAGGTACCCAAGCG
TIMM22_h7SK	TIMM22	h7SK	TTGACAGCTGGCTTAAAGGC	TTCCAGCATAGCTCTTAAACGCCTTTAAGCCAGCTGTCAACGAGGTACCCAAGCG
FGFR2_h7SK	FGFR2	h7SK	GGTATCCTCAACTAAACTGA	TTCCAGCATAGCTCTTAAACTCAGTTTAGTTGAGGATACCCGAGGTACCCAAGCG
FAM50B_U6	FAM50B	U6	CGAGCTGAAGTCCAGCACGG	CTTGCTATTTCTAGCTCTCAAACCCGTGCTGGACTTCAGCTCGCGGTGTTTCGTCCTTTC
IDH2_U6	IDH2	U6	GGCCACCCAGAAGTACAGTG	CTTGCTATTTCTAGCTCTCAAACCACTGTACTTCTGGGTGGCCCGGTGTTTCGTCCTTTC
UBE2C_U6	UBE2C	U6	AATGGTCCTGACATCATACA	CTTGCTATTTCTAGCTCTCAAACTGTATGATGTCAGGACCATTCGGTGTTTCGTCCTTTC
TPK1_U6	TPK1	U6	GGTTGATGTGATCGTGACAC	CTTGCTATTTCTAGCTCTCAAACGTGTCACGATCACATCAACCCGGTGTTTCGTCCTTTC
VAMP8_U6	VAMP8	U6	ACATCTCCGCAACAAGACAG	CTTGCTATTTCTAGCTCTCAAACCTGTCTTGTTGCGGAGATGTCGGTGTTTCGTCCTTTC
TRAPPC2B_U6	TRAPPC2B	U6	CTGTGGACAAGTTCAACGAG	CTTGCTATTTCTAGCTCTCAAACCTCGTTGAACTTGTCCACAGCGGTGTTTCGTCCTTTC
UBE2M_U6	UBE2M	U6	TCCCACTCTTGTAGAAGCCC	CTTGCTATTTCTAGCTCTCAAACGGGCTTCTACAAGAGTGGGACGGTGTTTCGTCCTTTC
SLC25A46_U6	SLC25A46	U6	CTATAGCCTAACTTACGTGG	CTTGCTATTTCTAGCTCTCAAACCCACGTAAGTTAGGCTATAGCGGTGTTTCGTCCTTTC
UBE2E1_U6	UBE2E1	U6	ATTCACAGTGCTGGTCCCAA	CTTGCTATTTCTAGCTCTCAAACTTGGGACCAGCACTGTGAATCGGTGTTTCGTCCTTTC

## Sheet: legend
Dataset legend describing the column names of table EV3
Column label	Description
Primer name	Unique identifier for each primer, indicating the target gene and promoter used.
Target gene	The gene targeted by the CRISPR guide
Promoter	The promoter driving guide RNA expression
Sequence (5'-3')	The nucleotide sequence of the CRISPR guide primer, 5′ to 3′ direction
Reverse complement 3Cs oligo (5'-3')	The reverse complement of the guide sequence designed for use in the 3Cs (CRISPR cloning and screening) protocol, 5′ to 3′ orientation
